# Supplementary material for: Crystal structure of (2Z,5Z)-3-(4-meth­oxy­phen­yl)-2-[(4-meth­oxy­phenyl)­imino]-5-[(E)-3-(2-nitro­phen­yl)allyl­idene]-1,3-thia­zolidin-4-one
Source: Acta Crystallogr E Crystallogr Commun. 2016 Jan 13;72(Pt 2):155–7. doi: 10.1107/S2056989016000207 (PMC4770957; doi:10.1107/S2056989016000207)
Supplement: Supplementary file 1 [file e-72-00155-sup1.cif]

##############################################################################
#                                                                            #
# This CIF contains the data in a paper accepted for publication in          #
# Acta Crystallographica Section E. It conforms to the requirements of       #
# Notes for Authors for Acta Crystallographica Section E, and has been       #
# peer reviewed under the auspices of the IUCr Commission on Journals.       #
#                                                                            #
# Full details of the Crystallographic Information File format               #
# are given in the paper "The Crystallographic Information File (CIF):       #
# a New Standard Archive File for Crystallography" by S. R. Hall, F. H.      #
# Allen and I. D. Brown [Acta Cryst. (1991), A47, 655-685].                  #
#                                                                            #
# The current version of the core CIF dictionary is obtainable from          #
# ftp://ftp.iucr.org/pub/cif_core.dic.                                       #
#                                                                            #
# Software is freely available for graphical display of the structure(s)     #
# in this CIF. For information consult the CIF software page                 #
# http://www.iucr.org/resources/cif/software.                                #
#                                                                            #
# This file may be used for bona fide research purposes within the           #
# scientific community so long as proper attribution is given to the journal # 
# article from which it was obtained.                                        #
#                                                                            #
##############################################################################
data_I
_audit_creation_method     'SHELXL-2014/7'
_database_code_depnum_ccdc_archive     'CCDC 1402626'
_chemical_name_systematic
;\
(2<i>Z</i>,5<i>Z</i>)-3-(4-Methoxyphenyl)-2-[(4-methoxyphenyl)imino]-5-\
[(<i>E</i>)-3-(2-nitrophenyl)allylidene]-1,3-thiazolidin-4-one
;
_chemical_name_common     ?
_chemical_formula_moiety     'C26 H21 N3 O5 S'
_chemical_formula_sum     'C26 H21 N3 O5 S'
_chemical_formula_weight     487.52
_chemical_melting_point     ?
_shelx_space_group_comment
;
The symmetry employed for this shelxl refinement is uniquely defined
by the following loop, which should always be used as a source of
symmetry information in preference to the above space-group names.
They are only intended as comments.
;
_space_group_crystal_system     monoclinic
_space_group_name_H-M_alt     'P 21/c'
_space_group_name_Hall     '-P 2ybc'
loop_
    _symmetry_equiv_pos_as_xyz
    'x, y, z'
    '-x, y+1/2, -z+1/2'
    '-x, -y, -z'
    'x, -y-1/2, z-1/2'
_cell_length_a     13.2727(10)
_cell_length_b     8.6401(4)
_cell_length_c     21.3018(12)
_cell_angle_alpha     90
_cell_angle_beta     105.316(7)
_cell_angle_gamma     90
_cell_volume     2356.1(3)
_cell_formula_units_Z     4
_cell_measurement_reflns_used     100
_cell_measurement_theta_min     2
_cell_measurement_theta_max     29
_cell_measurement_temperature     173(2)
_exptl_crystal_description     prism
_exptl_crystal_colour     yellow
_exptl_crystal_size_max     0.25
_exptl_crystal_size_mid     0.21
_exptl_crystal_size_min     0.12
_exptl_crystal_density_diffrn     1.374
_exptl_crystal_density_meas     ?
_exptl_crystal_density_method     ?
_exptl_crystal_F_000     1016
_exptl_absorpt_coefficient_mu     0.181
_exptl_absorpt_correction_type     psi-scan
_exptl_absorpt_process_details
;
(North <i>et al.</i>,  1968)
;
_shelx_estimated_absorpt_T_min     ?
_shelx_estimated_absorpt_T_max     ?
_exptl_absorpt_correction_T_min     0.856
_exptl_absorpt_correction_T_max     0.919
_diffrn_ambient_temperature     173(2)
_diffrn_radiation_type     MoK\a
_diffrn_radiation_wavelength     0.71073
_diffrn_measurement_device_type     'Nonius Kappa CCD'
_diffrn_measurement_method     '\q/2\q'
_diffrn_detector_area_resol_mean     ?
_diffrn_reflns_number     26882
_diffrn_reflns_av_R_equivalents     0.0618
_diffrn_reflns_theta_min     2.870
_diffrn_reflns_theta_max     29.455
_diffrn_reflns_theta_full     25.000
_diffrn_measured_fraction_theta_max     0.912
_diffrn_measured_fraction_theta_full     0.998
_diffrn_reflns_limit_h_min     -17
_diffrn_reflns_limit_h_max     17
_diffrn_reflns_limit_k_min     -11
_diffrn_reflns_limit_k_max     11
_diffrn_reflns_limit_l_min     -29
_diffrn_reflns_limit_l_max     27
_refine_special_details     ?
_reflns_number_total     5954
_reflns_number_gt     3690
_reflns_threshold_expression     'I > 2\s(I)'
_refine_ls_structure_factor_coef     Fsqd
_refine_ls_matrix_type     full
_refine_ls_R_factor_all     0.1156
_refine_ls_R_factor_gt     0.0640
_refine_ls_wR_factor_gt     0.1448
_refine_ls_wR_factor_ref     0.1662
_refine_ls_goodness_of_fit_ref     1.021
_refine_ls_restrained_S_all     1.021
_refine_ls_number_reflns     5954
_refine_ls_number_parameters     322
_refine_ls_number_restraints     0
_refine_ls_hydrogen_treatment     noref
_refine_ls_weighting_scheme     calc
_refine_ls_weighting_details
              'w=1/[\s^2^(Fo^2^)+(0.0731P)^2^+0.7139P] where P=(Fo^2^+2Fc^2^)/3'
_atom_sites_solution_hydrogens     geom
_atom_sites_solution_primary     ?
_atom_sites_solution_secondary     ?
_refine_ls_shift/su_max     0.000
_refine_ls_shift/su_mean     0.000
_refine_diff_density_max     0.486
_refine_diff_density_min     -0.341
loop_
    _atom_type_symbol
    _atom_type_description
    _atom_type_scat_dispersion_real
    _atom_type_scat_dispersion_imag
    _atom_type_scat_source
    'C' 'C' 0.0033 0.0016
                         'International Tables Vol C Tables 4.2.6.8 and 6.1.1.4'
    'H' 'H' 0.0000 0.0000
                         'International Tables Vol C Tables 4.2.6.8 and 6.1.1.4'
    'N' 'N' 0.0061 0.0033
                         'International Tables Vol C Tables 4.2.6.8 and 6.1.1.4'
    'O' 'O' 0.0106 0.0060
                         'International Tables Vol C Tables 4.2.6.8 and 6.1.1.4'
    'S' 'S' 0.1246 0.1234
                         'International Tables Vol C Tables 4.2.6.8 and 6.1.1.4'
_computing_data_collection
;
Kappa CCD  (Nonius, 1998)
;
_computing_cell_refinement
;
DENZO and SCALEPACK (Otwinowski & Minor, 1997)
;
_computing_data_reduction
;
DENZO and SCALEPACK (Otwinowski & Minor, 1997)
;
_computing_structure_solution
;
SHELXS97 (Sheldrick, 2008)
;
_computing_structure_refinement
;
SHELXL-2014/7 (Sheldrick, 2015)
;
_computing_molecular_graphics
;
ORTEP-3 for Windows (Farrugia, 2012),
Mercury (Macrae <i>et al.</i>,  2006)
;
_computing_publication_material
;
SHELXL2014 (Sheldrick, 2015)
;
loop_
    _atom_site_type_symbol
    _atom_site_label
    _atom_site_fract_x
    _atom_site_fract_y
    _atom_site_fract_z
    _atom_site_U_iso_or_equiv
    _atom_site_adp_type
    _atom_site_calc_flag
    _atom_site_occupancy
    _atom_site_disorder_assembly
    _atom_site_disorder_group
    S S1 0.28022(6) 0.41002(7) 0.22265(3) 0.0317(2) Uani d 1 . .
    O O3 0.14135(16) 0.4595(2) 0.35874(8) 0.0356(5) Uani d 1 . .
    O O4 0.29886(17) -0.0889(2) 0.54702(9) 0.0448(5) Uani d 1 . .
    O O2 0.08864(16) 1.1504(2) 0.22010(8) 0.0389(5) Uani d 1 . .
    N N2 0.25988(18) 0.2956(2) 0.33219(9) 0.0294(5) Uani d 1 . .
    O O1 -0.00470(18) 1.3059(2) 0.14901(10) 0.0498(6) Uani d 1 . .
    N N3 0.37138(19) 0.1521(2) 0.28522(10) 0.0345(5) Uani d 1 . .
    N N1 0.05420(18) 1.1947(2) 0.16354(11) 0.0335(5) Uani d 1 . .
    C C11 0.1930(2) 0.4215(3) 0.32243(12) 0.0287(6) Uani d 1 . .
    C C18 0.3513(2) 0.2234(3) 0.44293(12) 0.0320(6) Uani d 1 . .
    H H18 0.3978 0.3040 0.4433 0.038 Uiso calc 1 . .
    C C13 0.2708(2) 0.1963(3) 0.38783(11) 0.0283(6) Uani d 1 . .
    C C10 0.1968(2) 0.5044(3) 0.26177(12) 0.0295(6) Uani d 1 . .
    C C1 0.0854(2) 1.1147(3) 0.11192(11) 0.0277(6) Uani d 1 . .
    C C8 0.1515(2) 0.7251(3) 0.18670(12) 0.0326(6) Uani d 1 . .
    H H8 0.1950(14) 0.6898(12) 0.1613(8) 0.039 Uiso calc 1 . .
    C C19 0.4160(2) 0.1407(3) 0.23137(12) 0.0335(6) Uani d 1 . .
    C C17 0.3631(2) 0.1318(3) 0.49738(12) 0.0295(6) Uani d 1 . .
    H H17 0.4172 0.1505 0.5344 0.035 Uiso calc 1 . .
    C C6 0.1071(2) 0.9552(3) 0.11536(11) 0.0290(6) Uani d 1 . .
    C C9 0.1448(2) 0.6358(3) 0.24244(12) 0.0324(6) Uani d 1 . .
    H H9 0.0994(15) 0.6736(12) 0.2677(8) 0.039 Uiso calc 1 . .
    O O5 0.5431(2) 0.0888(3) 0.07390(10) 0.0618(7) Uani d 1 . .
    C C7 0.0979(2) 0.8569(3) 0.16964(12) 0.0304(6) Uani d 1 . .
    H H7 0.0486(15) 0.8903(10) 0.1956(8) 0.037 Uiso calc 1 . .
    C C12 0.3111(2) 0.2662(3) 0.28442(11) 0.0300(6) Uani d 1 . .
    C C16 0.2929(2) 0.0105(3) 0.49635(12) 0.0325(6) Uani d 1 . .
    C C2 0.0961(2) 1.2058(3) 0.06006(12) 0.0370(7) Uani d 1 . .
    H H2 0.0823 1.3114 0.0597 0.044 Uiso calc 1 . .
    C C14 0.2003(2) 0.0780(3) 0.38674(13) 0.0396(7) Uani d 1 . .
    H H14 0.1461 0.0606 0.3496 0.047 Uiso calc 1 . .
    C C5 0.1365(2) 0.8925(3) 0.06228(12) 0.0363(6) Uani d 1 . .
    H H5 0.1494 0.7867 0.0618 0.044 Uiso calc 1 . .
    C C3 0.1275(2) 1.1394(3) 0.00918(12) 0.0368(7) Uani d 1 . .
    H H3 0.1354 1.1995 -0.0254 0.044 Uiso calc 1 . .
    C C4 0.1471(2) 0.9813(4) 0.01070(13) 0.0412(7) Uani d 1 . .
    H H4 0.1675 0.9350 -0.0234 0.049 Uiso calc 1 . .
    C C25 0.3914(2) -0.0808(3) 0.59982(12) 0.0404(7) Uani d 1 . .
    H H25A 0.4516 -0.0953 0.5835 0.061 Uiso calc 1 . .
    H H25B 0.3894 -0.1603 0.6310 0.061 Uiso calc 1 . .
    H H25C 0.3952 0.0187 0.6204 0.061 Uiso calc 1 . .
    C C24 0.3733(2) 0.0413(3) 0.18017(14) 0.0422(7) Uani d 1 . .
    H H24 0.3152 -0.0181 0.1807 0.051 Uiso calc 1 . .
    C C21 0.5481(2) 0.2158(4) 0.17753(14) 0.0438(7) Uani d 1 . .
    H H21 0.6056 0.2763 0.1764 0.053 Uiso calc 1 . .
    C C22 0.5053(3) 0.1118(3) 0.12736(13) 0.0414(7) Uani d 1 . .
    C C15 0.2106(2) -0.0143(3) 0.44110(13) 0.0424(7) Uani d 1 . .
    H H15 0.1627 -0.0930 0.4408 0.051 Uiso calc 1 . .
    C C20 0.5029(2) 0.2266(3) 0.22887(14) 0.0410(7) Uani d 1 . .
    H H20 0.5319 0.2939 0.2629 0.049 Uiso calc 1 . .
    C C23 0.4174(3) 0.0305(3) 0.12806(13) 0.0457(8) Uani d 1 . .
    H H23 0.3865 -0.0331 0.0931 0.055 Uiso calc 1 . .
    C C26 0.6246(3) 0.1806(5) 0.06639(18) 0.0720(12) Uani d 1 . .
    H H26A 0.6056 0.2876 0.0670 0.108 Uiso calc 1 . .
    H H26B 0.6391 0.1571 0.0256 0.108 Uiso calc 1 . .
    H H26C 0.6857 0.1606 0.1013 0.108 Uiso calc 1 . .
loop_
    _atom_site_aniso_label
    _atom_site_aniso_U_11
    _atom_site_aniso_U_22
    _atom_site_aniso_U_33
    _atom_site_aniso_U_12
    _atom_site_aniso_U_13
    _atom_site_aniso_U_23
    S1 0.0421(4) 0.0288(3) 0.0284(3) 0.0034(3) 0.0165(3) 0.0052(3)
    O3 0.0422(12) 0.0378(10) 0.0313(10) 0.0025(8) 0.0177(9) 0.0018(8)
    O4 0.0505(14) 0.0465(11) 0.0335(10) -0.0113(10) 0.0043(10) 0.0158(9)
    O2 0.0459(13) 0.0443(10) 0.0261(10) -0.0015(9) 0.0085(9) 0.0007(8)
    N2 0.0369(13) 0.0303(10) 0.0229(10) 0.0013(9) 0.0111(9) 0.0047(8)
    O1 0.0568(15) 0.0421(11) 0.0519(12) 0.0192(10) 0.0171(11) 0.0056(9)
    N3 0.0391(14) 0.0349(11) 0.0330(12) 0.0076(10) 0.0156(10) 0.0088(9)
    N1 0.0333(14) 0.0305(11) 0.0363(13) -0.0008(10) 0.0083(10) 0.0018(9)
    C11 0.0331(15) 0.0287(12) 0.0250(12) -0.0039(11) 0.0094(11) -0.0006(10)
    C18 0.0321(16) 0.0310(13) 0.0339(14) -0.0072(11) 0.0108(12) 0.0003(10)
    C13 0.0353(15) 0.0286(12) 0.0228(12) 0.0006(11) 0.0108(11) 0.0028(9)
    C10 0.0336(15) 0.0283(12) 0.0282(13) -0.0023(11) 0.0113(11) -0.0012(10)
    C1 0.0249(14) 0.0339(13) 0.0228(12) -0.0027(10) 0.0033(10) 0.0022(10)
    C8 0.0355(16) 0.0331(13) 0.0323(14) 0.0046(11) 0.0145(12) 0.0038(11)
    C19 0.0382(17) 0.0325(13) 0.0287(14) 0.0069(12) 0.0070(12) 0.0057(11)
    C17 0.0277(14) 0.0369(13) 0.0220(12) -0.0031(11) 0.0029(10) 0.0009(10)
    C6 0.0246(14) 0.0360(13) 0.0262(13) 0.0024(11) 0.0066(11) 0.0043(10)
    C9 0.0350(16) 0.0328(13) 0.0320(14) 0.0012(11) 0.0136(12) 0.0034(11)
    O5 0.089(2) 0.0627(14) 0.0466(13) 0.0304(14) 0.0413(13) 0.0104(11)
    C7 0.0301(15) 0.0332(13) 0.0292(13) 0.0020(11) 0.0099(11) 0.0042(10)
    C12 0.0347(16) 0.0289(12) 0.0251(13) -0.0029(11) 0.0057(11) 0.0043(10)
    C16 0.0380(16) 0.0322(13) 0.0267(13) -0.0032(11) 0.0076(12) 0.0060(10)
    C2 0.0367(17) 0.0378(14) 0.0358(15) -0.0016(12) 0.0083(13) 0.0088(12)
    C14 0.0439(18) 0.0400(14) 0.0280(14) -0.0110(13) -0.0023(12) 0.0029(11)
    C5 0.0344(16) 0.0417(15) 0.0334(14) 0.0056(12) 0.0102(12) -0.0001(11)
    C3 0.0363(17) 0.0498(16) 0.0250(13) -0.0067(13) 0.0095(12) 0.0083(12)
    C4 0.0393(18) 0.0611(18) 0.0259(14) 0.0010(14) 0.0134(12) -0.0010(13)
    C25 0.0487(19) 0.0479(16) 0.0231(13) 0.0058(14) 0.0069(13) 0.0086(11)
    C24 0.0420(18) 0.0426(15) 0.0404(16) -0.0018(13) 0.0081(14) 0.0027(13)
    C21 0.0327(17) 0.0575(18) 0.0430(17) 0.0041(14) 0.0133(14) 0.0133(14)
    C22 0.055(2) 0.0394(15) 0.0338(15) 0.0207(14) 0.0188(14) 0.0103(12)
    C15 0.0464(19) 0.0370(14) 0.0399(16) -0.0170(13) 0.0044(14) 0.0069(12)
    C20 0.0431(18) 0.0414(15) 0.0373(16) -0.0006(13) 0.0086(14) -0.0011(12)
    C23 0.059(2) 0.0449(16) 0.0297(15) -0.0013(15) 0.0048(14) -0.0069(12)
    C26 0.065(3) 0.100(3) 0.065(2) 0.041(2) 0.042(2) 0.040(2)
_geom_special_details
;
 All esds (except the esd in the dihedral angle between two l.s. planes)
 are estimated using the full covariance matrix.  The cell esds are taken
 into account individually in the estimation of esds in distances, angles
 and torsion angles; correlations between esds in cell parameters are only
 used when they are defined by crystal symmetry.  An approximate (isotropic)
 treatment of cell esds is used for estimating esds involving l.s. planes.
;
loop_
    _geom_bond_atom_site_label_1
    _geom_bond_atom_site_label_2
    _geom_bond_site_symmetry_2
    _geom_bond_distance
    _geom_bond_publ_flag
    S1 C10 . 1.753(3) ?
    S1 C12 . 1.777(2) ?
    O3 C11 . 1.206(3) ?
    O4 C16 . 1.365(3) ?
    O4 C25 . 1.431(3) ?
    O2 N1 . 1.232(3) ?
    N2 C11 . 1.385(3) ?
    N2 C12 . 1.389(3) ?
    N2 C13 . 1.439(3) ?
    O1 N1 . 1.226(3) ?
    N3 C12 . 1.267(3) ?
    N3 C19 . 1.426(3) ?
    N1 C1 . 1.449(3) ?
    C11 C10 . 1.490(3) ?
    C18 C17 . 1.378(3) ?
    C18 C13 . 1.383(4) ?
    C18 H18 . 0.9300 ?
    C13 C14 . 1.382(4) ?
    C10 C9 . 1.336(4) ?
    C1 C2 . 1.394(3) ?
    C1 C6 . 1.406(3) ?
    C8 C7 . 1.341(3) ?
    C8 C9 . 1.438(3) ?
    C8 H8 . 0.94(3) ?
    C19 C20 . 1.385(4) ?
    C19 C24 . 1.386(4) ?
    C17 C16 . 1.399(4) ?
    C17 H17 . 0.9300 ?
    C6 C5 . 1.399(4) ?
    C6 C7 . 1.465(3) ?
    C9 H9 . 0.96(3) ?
    O5 C22 . 1.375(3) ?
    O5 C26 . 1.385(5) ?
    C7 H7 . 1.00(3) ?
    C16 C15 . 1.395(4) ?
    C2 C3 . 1.384(4) ?
    C2 H2 . 0.9300 ?
    C14 C15 . 1.383(4) ?
    C14 H14 . 0.9300 ?
    C5 C4 . 1.377(4) ?
    C5 H5 . 0.9300 ?
    C3 C4 . 1.389(4) ?
    C3 H3 . 0.9300 ?
    C4 H4 . 0.9300 ?
    C25 H25A . 0.9600 ?
    C25 H25B . 0.9600 ?
    C25 H25C . 0.9600 ?
    C24 C23 . 1.388(4) ?
    C24 H24 . 0.9300 ?
    C21 C20 . 1.383(4) ?
    C21 C22 . 1.397(4) ?
    C21 H21 . 0.9300 ?
    C22 C23 . 1.365(4) ?
    C15 H15 . 0.9300 ?
    C20 H20 . 0.9300 ?
    C23 H23 . 0.9300 ?
    C26 H26A . 0.9600 ?
    C26 H26B . 0.9600 ?
    C26 H26C . 0.9600 ?
loop_
    _geom_angle_atom_site_label_1
    _geom_angle_atom_site_label_2
    _geom_angle_atom_site_label_3
    _geom_angle_site_symmetry_1
    _geom_angle_site_symmetry_3
    _geom_angle
    _geom_angle_publ_flag
    C10 S1 C12 . . 91.41(12) ?
    C16 O4 C25 . . 116.7(2) ?
    C11 N2 C12 . . 116.9(2) ?
    C11 N2 C13 . . 120.9(2) ?
    C12 N2 C13 . . 122.1(2) ?
    C12 N3 C19 . . 116.0(2) ?
    O1 N1 O2 . . 122.5(2) ?
    O1 N1 C1 . . 118.3(2) ?
    O2 N1 C1 . . 119.2(2) ?
    O3 C11 N2 . . 124.6(2) ?
    O3 C11 C10 . . 125.5(2) ?
    N2 C11 C10 . . 109.9(2) ?
    C17 C18 C13 . . 120.5(2) ?
    C17 C18 H18 . . 119.7 ?
    C13 C18 H18 . . 119.8 ?
    C14 C13 C18 . . 120.5(2) ?
    C14 C13 N2 . . 120.5(2) ?
    C18 C13 N2 . . 119.0(2) ?
    C9 C10 C11 . . 122.8(2) ?
    C9 C10 S1 . . 126.1(2) ?
    C11 C10 S1 . . 111.07(18) ?
    C2 C1 C6 . . 122.2(2) ?
    C2 C1 N1 . . 116.2(2) ?
    C6 C1 N1 . . 121.6(2) ?
    C7 C8 C9 . . 122.4(3) ?
    C7 C8 H8 . . 118.8 ?
    C9 C8 H8 . . 118.8 ?
    C20 C19 C24 . . 118.2(3) ?
    C20 C19 N3 . . 121.4(2) ?
    C24 C19 N3 . . 120.4(3) ?
    C18 C17 C16 . . 119.3(2) ?
    C18 C17 H17 . . 120.3 ?
    C16 C17 H17 . . 120.3 ?
    C5 C6 C1 . . 115.8(2) ?
    C5 C6 C7 . . 120.8(2) ?
    C1 C6 C7 . . 123.4(2) ?
    C10 C9 C8 . . 124.8(3) ?
    C10 C9 H9 . . 117.6 ?
    C8 C9 H9 . . 117.6 ?
    C22 O5 C26 . . 118.7(3) ?
    C8 C7 C6 . . 123.9(3) ?
    C8 C7 H7 . . 118.1 ?
    C6 C7 H7 . . 118.0 ?
    N3 C12 N2 . . 124.2(2) ?
    N3 C12 S1 . . 125.1(2) ?
    N2 C12 S1 . . 110.65(18) ?
    O4 C16 C15 . . 116.1(2) ?
    O4 C16 C17 . . 124.0(2) ?
    C15 C16 C17 . . 119.9(2) ?
    C3 C2 C1 . . 120.1(3) ?
    C3 C2 H2 . . 120.0 ?
    C1 C2 H2 . . 120.0 ?
    C13 C14 C15 . . 119.7(2) ?
    C13 C14 H14 . . 120.1 ?
    C15 C14 H14 . . 120.1 ?
    C4 C5 C6 . . 122.5(3) ?
    C4 C5 H5 . . 118.7 ?
    C6 C5 H5 . . 118.7 ?
    C2 C3 C4 . . 118.9(2) ?
    C2 C3 H3 . . 120.6 ?
    C4 C3 H3 . . 120.6 ?
    C5 C4 C3 . . 120.6(3) ?
    C5 C4 H4 . . 119.7 ?
    C3 C4 H4 . . 119.7 ?
    O4 C25 H25A . . 109.5 ?
    O4 C25 H25B . . 109.5 ?
    H25A C25 H25B . . 109.5 ?
    O4 C25 H25C . . 109.5 ?
    H25A C25 H25C . . 109.5 ?
    H25B C25 H25C . . 109.5 ?
    C19 C24 C23 . . 120.0(3) ?
    C19 C24 H24 . . 120.0 ?
    C23 C24 H24 . . 120.0 ?
    C20 C21 C22 . . 118.3(3) ?
    C20 C21 H21 . . 120.8 ?
    C22 C21 H21 . . 120.8 ?
    C23 C22 O5 . . 115.8(3) ?
    C23 C22 C21 . . 119.9(3) ?
    O5 C22 C21 . . 124.3(3) ?
    C14 C15 C16 . . 120.0(2) ?
    C14 C15 H15 . . 120.0 ?
    C16 C15 H15 . . 120.0 ?
    C21 C20 C19 . . 122.3(3) ?
    C21 C20 H20 . . 118.8 ?
    C19 C20 H20 . . 118.8 ?
    C22 C23 C24 . . 121.1(3) ?
    C22 C23 H23 . . 119.5 ?
    C24 C23 H23 . . 119.5 ?
    O5 C26 H26A . . 109.5 ?
    O5 C26 H26B . . 109.5 ?
    H26A C26 H26B . . 109.5 ?
    O5 C26 H26C . . 109.5 ?
    H26A C26 H26C . . 109.5 ?
    H26B C26 H26C . . 109.5 ?
loop_
    _geom_torsion_atom_site_label_1
    _geom_torsion_atom_site_label_2
    _geom_torsion_atom_site_label_3
    _geom_torsion_atom_site_label_4
    _geom_torsion_site_symmetry_1
    _geom_torsion_site_symmetry_2
    _geom_torsion_site_symmetry_3
    _geom_torsion_site_symmetry_4
    _geom_torsion
    _geom_torsion_publ_flag
    C12 N2 C11 O3 . . . . 178.2(2) ?
    C13 N2 C11 O3 . . . . 1.4(4) ?
    C12 N2 C11 C10 . . . . -3.3(3) ?
    C13 N2 C11 C10 . . . . 179.8(2) ?
    C17 C18 C13 C14 . . . . 0.7(4) ?
    C17 C18 C13 N2 . . . . 179.1(2) ?
    C11 N2 C13 C14 . . . . 83.3(3) ?
    C12 N2 C13 C14 . . . . -93.4(3) ?
    C11 N2 C13 C18 . . . . -95.1(3) ?
    C12 N2 C13 C18 . . . . 88.2(3) ?
    O3 C11 C10 C9 . . . . 2.6(4) ?
    N2 C11 C10 C9 . . . . -175.9(2) ?
    O3 C11 C10 S1 . . . . -179.3(2) ?
    N2 C11 C10 S1 . . . . 2.3(3) ?
    C12 S1 C10 C9 . . . . 177.4(3) ?
    C12 S1 C10 C11 . . . . -0.63(19) ?
    O1 N1 C1 C2 . . . . 33.4(4) ?
    O2 N1 C1 C2 . . . . -145.6(2) ?
    O1 N1 C1 C6 . . . . -148.8(2) ?
    O2 N1 C1 C6 . . . . 32.2(4) ?
    C12 N3 C19 C20 . . . . 81.3(3) ?
    C12 N3 C19 C24 . . . . -99.3(3) ?
    C13 C18 C17 C16 . . . . 0.2(4) ?
    C2 C1 C6 C5 . . . . -2.3(4) ?
    N1 C1 C6 C5 . . . . -179.9(2) ?
    C2 C1 C6 C7 . . . . 179.1(2) ?
    N1 C1 C6 C7 . . . . 1.5(4) ?
    C11 C10 C9 C8 . . . . 175.7(2) ?
    S1 C10 C9 C8 . . . . -2.1(4) ?
    C7 C8 C9 C10 . . . . -179.6(3) ?
    C9 C8 C7 C6 . . . . 176.6(2) ?
    C5 C6 C7 C8 . . . . 26.7(4) ?
    C1 C6 C7 C8 . . . . -154.7(3) ?
    C19 N3 C12 N2 . . . . 179.4(2) ?
    C19 N3 C12 S1 . . . . -0.6(4) ?
    C11 N2 C12 N3 . . . . -177.1(2) ?
    C13 N2 C12 N3 . . . . -0.3(4) ?
    C11 N2 C12 S1 . . . . 2.9(3) ?
    C13 N2 C12 S1 . . . . 179.67(18) ?
    C10 S1 C12 N3 . . . . 178.9(2) ?
    C10 S1 C12 N2 . . . . -1.16(19) ?
    C25 O4 C16 C15 . . . . 170.5(3) ?
    C25 O4 C16 C17 . . . . -9.6(4) ?
    C18 C17 C16 O4 . . . . 178.6(3) ?
    C18 C17 C16 C15 . . . . -1.5(4) ?
    C6 C1 C2 C3 . . . . 1.1(4) ?
    N1 C1 C2 C3 . . . . 178.8(2) ?
    C18 C13 C14 C15 . . . . -0.3(4) ?
    N2 C13 C14 C15 . . . . -178.7(3) ?
    C1 C6 C5 C4 . . . . 2.1(4) ?
    C7 C6 C5 C4 . . . . -179.2(3) ?
    C1 C2 C3 C4 . . . . 0.4(4) ?
    C6 C5 C4 C3 . . . . -0.7(5) ?
    C2 C3 C4 C5 . . . . -0.7(4) ?
    C20 C19 C24 C23 . . . . -0.4(4) ?
    N3 C19 C24 C23 . . . . -179.8(2) ?
    C26 O5 C22 C23 . . . . 172.6(3) ?
    C26 O5 C22 C21 . . . . -4.3(4) ?
    C20 C21 C22 C23 . . . . 3.7(4) ?
    C20 C21 C22 O5 . . . . -179.4(3) ?
    C13 C14 C15 C16 . . . . -1.0(5) ?
    O4 C16 C15 C14 . . . . -178.1(3) ?
    C17 C16 C15 C14 . . . . 1.9(5) ?
    C22 C21 C20 C19 . . . . -1.4(4) ?
    C24 C19 C20 C21 . . . . -0.3(4) ?
    N3 C19 C20 C21 . . . . 179.2(2) ?
    O5 C22 C23 C24 . . . . 178.5(3) ?
    C21 C22 C23 C24 . . . . -4.4(4) ?
    C19 C24 C23 C22 . . . . 2.7(4) ?
loop_
    _geom_hbond_atom_site_label_D
    _geom_hbond_atom_site_label_H
    _geom_hbond_atom_site_label_A
    _geom_hbond_site_symmetry_A
    _geom_hbond_distance_DH
    _geom_hbond_distance_HA
    _geom_hbond_distance_DA
    _geom_hbond_angle_DHA
    C7 H7 O3 2_555 1.004(19) 2.552(19) 3.197(3) 121.8(12)
    C9 H9 O2 2_545 0.965(19) 2.58(2) 3.400(3) 142.4(12)
    C15 H15 O1 2_535 0.93 2.59 3.286(3) 132
    C3 H3 Cg3 4_564 0.93 2.80 3.560(3) 140
_shelx_hkl_file
;
   0   0   4 2754.81 175.997   7
   0   0  -5 139.595 83.3064   4
   0   0  -5 284.118 131.943   1
   0   0  -5-325.579 135.284   7
   0   0   5-125.109 118.537   7
   0   0   5 118.470 67.4665   4
   0   0   6 1651.53 143.592   4
   0   0  -6 1552.49 208.195   1
   0   0  -6 1519.92 142.358   4
   0   0   6 1369.05 156.556   7
   0   0  -6 1352.35 172.054   7
   0   0   7-11.2864 89.2109   7
   0   0   7 36.6066 62.1250   4
   0   0  -7 1.05004 111.629   1
   0   0  -7-51.1168 79.5943   4
   0   0  -7-123.538 116.886   7
   0   0   8 2724.70 268.032   7
   0   0  -8 2638.74 254.754   7
   0   0  -8 2699.00 301.743   1
   0   0   8 2769.59 203.092   4
   0   0  -8 2089.34 180.715   4
   0   0  -9-35.8620 100.327   4
   0   0   9 105.553 121.642   7
   0   0   9-7.69244 71.7569   4
   0   0  -9 95.5935 157.996   7
   0   0  -9 154.654 144.601   1
   0   0  10 3513.20 326.973   7
   0   0  10 3633.33 258.613   4
   0   0 -10 3386.39 373.708   1
   0   0 -10 4636.89 414.032   7
   0   0 -10 3520.04 272.555   4
   0   0 -11 396.109 221.801   7
   0   0 -11 47.4863 137.850   1
   0   0  11 25.9251 74.2005   4
   0   0  11 8.74213 95.1118   7
   0   0 -11 77.3432 138.396   4
   0   0  12 211.375 117.878   7
   0   0  12 138.487 78.5616   4
   0   0 -12 608.431 218.010   7
   0   0 -12 95.1757 132.612   1
   0   0 -12 237.268 112.687   4
   0   0 -13 48.0784 133.887   1
   0   0 -13 49.4733 70.9902   2
   0   0  13 71.4159 77.1132   4
   0   0 -13 217.541 122.387   4
   0   0  13-6.48625 93.1222   7
   0   0 -14 10858.8 781.380   1
   0   0  14 10805.2 491.068   4
   0   0  14 10926.7 641.801   7
   0   0 -14 10376.6 540.149   2
   0   0  15 168.628 95.8016   4
   0   0 -15 158.291 100.522   2
   0   0 -15 274.378 191.964   1
   0   0  15 89.6526 114.505   7
   0   0 -16 3658.48 338.906   2
   0   0  16 3464.92 387.681   7
   0   0  16 3894.02 688.086   3
   0   0 -16 3408.70 477.882   1
   0   0 -17 192.927 238.438   1
   0   0 -17 140.114 95.0397   2
   0   0  17 107.565 103.590   7
   0   0 -18 78142.0 2375.53   1
   0   0  18 79421.1 2833.34   3
   0   0 -19 616.716 298.008   1
   0   0  19 2365.78 635.006   3
   0   0  20 7842.73 1008.25   3
   0   0 -20 7003.70 777.904   1
   0   0 -21 10.5652 190.343   1
   0   0  21 80.9190 319.481   3
   0   0 -22 3405.10 573.847   1
   0   0  22 4128.96 793.962   3
   0   0 -23 87.7478 183.683   1
   0   0  23 239.030 338.930   3
   0   0 -24 1194.27 377.302   1
   0   0  24 825.378 457.538   3
   0   0  25-207.617 355.556   3
   0   0  26 90.2788 353.564   3
   0   0  27 102.530 324.766   3
   0  -1   2 1039.24 103.282   4
   0  -1   2 1001.64 110.649   2
   0  -1   2 991.630 118.327   5
   0  -1  -3 99783.8 1325.14   2
   0  -1   3 101059. 1022.33   2
   0  -1  -3 99893.6 1452.91   3
   0  -1   3 100559. 1395.26   1
   0  -1   3 98523.0 1071.83   5
   0  -1  -3 98809.2 1342.51   4
   0  -1  -4 381.907 186.515   3
   0  -1  -4 317.784 126.123   2
   0  -1   4 258.497 107.942   1
   0  -1  -4 115.549 96.8092   4
   0  -1   4 305.254 83.2784   2
   0  -1  -5 2103.61 230.435   2
   0   1   5 2158.02 252.246   4
   0   1   5 2234.39 242.462   7
   0  -1  -5 2994.15 314.227   4
   0  -1   5 2149.49 254.948   1
   0   1  -5 2756.56 213.520   2
   0   1  -6 909.769 181.229   1
   0   1   6 934.007 166.050   4
   0  -1  -6 818.222 154.411   4
   0  -1   6 951.839 188.613   1
   0   1  -6 782.906 108.468   2
   0  -1  -6 844.479 165.115   2
   0   1   6 777.111 166.034   7
   0  -1  -6 1173.58 213.620   7
   0  -1   7 21607.9 630.626   7
   0   1  -7 22944.1 538.900   2
   0  -1   7 21831.0 853.606   1
   0   1   7 22863.5 807.182   7
   0  -1  -7 22859.3 777.023   4
   0  -1  -7 22199.8 761.734   2
   0  -1  -7 23770.1 839.146   7
   0   1  -7 22483.8 865.507   1
   0   1   7 24126.4 791.569   4
   0  -1  -8 3425.88 327.101   2
   0  -1  -8 3557.02 328.601   4
   0   1  -8 3312.66 218.590   2
   0  -1  -8 3369.04 328.964   7
   0   1   8 3540.41 319.675   4
   0   1  -8 3501.22 365.599   1
   0   1   8 3470.28 336.090   7
   0  -1   8 3536.95 373.681   1
   0  -1   8 3375.10 272.709   7
   0  -1  -9 10753.4 629.453   7
   0  -1  -9 10098.8 566.439   4
   0  -1  -9 10031.6 556.371   2
   0  -1   9 10682.9 507.669   7
   0   1  -9 9787.77 391.439   2
   0   1   9 10709.5 599.735   7
   0   1  -9 9746.99 644.501   1
   0   1   9 10328.7 556.173   4
   0  -1  10 6443.79 424.100   7
   0   1  10 6391.92 452.989   4
   0   1  10 6034.66 478.870   7
   0   1 -10 6016.44 319.799   2
   0  -1 -10 6846.49 533.719   7
   0   1 -10 6335.81 545.910   1
   0  -1 -10 6206.76 461.470   4
   0  -1 -10 5712.99 433.938   2
   0   1 -11 3741.46 262.370   2
   0   1  11 3718.72 393.120   7
   0  -1 -11 4919.02 487.286   7
   0  -1 -11 3959.30 376.160   2
   0  -1  11 4380.02 350.035   7
   0   1  11 4183.10 381.680   4
   0   1 -11 3842.14 444.534   1
   0  -1 -11 4035.25 382.102   4
   0   1 -12 25027.4 687.200   2
   0   1 -12 25486.9 1161.34   1
   0   1  12 25174.8 1324.82   3
   0  -1 -12 25556.8 967.523   4
   0   1  12 24447.5 1016.11   7
   0   1  12 25662.8 945.593   4
   0  -1 -12 24853.9 945.591   2
   0  -1 -12 26357.7 1109.84   7
   0  -1  12 25456.5 849.832   7
   0  -1 -13 283.427 200.487   1
   0   1  13 178.684 309.049   3
   0  -1 -13 323.613 254.310   7
   0   1  13-7.06952 103.072   4
   0  -1 -13 127.175 107.387   2
   0   1 -13 69.0412 76.0037   2
   0  -1  13-137.769 146.913   7
   0   1 -13 66.1963 153.259   1
   0  -1 -13-103.117 152.843   4
   0  -1  14 9382.51 548.953   7
   0   1  14 8884.96 582.305   4
   0   1 -14 9589.95 771.758   1
   0  -1 -14 8790.05 675.086   7
   0   1  14 8306.40 855.595   3
   0  -1 -14 8719.00 592.932   2
   0  -1 -14 8122.14 663.576   1
   0   1 -14 8703.12 429.351   2
   0  -1 -14 8682.77 578.408   4
   0  -1  15 1643.48 250.256   7
   0  -1 -15 1811.76 334.718   1
   0  -1 -15 1624.24 326.964   7
   0   1 -15 1268.92 301.650   1
   0  -1 -15 1545.22 268.820   2
   0  -1 -15 1378.89 251.753   4
   0   1  15 1436.46 254.545   4
   0   1  15 1729.28 473.563   3
   0   1 -15 1254.87 162.189   2
   0  -1 -16 1287.93 346.909   7
   0  -1 -16 1321.63 280.102   4
   0  -1 -16 1129.89 234.702   2
   0  -1  16 1325.07 231.355   7
   0   1 -16 927.175 293.493   1
   0   1 -16 987.265 148.401   2
   0  -1 -16 1380.58 319.299   1
   0   1  16 1692.86 488.919   3
   0   1  16 1239.37 245.638   4
   0   1 -16 1040.58 151.875   2
   0   1 -17 2329.56 462.519   1
   0  -1 -17 1666.98 284.828   2
   0   1  17 1780.82 285.850   4
   0  -1 -17 2064.02 325.760   4
   0  -1  17 1867.34 271.257   7
   0  -1 -17 2005.40 387.560   1
   0   1 -17 1343.77 163.420   2
   0   1  17 2117.48 546.347   3
   0  -1 -17 2208.91 424.116   7
   0  -1 -18 1967.38 389.138   1
   0   1 -18 2438.17 496.370   1
   0   1  18 1902.89 548.674   3
   0   1  18 1930.46 299.213   4
   0  -1 -19 10964.1 900.336   1
   0   1  19 12005.5 1203.41   3
   0   1 -19 11528.6 1008.55   1
   0   1 -20 311.024 281.138   1
   0  -1 -20 108.371 197.579   1
   0   1  20 660.801 278.439   5
   0  -1  20 759.069 418.446   3
   0   1  20-7.86304 290.195   3
   0   1  21 658.608 346.123   3
   0   1  21 1377.32 325.405   5
   0  -1  21 1539.50 467.153   3
   0   1 -21 1211.37 366.563   1
   0  -1 -21 1009.29 308.816   1
   0   1  22 101.691 343.490   3
   0  -1  22 483.797 385.974   3
   0   1 -22-86.5626 178.081   1
   0  -1 -22 1.52816 171.878   1
   0   1 -23 402.452 293.210   1
   0   1  23 461.825 422.318   3
   0  -1 -23 326.938 218.884   1
   0  -1  23 304.527 407.452   3
   0  -1  24 616.233 417.146   3
   0   1 -24 238.316 264.961   1
   0   1  24-354.621 429.174   3
   0   1  25-267.696 383.279   3
   0   1 -25-116.884 204.866   1
   0  -1  25 174.381 356.792   3
   0   1  26 391.072 430.541   3
   0  -1  26 812.540 454.535   3
   0  -1  27 877.101 484.537   3
   0  -2   0 359.805 175.440   4
   0  -2   0 338.321 169.849   1
   0   2   0-55.9505 90.3264   6
   0  -2   0 281.033 162.249   2
   0  -2   0 172.884 159.498   5
   0  -2   0 91.6501 81.3192   6
   0  -2   1 58715.6 1230.45   1
   0  -2   1 57894.5 1194.53   2
   0  -2   1 59027.3 1054.12   3
   0  -2  -1 60311.1 931.665   6
   0  -2   1 57382.3 1163.52   5
   0  -2  -1 58190.7 1222.98   5
   0  -2  -1 59268.9 1244.23   4
   0   2   1 58543.4 929.795   6
   0  -2   1 58945.5 1149.85   4
   0  -2  -1 58238.6 1247.42   2
   0  -2   1 58055.8 1063.41   6
   0  -2  -1 57888.1 1134.11   3
   0  -2  -2 50612.4 853.351   6
   0  -2  -2 52375.5 1210.49   2
   0   2   2 51640.5 863.259   6
   0  -2   2 51192.7 1090.93   2
   0  -2  -2 52145.6 1135.98   3
   0  -2  -2 52176.6 1195.81   5
   0  -2   2 50329.1 1070.25   5
   0  -2  -2 50754.6 1207.15   4
   0  -2   2 50971.2 1029.85   4
   0  -2   2 50930.0 973.203   3
   0  -2   2 50580.9 1187.77   1
   0  -2  -3 39580.0 1095.30   4
   0   2   3 38444.8 775.383   6
   0  -2   3 36354.1 915.769   2
   0  -2  -3 36871.8 1058.65   2
   0  -2  -3 37447.5 775.824   6
   0   2  -3 37777.3 836.626   4
   0  -2   3 37657.2 1054.23   1
   0  -2   3 37105.2 920.602   5
   0  -2  -3 38937.3 1063.08   3
   0  -2   3 37504.2 850.924   4
   0  -2   3 38088.8 860.008   3
   0  -2  -3 37722.8 1038.25   5
   0  -2   4 773.552 151.353   4
   0  -2  -4 839.526 216.989   3
   0   2  -4 672.170 157.870   5
   0  -2  -4 579.385 154.357   2
   0  -2   4 959.338 232.024   1
   0   2  -4 779.554 139.002   4
   0  -2  -4 769.167 205.275   4
   0   2  -4 711.466 143.679   2
   0  -2   4 723.267 166.284   2
   0  -2   4 733.634 179.812   5
   0   2   4 784.417 152.948   6
   0   2   5 37930.0 929.719   6
   0   2   5 38395.3 1107.96   5
   0  -2  -5 39648.4 1173.84   4
   0  -2   5 37926.8 901.313   2
   0  -2   5 38799.1 761.486   4
   0  -2  -5 38813.8 1211.21   3
   0  -2   5 39531.5 1192.64   1
   0   2  -5 37834.6 751.463   4
   0  -2   5 38568.3 951.768   5
   0  -2  -5 38508.2 1139.70   2
   0   2  -5 37935.5 891.872   2
   0  -2  -6 3566.55 381.407   4
   0  -2   6 3309.42 370.428   1
   0  -2  -6 3804.73 490.352   3
   0  -2   6 3178.65 289.636   5
   0  -2   6 3228.18 212.863   4
   0  -2   6 3758.20 300.013   2
   0  -2  -6 3390.93 359.883   2
   0   2   6 3843.04 389.865   4
   0   2  -6 3266.81 272.315   2
   0   2   6 3979.51 391.771   5
   0  -2   7 29790.5 576.404   4
   0   2   7 31193.7 1086.54   4
   0  -2   7 30598.2 1146.54   1
   0  -2  -7 31528.4 1090.46   2
   0  -2  -7 30226.1 1197.93   3
   0  -2   7 31880.2 825.447   2
   0  -2   7 30363.4 858.269   5
   0   2   7 30908.8 1042.41   5
   0   2  -7 30661.9 780.055   2
   0  -2  -7 31563.7 1133.92   7
   0  -2  -7 29465.2 1082.04   4
   0  -2  -8 57065.2 1533.05   4
   0  -2   8 57573.4 1613.29   1
   0   2  -8 56141.0 1045.40   2
   0  -2   8 55341.6 1192.52   5
   0   2   8 55548.1 1456.36   5
   0   2  -8 54904.9 1593.78   1
   0  -2   8 55101.7 1086.87   2
   0  -2  -8 54919.6 1489.93   2
   0  -2  -8 55687.3 1554.82   7
   0   2   8 56416.0 1499.39   4
   0   2  -9 1214.94 233.125   2
   0  -2  -9 184.582 178.170   4
   0  -2  -9 694.110 274.785   7
   0   2   9 1104.22 314.478   5
   0   2   9 382.837 179.742   4
   0   2  -9 446.914 210.480   1
   0  -2   9 327.542 146.131   5
   0  -2   9 368.171 195.418   1
   0  -2  -9 837.686 241.584   2
   0   2 -10 3701.28 261.336   2
   0  -2 -10 4054.30 433.589   2
   0  -2 -10 3570.18 432.498   7
   0   2 -10 4062.82 495.392   1
   0  -2 -10 3859.61 425.920   4
   0   2  10 4072.89 432.371   4
   0  -2  10 3856.35 470.479   1
   0  -2  11 10076.5 560.374   7
   0  -2 -11 9988.81 683.273   2
   0   2 -11 9794.19 770.968   1
   0  -2 -11 10317.9 701.948   4
   0  -2 -11 9247.32 710.069   7
   0   2 -11 9400.84 427.958   2
   0   2  11 10007.8 691.677   4
   0  -2 -12 1660.25 313.970   4
   0   2 -12 1297.70 325.152   1
   0   2 -12 1290.38 155.003   2
   0  -2 -12 1492.13 290.214   2
   0  -2  12 1380.25 223.878   7
   0  -2 -12 1112.93 267.170   7
   0   2  12 1194.45 250.711   4
   0   2 -13 195.105 54.9197   2
   0   2  13 378.182 261.163   3
   0  -2 -13 223.342 166.312   7
   0   2  13-35.7931 157.269   4
   0  -2 -13 425.274 174.940   4
   0   2 -13 421.989 249.051   1
   0  -2  13 367.454 143.543   7
   0  -2 -13 327.007 142.386   2
   0   2  14 41.2097 248.680   3
   0  -2 -14 334.533 181.377   4
   0   2 -14 238.668 197.715   1
   0   2 -14 43.9013 60.7761   2
   0   2  14 462.738 230.601   5
   0  -2 -14 111.880 115.637   2
   0   2  14 54.3094 127.231   4
   0  -2  14 482.139 179.877   7
   0  -2 -15 4857.43 539.756   4
   0   2  15 4662.34 679.167   3
   0  -2 -15 4897.15 519.974   2
   0   2 -15 5289.90 656.681   1
   0   2  15 5340.44 565.696   5
   0  -2  15 5092.01 424.343   7
   0   2 -15 4739.18 283.538   2
   0   2  15 5554.81 560.512   4
   0  -2  16 3511.86 351.331   7
   0  -2 -16 3518.87 455.515   2
   0   2  16 4195.71 492.359   4
   0   2  16 4399.94 690.531   3
   0  -2 -16 3460.80 433.626   4
   0   2 -16 4262.80 606.674   1
   0   2  16 3995.76 508.059   5
   0   2 -16 3765.99 234.507   2
   0  -2  17 458.175 150.139   7
   0   2  17 1147.42 344.895   5
   0   2  17 876.030 258.889   4
   0   2  17 704.763 369.312   3
   0   2 -17 670.109 311.299   1
   0  -2 -17 1021.57 294.879   1
   0  -2 -17 634.228 206.813   2
   0  -2 -17 362.934 127.993   4
   0   2  18 734.511 269.386   5
   0   2  18 295.773 486.046   3
   0  -2 -18 888.524 285.299   1
   0   2 -18 736.234 314.505   1
   0   2  18 501.570 301.738   4
   0   2  19 13.8244 283.450   3
   0   2  19 83.3253 180.481   4
   0   2 -19 121.223 203.757   1
   0  -2 -19-41.2851 169.850   1
   0   2  19 181.932 194.754   5
   0  -2 -20 97.5066 254.817   7
   0  -2 -20 68.7165 159.762   1
   0   2 -20-140.547 216.325   1
   0   2  20 124.401 192.083   5
   0   2  20 123.593 155.115   4
   0   2  20-184.923 307.800   3
   0   2  21 1625.15 551.599   3
   0   2 -21 1827.37 486.737   1
   0  -2 -21 1882.49 396.947   1
   0   2  21 1856.12 385.510   5
   0  -2 -22 1716.15 393.401   1
   0   2 -22 1351.79 409.350   1
   0   2  22 1514.28 560.634   3
   0   2 -23 294.032 244.709   1
   0  -2  23 405.749 365.396   3
   0   2  23-457.238 446.249   3
   0  -2  24 164.009 363.434   3
   0   2 -24 389.356 320.062   1
   0   2  24-225.558 348.438   3
   0   2  25 690.133 422.794   3
   0  -2  25 334.445 361.272   3
   0   2 -25-76.4924 219.156   1
   0   2  26-144.013 331.609   3
   0   2 -26 44.3923 220.064   1
   0  -2  27 1070.30 518.074   3
   0  -3   0 43.1532 124.400   1
   0  -3   0-61.6730 114.647   6
   0  -3   0-28.9719 101.673   4
   0  -3   0-46.1016 122.098   5
   0   3   0 566.396 206.710   3
   0  -3   0 91.7851 128.454   2
   0  -3   0-527.565 195.595   3
   0  -3  -1 3509.62 356.962   1
   0  -3  -1 2968.50 351.612   5
   0  -3  -1 3314.44 373.976   4
   0  -3   1 3492.42 316.563   3
   0  -3  -1 3158.71 363.879   2
   0   3   1 3405.78 288.053   6
   0  -3   1 3253.43 366.923   2
   0  -3  -1 3185.97 274.190   6
   0  -3   1 3502.65 356.862   4
   0  -3   1 3352.28 310.449   6
   0  -3   1 3343.51 373.272   1
   0   3  -1 3864.50 343.730   3
   0  -3   1 3473.80 362.696   5
   0  -3  -1 3294.37 331.785   3
   0  -3   2 2658.31 344.137   1
   0  -3   2 2655.56 277.783   3
   0  -3   2 2593.84 321.941   2
   0   3   2 2581.69 246.836   6
   0  -3  -2 2849.39 342.844   3
   0  -3  -2 2753.92 275.192   6
   0  -3  -2 2424.43 330.773   5
   0   3  -2 2554.99 277.524   3
   0  -3  -2 2666.73 339.758   2
   0  -3   2 2133.90 246.665   6
   0  -3   2 2345.21 298.040   5
   0  -3   2 2388.41 297.965   4
   0  -3  -2 2384.74 334.220   4
   0  -3  -3 5208.71 349.274   6
   0  -3   3 6131.05 420.118   3
   0  -3  -3 5066.82 477.767   2
   0  -3   3 5833.89 466.629   2
   0  -3  -3 5425.08 488.872   5
   0  -3   3 5445.76 417.107   4
   0   3  -3 5327.30 446.924   2
   0   3   3 5445.25 351.526   6
   0  -3   3 5305.48 440.957   5
   0  -3   3 5272.82 477.776   1
   0   3  -3 5713.32 430.284   4
   0  -3  -3 5646.95 505.034   4
   0  -3  -3 5714.16 473.617   3
   0  -3  -4 6242.06 550.661   4
   0  -3   4 6244.01 433.174   4
   0   3  -4 5858.40 415.135   4
   0  -3   4 6256.87 426.177   3
   0  -3   4 6241.86 473.305   2
   0  -3  -4 6536.08 531.329   3
   0   3   4 6310.73 382.696   6
   0  -3   4 6038.07 462.829   5
   0   3  -4 5935.03 460.061   5
   0  -3   4 6384.73 538.079   1
   0  -3  -4 6370.85 538.373   2
   0  -3  -4 6260.94 397.053   6
   0   3  -4 5769.61 451.921   2
   0  -3  -5 3128.74 400.507   2
   0   3  -5 2976.18 320.738   2
   0   3  -5 3101.34 353.546   5
   0  -3   5 3005.54 337.215   5
   0   3   5 3042.57 292.949   6
   0  -3  -5 2949.52 386.596   4
   0  -3   5 3219.24 332.025   2
   0  -3   5 3066.78 304.279   4
   0  -3  -5 3465.96 421.867   3
   0  -3   5 3041.19 404.082   1
   0  -3   5 3122.54 315.507   3
   0   3  -5 3045.59 304.158   4
   0  -3  -6 15493.6 896.129   3
   0   3  -6 15542.2 630.674   4
   0   3   6 15912.9 678.960   6
   0   3   6 15967.9 869.810   5
   0  -3   6 16200.7 729.297   2
   0  -3   6 15733.3 746.160   5
   0  -3  -6 16136.3 883.078   2
   0   3  -6 16515.7 729.488   2
   0  -3   6 15765.4 637.916   4
   0  -3   6 15612.0 898.381   1
   0  -3  -6 15568.6 891.700   4
   0   3   6 15577.6 889.201   4
   0  -3  -7 14067.6 890.397   7
   0   3   7 14253.0 853.415   4
   0  -3   7 14661.0 886.946   1
   0   3   7 14429.7 836.979   5
   0  -3  -7 13533.8 838.994   2
   0  -3   7 14271.6 705.310   5
   0  -3   7 14033.5 585.916   4
   0  -3  -7 14312.5 892.779   3
   0  -3   7 14201.9 689.772   2
   0   3   7 14376.6 690.216   6
   0  -3  -7 14341.0 877.474   4
   0   3  -7 13645.6 666.759   2
   0  -3  -8 33114.0 1353.73   4
   0   3  -8 31541.5 994.279   2
   0  -3  -8 32715.2 1325.12   2
   0  -3   8 32674.8 832.348   4
   0   3   8 35330.4 1307.74   5
   0   3   8 33767.8 1109.57   6
   0  -3   8 33517.2 1034.34   2
   0   3   8 33980.0 1352.60   4
   0  -3   8 33318.4 1097.37   5
   0  -3   8 33274.1 1374.91   1
   0   3  -9 11027.2 838.701   1
   0   3   9 11442.9 775.865   5
   0  -3   9 12122.3 656.290   2
   0   3   9 11437.0 818.996   4
   0  -3   9 11091.4 641.256   5
   0  -3   9 10852.8 451.811   4
   0   3  -9 11141.8 580.540   2
   0  -3  -9 11341.4 795.046   2
   0   3   9 11350.3 681.293   6
   0  -3  -9 10260.7 781.888   4
   0   3  10 11505.4 820.168   4
   0   3 -10 11288.5 583.356   2
   0   3 -10 11361.7 872.696   1
   0  -3 -10 11092.0 820.624   4
   0  -3 -10 10897.0 798.241   2
   0  -3  10 11263.6 651.624   5
   0  -3  10 10627.5 402.310   4
   0  -3  10 11709.7 617.294   2
   0   3  10 12065.9 814.172   5
   0   3 -11 1278.33 337.325   1
   0   3  11 1261.16 279.148   4
   0   3  11 1919.50 357.941   5
   0   3 -11 1220.46 204.874   2
   0  -3  11 1434.79 248.789   5
   0  -3 -11 1339.85 295.790   2
   0   3  12 3201.75 457.976   4
   0   3 -12 2826.82 462.158   1
   0   3  12 3341.78 465.798   5
   0   3 -12 3288.32 301.013   2
   0  -3  12 3056.48 356.956   5
   0   3  13 4358.57 532.262   4
   0   3  13 3758.57 602.290   3
   0   3  13 4100.25 519.805   5
   0  -3  13 3532.04 388.261   5
   0   3 -13 3854.64 567.877   1
   0   3 -13 3885.25 320.035   2
   0   3  14-114.386 325.635   3
   0   3  14 429.794 229.570   5
   0   3  14 280.924 230.266   4
   0  -3  14 268.786 141.612   5
   0   3 -14 207.760 89.8934   2
   0  -3  14 393.960 186.615   7
   0   3 -14 24.5363 204.840   1
   0   3 -15 1246.84 357.375   1
   0  -3  15 1107.97 237.551   7
   0   3  15 1095.68 321.120   4
   0  -3  15 1150.53 240.780   5
   0   3  15 1326.42 350.244   5
   0   3  15 1155.78 324.159   3
   0   3 -15 941.669 152.975   2
   0  -3 -15 1016.30 286.587   7
   0  -3  16 663.548 209.306   7
   0   3 -16 432.666 240.597   1
   0  -3  16 303.464 149.629   5
   0   3  16-38.7766 284.169   3
   0   3 -16 318.174 85.4760   2
   0  -3 -16 24.9285 224.814   7
   0   3  16 373.443 245.153   5
   0   3  16 221.415 189.153   4
   0   3  17 3608.01 747.108   3
   0   3  17 3763.52 578.671   5
   0   3 -17 3217.44 572.116   1
   0   3  17 3969.38 592.925   4
   0  -3 -17 3553.23 598.096   7
   0   3  18 794.548 407.681   3
   0   3 -18 873.359 332.322   1
   0   3  18 1177.73 367.403   5
   0   3  18 1626.39 396.664   4
   0  -3 -18 1785.71 502.737   7
   0   3 -19 1210.91 417.510   1
   0   3  19 1459.46 445.517   5
   0  -3 -19 1442.99 370.762   1
   0  -3 -19 2889.64 618.419   7
   0   3  19 2546.87 477.091   4
   0   3  19 2499.20 612.508   3
   0   3 -20 675.274 309.515   1
   0   3  20 1087.43 431.752   5
   0   3  20 1347.91 657.926   3
   0  -3 -20 1036.64 359.548   1
   0   3  20 1125.81 341.943   4
   0  -3 -21 2296.35 428.724   1
   0   3 -21 2552.49 579.464   1
   0   3  21 2429.73 634.355   3
   0   3  21 2215.92 445.892   4
   0   3  21 2297.28 461.577   5
   0   3 -22 3179.32 654.667   1
   0   3  22 3027.09 707.810   3
   0   3  23-145.289 396.750   3
   0   3 -23 446.715 349.539   1
   0   3  24 59.6528 379.789   3
   0   3 -24 189.750 240.716   1
   0   3 -25 673.354 426.255   1
   0   3  25 102.208 281.649   3
   0  -3  25-59.5105 272.985   3
   0  -3  26 1427.87 587.247   3
   0   3 -26 565.173 332.907   1
   0  -3  27 723.771 426.036   3
   0  -4   0 12161.4 702.874   3
   0  -4   0 12232.2 796.640   5
   0   4   0 12937.3 739.758   3
   0  -4   0 13701.8 839.291   4
   0  -4   0 11826.4 626.861   6
   0  -4   0 13025.2 804.506   1
   0  -4   0 13291.6 846.056   2
   0   4  -1 29809.7 1082.42   3
   0  -4  -1 30938.4 1215.18   1
   0  -4   1 29004.2 1043.79   6
   0  -4   1 31094.7 1258.63   2
   0   4   1 29686.1 959.969   6
   0  -4   1 30925.8 1259.28   1
   0  -4  -1 31175.5 1297.99   4
   0  -4   1 29520.5 1215.36   4
   0  -4  -1 30454.9 1257.46   5
   0  -4  -1 30479.7 1295.35   2
   0  -4  -1 29501.1 953.745   6
   0  -4   1 30343.7 1234.55   5
   0   4   1 31205.9 1169.26   3
   0  -4   1 29175.3 1076.15   3
   0  -4  -1 30481.2 1139.77   3
   0  -4   2 1191.69 226.332   3
   0   4   2 1163.04 200.009   6
   0  -4   2 968.672 252.390   1
   0  -4  -2 1180.63 305.472   2
   0  -4  -2 1555.27 263.846   6
   0  -4  -2 1585.11 317.143   1
   0  -4   2 995.246 216.805   6
   0  -4  -2 1659.70 347.116   4
   0   4  -2 1246.93 225.604   3
   0  -4  -2 1116.12 271.518   3
   0  -4   2 1801.67 348.385   4
   0  -4   2 1833.56 361.827   2
   0   4   2 1569.74 336.163   3
   0  -4  -2 1679.79 368.209   5
   0   4  -2 1249.93 265.741   4
   0  -4   2 779.723 223.211   5
   0   4   3 22342.4 798.227   6
   0  -4   3 22825.7 1016.10   6
   0  -4   3 23325.9 1139.50   1
   0  -4   3 24581.3 1103.58   2
   0  -4   3 21556.0 1032.22   5
   0  -4  -3 25796.7 1264.03   4
   0  -4  -3 22343.2 1060.24   3
   0   4  -3 22414.3 923.298   3
   0  -4  -3 24574.0 1163.77   5
   0   4   3 21766.1 1032.13   3
   0   4  -3 23028.2 1009.22   4
   0  -4  -3 23645.1 1208.43   2
   0  -4   3 22877.5 948.689   3
   0   4  -3 22519.2 1051.18   2
   0   4  -3 22828.1 1038.37   5
   0  -4   3 22967.0 1012.57   4
   0  -4  -3 22725.5 814.074   6
   0   4  -4 7760.48 572.466   4
   0  -4  -4 8745.88 715.249   5
   0   4   4 7506.11 463.066   6
   0  -4  -4 7422.68 633.449   3
   0   4  -4 7250.83 586.234   2
   0  -4  -4 8122.54 705.495   2
   0  -4   4 7572.69 553.710   3
   0  -4  -4 8063.02 490.934   6
   0  -4   4 8133.20 591.932   4
   0  -4   4 7579.85 656.007   1
   0  -4   4 7111.15 593.020   5
   0  -4  -4 8085.41 686.287   4
   0   4  -4 7958.30 620.792   5
   0  -4   4 9210.62 687.660   2
   0  -4   5 13966.9 811.882   2
   0  -4  -5 14118.0 877.492   3
   0  -4  -5 13525.9 639.714   6
   0   4  -5 12999.9 783.989   5
   0   4  -5 13025.6 771.259   2
   0  -4   5 13827.4 770.248   4
   0  -4   5 13863.1 739.987   3
   0  -4   5 13459.4 799.558   5
   0   4   5 13770.0 648.818   6
   0   4  -5 13409.3 727.878   4
   0  -4   6 14911.0 761.955   4
   0  -4   6 15419.6 794.006   3
   0  -4   6 14585.7 827.251   5
   0   4   6 15449.7 955.440   5
   0   4  -6 14595.2 807.524   2
   0   4   6 15255.2 700.992   6
   0   4  -6 14976.8 828.033   5
   0  -4   6 15938.9 868.793   2
   0   4  -6 14691.0 752.344   4
   0  -4   7 351.833 150.867   3
   0   4  -7 345.097 147.286   2
   0   4   7 319.313 236.069   4
   0   4   7 17.7973 220.263   5
   0  -4   7 275.001 112.801   4
   0  -4   7 450.718 180.642   5
   0  -4   7 463.911 185.860   2
   0   4  -7 289.351 130.156   4
   0   4   7 433.821 160.207   6
   0   4   8 3241.06 462.318   5
   0   4  -8 2615.10 347.976   2
   0   4   8 3062.19 476.132   4
   0  -4   8 3057.37 386.481   2
   0   4   8 2977.35 342.630   6
   0  -4   8 2939.94 381.926   5
   0  -4   8 2976.43 377.979   3
   0  -4   8 2617.83 308.089   4
   0  -4   9-15.1754 118.970   5
   0   4   9 27.2009 112.352   6
   0   4  -9 58.6439 95.3617   2
   0   4  -9-50.0737 229.875   1
   0   4   9 59.4307 191.553   5
   0  -4   9-7.16651 91.7309   4
   0  -4   9 68.6540 112.102   2
   0   4   9-86.5211 198.680   4
   0  -4  10 1755.93 235.824   4
   0   4 -10 1668.81 271.410   2
   0  -4  10 1830.99 291.514   2
   0   4 -10 1443.77 367.399   1
   0  -4 -10 1570.64 384.412   7
   0  -4  10 1720.87 308.478   5
   0   4  10 1637.43 351.180   5
   0   4  10 1977.29 310.694   6
   0   4  10 2003.50 403.680   4
   0  -4  11 415.307 174.648   2
   0   4  11 745.599 401.163   3
   0   4  11 513.756 265.479   4
   0  -4 -11 526.136 272.689   7
   0  -4  11 349.295 115.460   4
   0   4  11 78.6695 179.082   5
   0   4  11 197.076 131.510   6
   0  -4  11 379.314 160.242   5
   0   4 -11 375.691 227.917   1
   0   4 -11 398.991 140.037   2
   0   4  12 1325.01 344.026   5
   0  -4  12 1032.33 230.132   5
   0  -4  12 1149.62 160.106   4
   0   4  12 1613.05 484.877   3
   0  -4 -12 1304.56 376.847   7
   0   4  12 1008.25 338.027   4
   0   4 -12 945.404 191.965   2
   0   4  12 1146.84 287.351   6
   0   4 -12 1243.73 373.504   1
   0  -4  12 1248.40 261.613   2
   0  -4  13 3393.50 219.823   4
   0   4  13 4378.15 591.417   5
   0   4 -13 4319.50 641.638   1
   0   4  13 4706.45 712.003   3
   0   4  13 3865.63 495.686   6
   0  -4 -13 4109.08 656.946   7
   0  -4  13 4090.07 461.393   5
   0   4  13 4479.76 607.778   4
   0   4 -13 4142.58 394.167   2
   0   4  14 591.739 290.673   4
   0   4  14 589.723 266.403   5
   0   4 -14 618.591 161.103   2
   0   4  14 1144.80 450.855   3
   0   4 -14 988.582 382.280   1
   0  -4  14 684.909 206.220   5
   0  -4 -14 209.570 231.458   7
   0   4  15 1464.78 344.774   5
   0  -4 -15 1251.13 343.309   7
   0  -4  15 1493.99 294.479   5
   0   4 -15 1422.40 360.213   1
   0   4  15 1656.51 382.111   4
   0   4  15 1784.55 505.645   3
   0   4 -15 1453.91 233.424   2
   0   4  16 4983.45 756.668   3
   0   4 -16 4103.24 696.255   1
   0  -4 -16 4476.82 684.534   7
   0   4  16 5005.97 664.697   5
   0   4  16 4750.75 658.105   4
   0   4  17 529.862 258.304   4
   0   4  17 340.042 292.262   3
   0   4  17 681.647 313.108   5
   0  -4 -17 525.432 246.963   7
   0   4 -17 751.924 352.144   1
   0   4  18 3265.30 567.529   4
   0   4  18 3356.82 689.008   3
   0  -4 -18 3868.44 682.865   7
   0   4 -18 3147.76 658.151   1
   0   4  18 3264.44 555.570   5
   0   4 -19 6516.84 885.549   1
   0   4  19 6911.72 794.815   5
   0  -4 -19 6535.34 863.253   7
   0   4  19 6454.58 782.431   4
   0   4  19 7327.82 1011.48   3
   0   4 -20 1099.48 459.930   1
   0   4  20 902.305 317.478   5
   0   4  20 803.846 311.031   4
   0   4  20 1686.98 588.847   3
   0  -4 -20 1132.10 421.652   7
   0   4 -21 257.613 238.048   1
   0  -4 -21 1273.93 490.185   7
   0   4  21 62.0486 176.773   4
   0   4  21 984.968 492.111   3
   0   4  21 318.319 217.613   5
   0   4  22-244.236 227.507   5
   0   4 -22 271.088 324.499   1
   0   4  22 526.695 424.956   3
   0   4 -23 2106.72 552.118   1
   0   4  23 2496.65 714.013   3
   0   4 -24 118.698 250.711   1
   0   4  24 811.950 520.926   3
   0   4 -25 497.132 367.149   1
   0   4 -26 213.513 295.760   1
   0  -5   0-29.1212 128.959   3
   0  -5   0-398.650 241.329   6
   0  -5   1-322.479 214.956   3
   0   5  -1-27.0094 147.291   3
   0  -5  -1 49.0192 102.660   6
   0  -5  -1 70.8404 181.402   3
   0  -5   1 58.3052 140.583   6
   0   5  -2 8635.20 653.301   3
   0  -5  -2 8530.79 691.651   3
   0  -5  -2 9413.13 605.160   6
   0  -5  -2 8332.57 707.131   1
   0  -5   2 8864.32 667.908   3
   0  -5   2 9083.72 688.126   6
   0  -5   2 8630.94 726.595   4
   0   5   2 8284.28 554.724   6
   0  -5   3 2934.22 408.504   4
   0  -5   3 3409.05 417.051   3
   0  -5  -3 2583.25 394.489   1
   0  -5   3 3645.39 466.945   6
   0  -5  -3 2702.73 327.885   6
   0   5  -3 3017.45 395.435   3
   0   5   3 2930.47 327.044   6
   0  -5   4 1039.48 264.939   4
   0  -5   4 959.829 242.797   3
   0   5   4 935.516 199.342   6
   0  -5  -4 923.945 206.212   6
   0  -5   4 1006.88 254.307   6
   0  -5   5 17688.9 1053.18   6
   0  -5   5 17852.6 945.175   3
   0  -5  -5 18620.3 820.811   6
   0   5   5 17390.7 790.198   6
   0  -5   5 17282.9 1044.67   2
   0  -5   5 17710.8 994.362   4
   0  -5   6 1703.89 310.047   3
   0   5   6 1882.98 380.740   3
   0  -5   6 1917.23 359.165   2
   0   5  -6 2124.61 344.934   4
   0   5   6 1423.62 343.271   5
   0   5   6 2025.52 281.657   6
   0  -5   6 1982.75 334.862   4
   0  -5   6 1573.95 320.442   6
   0   5   6 1904.36 426.981   2
   0  -5   7 6665.76 584.283   4
   0  -5   7 6661.96 640.889   2
   0   5   7 6842.00 715.097   5
   0  -5  -7 6955.69 799.237   7
   0  -5   7 6348.19 578.025   3
   0   5   7 6956.54 526.546   6
   0   5   7 6874.53 759.388   4
   0   5   7 6911.35 710.052   3
   0   5  -7 6486.13 578.114   4
   0  -5   8 134.132 144.378   2
   0  -5   8 211.268 139.881   3
   0   5   8-95.6148 255.225   5
   0  -5  -8 110.866 237.044   7
   0   5   8 251.172 235.937   3
   0   5   8 63.3439 96.0907   6
   0  -5   8 121.542 116.005   4
   0   5   8 201.462 218.667   4
   0   5  -8 274.778 252.827   1
   0  -5   9 4286.03 448.864   4
   0  -5   9 4548.38 529.710   2
   0   5   9 4106.62 578.911   5
   0   5   9 4992.54 661.505   3
   0  -5  -9 4548.84 671.425   7
   0   5   9 4683.52 464.915   6
   0   5   9 4476.39 644.601   4
   0  -5   9 4413.08 503.549   3
   0   5  -9 4382.71 644.781   1
   0  -5 -10 2850.08 538.005   7
   0   5  10 2884.89 522.680   4
   0   5  10 2761.35 517.051   5
   0  -5  10 3044.84 449.775   2
   0  -5  10 2621.86 353.293   4
   0   5  10 2488.17 359.028   6
   0   5 -10 2654.92 515.571   1
   0   5  10 2515.75 535.152   3
   0   5  11 7434.02 791.651   5
   0   5  11 7165.09 625.366   6
   0  -5 -11 7822.39 886.368   7
   0   5  11 7411.43 845.574   3
   0   5  11 7619.41 841.496   4
   0   5 -11 7034.65 835.900   1
   0  -5  11 7386.64 654.671   2
   0  -5  11 7400.08 538.583   4
   0  -5  12 277.103 167.562   2
   0   5  12 368.379 212.297   5
   0   5  12 624.000 286.129   4
   0   5  12 564.417 217.052   6
   0   5 -12 367.840 282.389   1
   0  -5  12 488.119 159.437   4
   0  -5 -12 607.146 354.267   7
   0   5 -12 308.574 161.918   2
   0   5  12 533.409 341.262   3
   0   5 -13 5765.68 788.791   1
   0  -5  13 5067.80 537.610   2
   0   5  13 5522.45 740.534   4
   0   5 -13 5155.45 526.809   2
   0   5  13 5373.78 579.059   6
   0  -5  13 5025.56 393.955   4
   0  -5 -13 5710.75 814.369   7
   0   5  13 5317.17 699.469   5
   0   5  13 5442.90 768.943   3
   0   5  14 469.615 270.244   5
   0   5 -14 434.548 168.094   2
   0   5 -14 618.601 359.477   1
   0   5  14 481.495 377.893   3
   0  -5 -14 881.744 408.207   7
   0   5  14 330.102 290.875   4
   0   5  15 11056.6 1020.78   5
   0   5 -15 10665.0 701.111   2
   0   5  15 11367.4 1174.85   3
   0   5  15 11583.2 1069.38   4
   0   5 -15 11035.9 1111.90   1
   0  -5 -15 11346.1 1154.02   7
   0   5  16 60.2322 201.919   4
   0  -5 -16-409.195 387.316   7
   0   5  16 49.4711 212.850   5
   0   5 -16-17.5862 209.511   1
   0   5  17 480.016 283.911   4
   0   5  17 113.514 252.193   5
   0  -5 -17-298.970 434.351   7
   0   5  17 231.580 335.901   3
   0   5 -17-31.0647 246.496   1
   0   5  18 543.144 323.122   4
   0   5 -18 329.718 284.327   1
   0   5  18 866.503 442.106   3
   0  -5 -18-135.042 349.937   7
   0   5  18 448.506 259.804   5
   0   5  19 164.761 199.893   5
   0   5  19-125.940 263.170   4
   0  -5 -19-301.954 312.941   7
   0   5  19 176.397 271.035   3
   0   5 -19 233.718 392.839   1
   0   5  20 1001.33 496.586   3
   0  -5 -20 730.340 390.814   7
   0   5  20 749.115 338.841   4
   0   5  20 391.670 276.457   5
   0   5 -20 637.720 411.068   1
   0  -5 -21 241.099 304.459   7
   0   5 -21 235.233 263.973   1
   0   5  21 156.016 273.437   4
   0   5  21 572.881 415.903   3
   0   5  21 50.7540 226.719   5
   0   5  22 1095.98 395.208   5
   0   5  22 1219.10 546.413   3
   0   5  22 1585.68 470.547   4
   0   5 -22 1020.82 477.318   1
   0   5 -23 1193.99 452.464   1
   0   5 -24 386.277 361.756   1
   0   6   0 2104.51 443.685   4
   0  -6   0 1289.68 256.214   6
   0   6   0 1466.04 366.270   2
   0   6   0 1732.46 393.109   5
   0   6   1 693.068 281.878   4
   0  -6   1 475.854 153.675   6
   0   6   1 959.978 328.221   5
   0   6  -1 932.762 310.564   5
   0   6   1 768.458 320.990   2
   0  -6  -1 1028.94 254.047   6
   0   6  -1 718.870 266.702   4
   0   6  -1 1006.94 317.285   2
   0  -6  -2 637.767 228.887   6
   0   6  -2 635.272 274.948   5
   0  -6   2 1085.83 298.120   6
   0   6  -2 661.346 297.117   4
   0   6   2 678.318 266.013   3
   0   6   2 377.270 227.904   4
   0   6   2 391.720 251.367   2
   0   6  -2 717.102 274.512   2
   0   6   2 449.495 273.616   5
   0   6   3 63.5632 170.191   2
   0   6   3 45.9466 194.844   5
   0   6   3-104.167 217.433   3
   0  -6   3 255.303 195.940   6
   0   6  -3 186.873 201.498   5
   0   6  -3 311.939 227.064   4
   0  -6  -3-30.5443 134.975   6
   0   6  -3 307.909 240.375   2
   0   6   3-7.03634 214.454   4
   0   6   4 1261.18 384.382   4
   0  -6  -4 1440.49 275.555   6
   0   6  -4 999.408 311.729   5
   0   6  -4 1075.50 313.319   2
   0   6   4 1584.00 392.800   3
   0   6   4 1241.15 356.042   5
   0   6   4 1137.37 223.975   6
   0  -6   4 1303.58 331.093   6
   0   6   4 1366.73 406.769   2
   0   6  -4 1485.76 350.573   4
   0   6   5 352.951 274.032   3
   0  -6  -5 238.891 149.233   6
   0  -6   5-72.1305 199.900   6
   0   6  -5 232.837 205.557   2
   0   6   5 218.903 227.593   2
   0   6   5 144.422 207.431   4
   0  -6  -5 15.2076 279.495   7
   0   6  -5 218.098 219.036   5
   0   6   5 66.4315 88.0904   6
   0   6   5 40.5377 205.088   5
   0   6  -6 9588.97 828.994   5
   0   6  -6 9213.82 846.060   2
   0  -6  -6 9193.06 973.840   7
   0  -6  -6 9019.19 629.527   6
   0   6   6 8352.19 597.546   6
   0   6   6 8834.39 912.398   4
   0  -6   6 9673.26 870.599   6
   0   6   6 9532.52 892.632   3
   0   6   6 8030.72 845.057   5
   0   6   7 4488.34 655.605   4
   0   6   7 5088.57 690.366   5
   0   6  -7 5246.54 633.197   2
   0   6   7 4582.91 612.967   3
   0   6   7 4898.07 462.066   6
   0   6  -7 4962.88 624.392   5
   0  -6  -7 5125.04 747.162   7
   0  -6   7 4529.85 621.811   6
   0   6  -8 5585.82 655.067   2
   0   6   8 5598.00 711.498   3
   0  -6   8 5482.16 714.068   6
   0   6   8 5843.66 519.230   6
   0   6   8 5711.15 778.088   4
   0  -6  -8 5340.40 777.865   7
   0   6   8 5296.77 718.064   5
   0   6  -8 6423.06 845.830   1
   0  -6   9 7705.24 686.615   4
   0   6  -9 8320.48 961.468   1
   0  -6  -9 7987.12 940.015   7
   0   6   9 9319.43 930.925   3
   0   6   9 8583.47 932.633   4
   0   6   9 8683.47 901.008   5
   0   6   9 8213.35 631.273   6
   0   6  -9 8529.13 777.742   2
   0  -6   9 8585.18 912.145   6
   0   6  10 1241.58 264.922   6
   0  -6  10 1360.70 296.056   4
   0  -6 -10 1123.30 392.202   7
   0   6  10 1252.30 372.176   5
   0   6 -10 1675.38 507.647   1
   0   6  10 1308.70 388.878   4
   0   6  10 1391.45 414.407   3
   0   6 -11 1395.89 453.933   1
   0   6  11 1237.57 415.252   3
   0   6  11 877.738 319.155   5
   0   6  11 1593.82 485.764   4
   0  -6  11 1309.65 282.309   4
   0  -6 -11 1348.93 455.182   7
   0   6  12 5591.92 751.648   5
   0   6  12 5085.28 790.121   3
   0   6 -12 5489.50 823.317   1
   0  -6 -12 5770.11 847.447   7
   0   6  12 4982.56 775.025   4
   0   6  13 148.118 253.079   3
   0   6  13 270.607 247.445   5
   0  -6 -13 222.605 320.398   7
   0   6 -13 274.457 291.393   1
   0   6  13 120.982 227.627   4
   0   6  14-427.008 369.253   4
   0   6  14 52.1244 254.575   3
   0   6 -14 166.456 268.556   1
   0  -6 -14 557.749 362.334   7
   0   6  14 76.7741 209.874   5
   0   6  15 2998.28 590.753   5
   0   6  15 3660.04 697.902   3
   0   6 -15 3050.67 667.204   1
   0   6  15 3117.52 609.581   4
   0  -6 -15 3245.43 713.047   7
   0   6  16 416.172 256.931   5
   0   6 -16 1119.37 419.508   1
   0  -6 -16 1103.75 424.352   7
   0   6  16 1150.11 480.087   3
   0   6  16 1043.86 369.057   4
   0   6  17 165.374 288.748   3
   0   6  17 243.995 277.155   5
   0   6 -17 230.498 329.503   1
   0   6  17-78.3424 207.093   4
   0  -6 -17-665.642 458.271   7
   0  -6 -18 136.425 426.828   7
   0   6  18 965.356 386.832   5
   0   6  18 1142.82 431.017   4
   0   6  18 739.843 417.645   3
   0   6 -18 745.003 441.307   1
   0   6  19 1447.50 536.847   3
   0   6 -19 788.005 449.196   1
   0  -6 -19 397.796 315.355   7
   0   6  19 1041.11 417.479   4
   0   6  19 556.160 317.392   5
   0  -6 -20 1183.47 427.303   7
   0   6  20 1303.54 404.436   5
   0   6  20 1892.81 534.459   4
   0   6 -20 1780.02 605.497   1
   0   6  20 1431.01 551.426   3
   0  -6 -21 35.6543 296.014   7
   0   6  21 538.216 400.329   3
   0   6 -21-107.092 269.059   1
   0   6  21 324.633 311.925   4
   0   6  21-27.1820 216.171   5
   0   6  22 871.494 400.866   4
   0   6 -22 465.284 321.923   1
   0   6  22 828.573 377.721   5
   0   7   0-33.9945 184.806   3
   0   7   0-286.497 296.421   4
   0   7   0-74.5613 291.376   5
   0  -7   0-0.15273 179.413   6
   0   7   0 60.3442 204.629   2
   0   7   1 67.9399 206.026   2
   0   7  -1 389.322 260.056   5
   0   7  -1 407.130 286.844   4
   0   7  -1 81.8678 161.657   3
   0   7   1 245.810 215.041   5
   0  -7   1 13.5470 142.209   6
   0   7  -1 284.692 257.136   2
   0  -7  -1 427.759 251.655   6
   0   7   1 182.827 251.683   4
   0   7   1-76.3349 235.940   3
   0   7  -2-45.7515 200.406   5
   0   7  -2 34.5269 209.856   2
   0   7   2-146.086 211.026   3
   0   7  -2 21.2106 153.092   3
   0  -7  -2 151.049 179.416   6
   0   7   2 86.8139 210.076   4
   0   7  -2 125.455 198.606   4
   0   7   2-166.002 244.756   2
   0  -7   2-208.450 259.516   6
   0   7   2-38.9462 263.175   5
   0   7   3 684.114 268.707   3
   0   7  -3 453.134 236.213   5
   0  -7  -3 730.386 229.971   6
   0   7   3 671.915 327.082   2
   0   7   3 599.068 283.654   4
   0   7  -3 551.310 290.498   2
   0   7   3 512.453 310.294   5
   0   7  -3 423.758 224.164   4
   0   7  -3 704.348 254.292   3
   0  -7   3 948.103 334.762   6
   0  -7  -4 401.843 309.353   7
   0   7   4 643.458 347.779   2
   0  -7   4 863.003 306.200   6
   0   7  -4 797.253 306.053   5
   0   7   4 1015.42 349.093   3
   0   7  -4 546.653 276.506   2
   0  -7  -4 875.977 241.989   6
   0   7   4 898.592 359.206   4
   0   7   4 380.799 283.566   5
   0   7  -4 871.080 315.625   4
   0  -7  -5 354.469 244.303   7
   0   7  -5 409.236 277.340   5
   0   7   5 207.437 232.329   5
   0   7   5 6.34928 274.686   4
   0   7   5 222.494 247.780   3
   0  -7  -5 423.922 185.433   6
   0   7  -5 390.993 275.815   2
   0  -7   5 431.215 241.827   6
   0   7  -5 265.752 234.217   4
   0  -7   6 2699.27 522.102   6
   0   7   6 2470.50 523.607   3
   0   7  -6 2500.52 497.893   2
   0  -7  -6 2594.25 378.284   6
   0   7   6 2565.14 562.224   4
   0   7  -6 2401.60 475.355   4
   0   7  -6 2381.29 492.492   5
   0   7   6 1986.59 505.376   5
   0  -7  -6 2263.51 547.301   7
   0   7  -7 764.375 321.999   2
   0   7  -7 1109.59 322.846   4
   0   7   7 1297.13 437.296   5
   0   7  -7 1001.45 336.184   5
   0  -7  -7 1106.54 434.778   7
   0   7   7 1014.49 402.335   3
   0   7   7 739.526 354.189   4
   0  -7   7 1164.42 339.529   6
   0   7   8 5479.92 829.037   4
   0  -7   8 5726.72 773.581   6
   0  -7  -8 5953.87 889.959   7
   0   7   8 5559.62 786.272   3
   0   7   8 5513.91 799.612   5
   0   7  -8 5591.46 704.328   2
   0   7   9 6517.34 896.073   4
   0   7   9 6082.51 835.545   5
   0  -7  -9 6396.86 917.091   7
   0   7   9 5942.82 823.200   3
   0  -7   9 6468.14 856.838   6
   0   7  -9 6288.55 748.164   2
   0  -7 -10 9694.46 1119.10   7
   0   7  10 8275.05 973.630   5
   0  -7  10 9020.11 1010.41   6
   0   7  10 8543.23 990.446   3
   0   7  10 9156.98 1050.29   4
   0   7 -10 9034.81 872.901   2
   0  -7 -11 5354.49 894.581   7
   0   7  11 6127.22 840.377   5
   0  -7  11 5708.71 840.406   6
   0   7  11 5725.98 856.196   4
   0   7  11 5284.09 813.339   3
   0   7 -11 5474.04 680.020   2
   0   7  12-103.446 260.769   5
   0   7  12-435.349 424.043   3
   0   7 -12 66.8055 183.637   2
   0   7  12 86.2395 243.596   4
   0   7 -12 158.404 317.282   1
   0  -7 -12-79.5792 301.640   7
   0  -7  12-109.522 259.596   6
   0   7  13-21.8432 309.581   3
   0   7 -13 10.8343 289.811   1
   0  -7 -13-358.793 392.367   7
   0   7  13 8.81251 297.301   4
   0  -7  13-64.5994 277.419   6
   0   7  13-219.009 301.785   5
   0   7 -13 32.2759 176.464   2
   0  -7  14 201.756 270.873   6
   0   7  14 662.966 349.504   5
   0   7  14 167.167 288.725   3
   0   7  14 718.136 345.409   4
   0  -7 -14 536.914 391.515   7
   0   7 -14 693.671 356.554   1
   0  -7 -15 1702.74 577.115   7
   0   7  15 1473.17 498.093   3
   0   7  15 1508.70 498.732   4
   0   7 -15 1618.72 589.910   1
   0   7  15 1690.43 518.405   5
   0  -7 -16 304.228 345.427   7
   0   7  16-114.317 273.108   5
   0   7 -16 380.500 337.717   1
   0   7  16 485.441 374.003   3
   0   7  16-226.139 330.650   4
   0   7  17-142.515 301.265   3
   0  -7 -17-72.9168 321.030   7
   0   7  17 365.279 339.799   5
   0   7 -17 306.165 330.592   1
   0   7  17 201.053 336.216   4
   0   7  18 322.565 347.131   3
   0   7 -18 114.409 347.848   1
   0   7  18 33.6676 235.460   5
   0  -7 -18-325.191 375.673   7
   0   7  18-161.630 248.847   4
   0  -7 -19-153.766 381.608   7
   0   7 -19 84.9472 292.762   1
   0   7  19-127.159 262.755   4
   0   7  19 236.579 310.505   5
   0   7  19 776.745 520.030   3
   0   7 -20 202.628 363.382   1
   0   7  20 147.577 238.584   4
   0  -7 -20 59.9807 418.445   7
   0   7  20 722.000 382.880   5
   0   7  21 1183.08 481.036   5
   0   7  21 284.755 327.007   4
   0  -7 -21 148.218 304.431   7
   0   7  22 562.647 378.824   5
   0   7  22 619.676 380.972   4
   0   8   0 123.189 257.834   2
   0  -8   0 300.746 249.335   6
   0   8   0-29.5418 272.702   5
   0   8   0 66.6422 182.312   3
   0   8   0 94.1659 211.581   4
   0   8   1 3058.88 623.592   5
   0   8  -1 2799.44 585.656   5
   0   8   1 2291.42 533.273   4
   0   8   1 2755.98 622.069   2
   0   8   1 3155.15 548.152   3
   0   8  -1 2685.97 495.405   3
   0  -8   1 2975.95 490.719   6
   0   8  -1 2528.95 605.612   2
   0  -8  -1 3065.81 501.632   6
   0   8  -1 2649.13 583.151   4
   0   8   2-27.5524 282.834   2
   0   8   2 23.9856 267.099   5
   0   8  -2 238.660 210.771   3
   0  -8  -2-233.541 337.898   7
   0  -8   2-346.792 271.952   6
   0   8  -2-77.7777 252.034   4
   0   8   2-85.3087 250.335   3
   0   8  -2 248.623 301.134   2
   0  -8  -2-104.895 203.549   6
   0   8  -2 111.808 241.938   5
   0   8   2 35.3066 241.349   4
   0   8   3 24387.6 1675.16   5
   0  -8   3 24545.0 1444.10   6
   0   8   3 26473.2 1595.20   3
   0   8  -3 24151.9 1408.86   3
   0   8   3 24478.4 1689.50   4
   0   8  -3 23586.8 1565.23   4
   0   8  -3 24340.1 1607.77   5
   0   8  -3 25052.1 1674.17   2
   0  -8  -3 24967.7 1238.41   6
   0  -8  -3 25011.0 1798.70   7
   0   8  -4 12638.0 1125.39   4
   0   8   4 11804.9 1164.73   5
   0   8  -4 12398.8 1170.74   2
   0  -8  -4 12826.7 880.035   6
   0   8  -4 12306.5 1136.89   5
   0   8   4 11819.5 1209.40   4
   0  -8   4 13373.3 1116.84   6
   0   8   4 12493.9 1114.90   3
   0  -8  -4 12065.4 1290.97   7
   0   8  -5 1879.77 515.631   2
   0   8   5 1285.03 449.524   5
   0  -8  -5 1513.31 493.240   7
   0  -8  -5 1837.79 363.360   6
   0  -8   5 2391.70 529.464   6
   0   8   5 1616.96 461.984   4
   0   8   5 1644.14 431.273   3
   0   8  -5 2077.88 489.978   4
   0   8  -5 1488.59 429.102   5
   0   8   6 637.341 334.513   3
   0   8   6 689.093 340.035   4
   0  -8   6 827.713 388.524   6
   0  -8  -6 788.534 257.873   6
   0   8   6 270.480 314.382   5
   0  -8  -6 840.472 367.287   7
   0   8  -6 948.667 352.147   4
   0   8  -6 840.329 343.752   5
   0   8  -6 742.344 327.461   2
   0   8  -7 407.200 293.659   5
   0  -8  -7-120.224 333.615   7
   0   8   7 217.329 274.700   5
   0  -8   7 41.7167 211.280   6
   0   8   7 302.402 293.299   3
   0   8   7-5.75029 236.900   4
   0   8  -7 266.372 198.151   2
   0   8  -7 494.205 306.568   4
   0   8   8 1598.07 470.852   5
   0  -8  -8 2194.57 608.979   7
   0   8  -8 1700.28 462.077   2
   0   8   8 2469.89 579.242   3
   0  -8   8 2224.22 524.857   6
   0   8   8 2119.24 565.875   4
   0   8   9-88.7800 233.350   3
   0  -8   9 131.580 258.348   6
   0  -8  -9-219.875 320.934   7
   0   8   9 58.3466 259.273   4
   0   8   9-251.571 325.504   5
   0   8  -9-4.02444 211.661   2
   0   8  10 388.612 362.309   4
   0  -8  10 22.3705 242.410   6
   0  -8 -10 375.055 314.242   7
   0   8  10 328.313 302.944   3
   0   8  10 845.555 408.638   5
   0   8 -10 501.485 285.226   2
   0  -8 -11 182.304 304.100   7
   0   8  11 355.065 310.735   4
   0  -8  11 148.270 244.765   6
   0   8  11 701.279 366.389   3
   0   8  11 776.128 436.638   5
   0   8 -11 586.081 297.399   2
   0   8 -12 281.877 249.450   2
   0   8  12-24.4438 264.861   4
   0   8  12-227.229 326.688   3
   0  -8 -12-5.85864 314.400   7
   0   8  12 37.3537 222.610   5
   0  -8  12-73.6213 258.964   6
   0  -8 -13 701.887 419.421   7
   0  -8  13 516.624 339.204   6
   0   8  13 571.688 326.957   5
   0   8  13 563.547 333.393   3
   0   8  13 725.566 396.949   4
   0  -8  14 908.392 412.552   6
   0   8  14 929.708 348.108   3
   0  -8 -14 1321.63 546.925   7
   0   8  14 1420.17 487.204   5
   0   8  14 1272.66 489.417   4
   0  -8 -15 6092.46 1103.52   7
   0   8  15 5408.97 934.234   4
   0   8  15 5749.75 945.569   3
   0   8  15 6135.40 940.180   5
   0  -8  15 5011.60 900.565   6
   0  -8  16 1705.17 610.767   6
   0   8  16 925.274 402.482   3
   0  -8 -16 1650.88 615.072   7
   0   8  16 1287.41 490.133   5
   0   8  16 958.952 462.090   4
   0   8  17 1649.37 567.740   5
   0  -8 -17 385.532 375.108   7
   0   8  17 950.797 442.927   4
   0  -8  17 855.136 416.084   6
   0   8  17 1170.52 539.677   3
   0   8  18-235.036 316.581   4
   0  -8 -18-944.395 626.032   7
   0   8  18 48.7736 273.364   5
   0  -8  18 726.663 522.954   6
   0   8  19 867.841 420.730   4
   0   8  19 1208.24 490.091   5
   0  -8 -19 730.323 415.800   7
   0   8  20 579.438 392.647   5
   0   8  20 185.273 316.985   4
   0   9   0 196.933 337.253   4
   0   9   0 88.3615 218.923   5
   0   9   0 479.519 333.357   3
   0  -9   0 494.420 304.335   6
   0  -9   0 72.5280 322.146   7
   0   9   1 331.852 298.812   3
   0   9  -1 146.949 187.801   3
   0  -9  -1 36.0938 177.284   6
   0  -9   1 159.035 192.515   6
   0  -9  -1 102.439 276.756   7
   0   9  -1 243.585 286.691   5
   0   9  -1 56.1675 273.435   4
   0   9   1 82.1448 263.008   5
   0   9   1 46.9194 307.165   4
   0   9  -1 241.794 300.223   2
   0   9   2 136.041 321.154   4
   0   9  -2 112.566 267.668   2
   0   9   2-192.771 240.814   5
   0  -9  -2-98.0607 159.884   6
   0   9  -2-328.289 256.980   3
   0  -9  -2 513.190 380.015   7
   0   9   2-206.433 263.105   3
   0   9  -2 2.31445 217.863   4
   0  -9   2 163.552 235.598   6
   0   9  -2-60.2704 275.700   5
   0   9  -3 82.6963 233.296   2
   0   9   3 96.6563 250.974   4
   0   9   3 138.472 306.572   5
   0   9   3 38.3308 203.011   3
   0  -9   3 117.439 220.319   6
   0  -9  -3-72.5347 337.949   7
   0   9  -3 4.09075 276.510   4
   0   9  -3 237.208 260.213   5
   0   9  -4 1566.09 475.576   4
   0  -9   4 1627.73 425.966   6
   0   9   4 2212.45 515.787   3
   0   9  -4 2207.70 554.516   5
   0  -9  -4 2012.20 583.035   7
   0   9  -4 1811.43 519.242   2
   0   9   4 1882.43 534.671   4
   0   9   4 1889.96 562.468   5
   0   9   5 934.990 380.470   3
   0   9  -5 605.719 326.269   4
   0  -9   5 307.630 195.256   6
   0   9  -5 567.307 314.544   2
   0  -9  -5 683.829 434.628   7
   0   9   5 483.727 356.814   5
   0   9  -5 1056.22 433.610   5
   0   9   5 350.382 254.497   4
   0   9  -6 1280.33 415.962   4
   0   9   6 1356.05 477.805   5
   0   9  -6 1378.71 432.813   2
   0   9  -6 1313.99 453.715   5
   0  -9  -6 706.909 322.828   7
   0   9   6 1821.24 575.535   4
   0   9   6 1628.04 483.802   3
   0  -9   6 2154.77 542.379   6
   0   9  -7 441.861 323.997   5
   0  -9   7 537.245 348.800   6
   0   9   7-179.433 345.737   4
   0   9   7 166.266 295.451   5
   0  -9  -7-88.4706 332.004   7
   0   9  -7 207.666 277.902   2
   0   9   7-12.8194 271.579   3
   0   9   8 56.2526 280.879   5
   0   9   8 90.4525 268.939   4
   0   9   8-31.4312 254.850   3
   0  -9   8 616.067 381.963   6
   0   9  -8-44.0951 276.842   2
   0  -9  -8-343.571 397.822   7
   0   9   9 234.708 335.250   4
   0   9   9-41.6627 233.363   3
   0  -9  -9 160.346 349.588   7
   0   9   9 21.7974 313.351   5
   0   9  -9 103.732 224.951   2
   0  -9   9 6.25786 270.054   6
   0  -9  10 565.470 309.314   6
   0   9  10 488.074 354.474   5
   0  -9 -10 519.504 404.428   7
   0   9  10 48.0667 262.320   3
   0   9 -10 239.244 258.782   2
   0   9  10 110.666 248.091   4
   0   9 -11 158.324 242.087   2
   0   9  11-2.26030 268.650   5
   0   9  11 272.461 351.114   4
   0  -9 -11-122.183 302.384   7
   0   9  11 191.926 291.246   3
   0  -9  11 235.332 333.734   6
   0   9  12 3418.77 757.919   5
   0  -9  12 3811.76 791.402   6
   0   9  12 3844.48 798.724   4
   0  -9 -12 3551.48 857.991   7
   0   9  12 4686.96 865.142   3
   0   9  13-129.083 313.729   4
   0   9  13 549.656 368.643   3
   0  -9 -13 348.101 452.862   7
   0   9  13-140.456 270.682   5
   0  -9  13-115.949 308.165   6
   0   9  14 1194.22 484.727   4
   0   9  14 1022.46 498.660   5
   0  -9 -14 1060.14 536.108   7
   0   9  14 1663.11 567.340   3
   0  -9  14 1194.32 497.655   6
   0   9  15-104.325 278.866   3
   0  -9 -15 693.123 479.832   7
   0   9  15-458.204 385.984   5
   0   9  15-14.0154 293.255   4
   0  -9  15 655.421 461.238   6
   0   9  16 460.212 367.452   5
   0  -9  16-13.6976 314.157   6
   0  10   0 3575.93 759.763   5
   0  10   0 3340.58 630.019   3
   0  10   0 4211.83 793.076   4
   0 -10   0 3677.91 823.638   7
   0  10  -1 2121.08 509.408   3
   0  10   1 2051.27 618.161   5
   0  10  -1 1902.88 563.991   4
   0 -10   1 1416.42 505.815   7
   0  10   1 1758.89 576.600   4
   0  10   1 2129.80 519.387   3
   0 -10  -1 1937.95 587.434   7
   0  10  -1 1805.18 533.163   5
   0  10  -2 114.845 246.829   4
   0  10   2 447.272 383.007   4
   0 -10  -2 92.3440 286.772   7
   0  10   2 390.344 322.861   5
   0  10  -2 210.203 238.411   3
   0  10  -2-50.8260 257.303   5
   0  10   2 72.8702 257.897   3
   0 -10   2 138.940 316.257   7
   0  10   3 2023.79 539.226   3
   0  10  -3 2395.67 593.629   5
   0 -10   3 1153.22 458.261   7
   0 -10  -3 1845.63 594.298   7
   0  10   3 1878.18 582.882   4
   0  10  -3 2207.93 596.636   4
   0  10   3 1439.27 518.734   5
   0  10  -4 296.591 290.136   4
   0  10   4-219.668 271.527   3
   0 -10   4-217.121 275.041   6
   0 -10   4-81.0103 342.740   7
   0  10   4 58.2037 299.737   5
   0 -10  -4-51.8876 294.306   7
   0  10   4 338.494 377.039   4
   0  10  -4 382.467 339.609   5
   0  10   5 123.156 277.836   4
   0  10  -5 152.717 258.649   5
   0  10   5 75.0798 245.152   5
   0 -10   5-285.016 373.701   7
   0  10   5-221.279 328.257   3
   0 -10  -5 134.935 362.826   7
   0 -10   5-305.302 332.493   6
   0  10   6 35.4274 254.781   3
   0 -10   6-334.648 384.466   6
   0  10  -6 255.910 303.762   5
   0 -10   6-153.577 368.879   7
   0  10   6 238.815 279.774   5
   0 -10  -6-32.0827 351.241   7
   0  10   6 384.890 391.238   4
   0  10   7-121.892 357.182   5
   0 -10  -7-387.928 384.114   7
   0 -10   7-822.859 431.647   6
   0  10   7-162.294 301.971   3
   0  10   7 91.9763 278.060   4
   0  10   8-77.6068 282.031   5
   0 -10   8 312.895 260.906   6
   0 -10  -8 370.546 328.893   7
   0  10   8 412.934 320.302   3
   0  10   8 28.9003 332.201   4
   0 -10   9 427.712 353.447   6
   0  10   9 310.204 410.951   4
   0  10   9-57.2609 324.980   5
   0 -10  -9 229.103 326.131   7
   0  10   9 219.272 276.760   3
   0 -10  10 424.883 345.401   6
   0  10  10-208.907 359.183   5
   0  10  10 230.655 311.805   3
   0 -10  11 90.0544 271.207   6
   0  10  11 212.701 310.830   3
   0 -10  11 294.056 318.927   7
   0 -10  12 428.326 385.483   6
   0  10  12 367.849 333.847   3
   0 -10  13-87.8288 292.757   6
   0 -10  14 178.364 358.199   6
   0  11   0-136.109 341.661   4
   0 -11   0 582.272 415.668   7
   0  11   1 885.509 436.875   4
   0  11  -1 904.981 447.775   4
   0 -11   1 744.111 486.658   7
   0  11   1 643.336 364.150   3
   0 -11   2 856.832 493.060   7
   0  11   2 1072.74 426.588   3
   0  11  -2 1209.01 525.749   4
   0  11   3 1294.52 460.383   3
   0 -11   3 1230.50 532.730   7
   0  11  -3 1315.53 540.701   5
   0  11   4 340.598 316.263   3
   0 -11   4 173.240 297.286   7
   0  11  -4 178.694 342.743   5
   0  11   5-46.7234 226.830   3
   0 -11   5-352.599 414.729   7
   0  11  -5 451.829 333.960   5
   0  11   6-82.7822 257.998   3
   0 -11   6-113.964 361.097   7
   0 -11   7 220.600 288.908   7
   0  11   7 137.636 285.144   3
   0 -11   8-1082.04 494.807   7
   0  11   8 137.929 304.541   3
   0 -11   9 2349.57 672.366   7
   0 -11  10-239.570 360.648   7
  -1   0  27 158.173 366.554   3
  -1   0  26-100.752 389.824   3
  -1   0  25 520.079 404.623   3
   1   0 -25 145.944 248.892   1
   1   0 -24 248.473 261.854   1
  -1   0  24 903.602 484.675   3
  -1   0  23-377.260 381.113   3
   1   0 -23 23.4694 213.836   1
  -1   0  22 4911.60 841.682   3
   1   0 -22 4713.63 688.839   1
  -1   0  21 229.381 370.307   3
   1   0 -21 59.8412 186.721   1
   1   0 -20 1405.76 381.303   1
  -1   0  20 2142.08 630.478   3
  -1   0  19 187.505 114.725   4
   1   0 -19-80.7571 191.103   1
  -1   0  18 462.072 140.427   4
   1   0 -18 393.063 291.650   1
   1   0 -17-7.48554 180.838   1
  -1   0  17-53.8062 85.3891   4
   1   0 -17 25.3998 55.8511   2
   1   0 -16 3238.01 266.989   2
  -1   0  16 3392.37 312.541   4
   1   0 -16 3607.99 503.726   1
  -1   0  15-59.7048 87.5206   4
   1   0 -15 7.00326 159.529   1
   1   0 -15 8.08350 57.9284   2
   1   0 -14 163.500 71.0582   2
  -1   0  14 56.2384 79.7197   4
   1   0 -14 434.473 226.941   1
   1   0 -13 125.526 179.505   1
  -1   0  13-8.80625 82.7555   4
   1   0 -13 306.930 163.115   7
   1   0 -13 0.37809 44.8778   2
  -1   0  12 1135.24 182.195   4
   1   0 -12 1113.43 146.851   2
   1   0 -12 1397.86 311.246   1
   1   0 -12 1485.72 232.754   7
   1   0 -11 158.780 143.014   7
   1   0 -11 172.711 239.084   1
   1   0 -11 72.4025 86.7407   2
  -1   0  11 33.7030 107.157   4
   1   0 -10 373.611 154.780   7
   1   0 -10 556.879 94.7513   2
  -1   0  10 446.494 118.579   4
   1   0  -9-42.8374 62.3496   2
   1   0  -9-103.025 104.444   7
  -1   0   9-5.07951 80.4710   4
  -1   0   8 1222.69 169.759   4
   1   0  -8 1247.94 125.860   2
   1   0  -8 1766.20 191.649   7
   1   0  -7 19.8148 38.9088   2
  -1   0   7 70.3761 89.2854   4
   1   0  -7 34.3306 60.3009   7
  -1   0   6 162717. 1600.36   4
   1   0  -6 161815. 1263.85   7
  -1   0   5 71.0230 93.5899   4
  -1   0   4 20750.3 536.471   4
  -1   0  -3 94.3266 62.1029   1
   1   0   3-412.493 176.088   7
   1   0   4 5882.18 388.134   7
  -1   0  -4 4640.04 251.023   1
  -1   0  -4 4720.26 218.820   4
   1   0   4 4821.30 255.734   1
  -1   0  -5-51.3770 72.8849   4
  -1   0  -5-186.303 99.6613   1
   1   0   5 426.845 213.224   3
   1   0   5 378.419 190.308   7
  -1   0  -6 4488.60 238.953   4
   1   0   6 4345.33 354.086   7
   1   0   6 4624.85 405.886   3
  -1   0  -6 4266.60 303.683   1
  -1   0  -6 4553.02 370.994   7
  -1   0  -7 24.7024 101.419   1
   1   0   7 86.9781 155.390   3
  -1   0  -7 294.312 209.470   7
  -1   0  -7 86.7450 75.1502   4
   1   0   7 107.954 103.728   7
   1   0   8 22357.9 870.241   7
  -1   0  -8 23539.1 884.896   7
  -1   0  -8 22851.1 597.556   4
  -1   0  -8 22896.5 789.046   1
   1   0   8 23153.6 965.249   3
  -1   0  -9 647.886 304.168   7
  -1   0  -9-32.0524 76.3387   4
   1   0   9-71.0106 155.555   7
  -1   0  -9-20.5163 137.207   1
   1   0   9 531.697 287.678   3
  -1   0 -10 45342.1 1343.78   7
   1   0  10 44803.1 1318.34   7
  -1   0 -10 44351.7 1250.67   1
   1   0  10 43727.5 1513.48   3
  -1   0 -10 43695.2 886.318   4
  -1   0 -11-8.41682 131.832   1
  -1   0 -11 60.5910 87.3252   4
   1   0  11-245.361 174.815   7
   1   0  12 3549.50 521.305   3
  -1   0 -12 3455.61 402.030   1
   1   0  12 3492.28 400.345   7
  -1   0 -12 2927.81 244.015   4
  -1   0 -13-21.9419 174.068   1
   1   0  13 155.946 275.385   3
   1   0  13 9.06292 109.955   7
  -1   0 -13-78.4780 91.5332   4
   1   0  14 4402.82 475.073   7
  -1   0 -14 4266.14 317.014   4
  -1   0 -14 4205.11 461.837   1
   1   0  14 5220.14 662.994   3
  -1   0 -15-83.8074 213.789   1
   1   0  15 32.6720 117.717   7
  -1   0 -15 107.949 95.8720   4
   1   0  15 134.888 298.644   3
  -1   0 -16 1362.55 314.862   1
   1   0  16 1879.97 538.170   3
   1   0  16 1272.81 281.870   7
   1   0  17 93.8456 153.475   7
   1   0  17 195.095 311.043   3
  -1   0 -17 87.3472 180.667   1
  -1   0 -18-39.5463 149.846   1
   1   0  18 278.605 339.178   3
   1   0  19 381.680 373.057   3
   1   0  19 274.692 173.025   5
  -1   0 -19 28.4557 174.426   1
  -1   0 -20 4216.97 589.048   1
   1   0  20 3904.46 725.247   3
   1   0  21 141.204 370.473   3
  -1   0 -21-3.45332 168.915   1
   1   0  22 3501.10 722.123   3
  -1   0 -22 3281.36 543.623   1
  -1   0 -23 68.4393 179.692   1
   1   0  23 33.4388 271.067   3
   1   0  24 2257.18 634.470   3
   1   0  25 135.187 294.009   3
   1   0  26-449.665 447.940   3
   1   0  27-479.571 438.919   3
  -1  -1  27 1302.99 556.345   3
  -1  -1  26 307.117 381.475   3
   1   1 -26 42.1347 215.922   1
  -1   1  26 421.997 420.189   3
   1   1 -25 15.0559 232.314   1
  -1  -1  25-296.751 355.758   3
  -1   1  25 526.597 400.118   3
   1   1 -24 37.3736 223.294   1
  -1   1  24 81.6291 341.937   3
   1  -1 -24 57.4905 183.111   1
   1   1 -23 187.033 219.760   1
   1  -1 -23 293.008 245.237   1
  -1  -1  23 271.298 387.507   3
  -1   1  23 963.856 490.124   3
   1   1 -22 207.759 230.016   1
  -1   1  22 253.121 394.024   3
   1  -1 -22 1.63074 172.930   1
  -1   1  21 8703.96 1079.95   3
   1  -1 -21 7643.41 827.054   1
   1   1 -21 8056.37 898.869   1
   1   1 -20 13126.4 1111.82   1
   1  -1 -20 13596.9 1074.49   1
  -1   1  20 14116.9 1335.76   3
  -1   1  20 12825.3 770.668   4
  -1   1  19 18637.8 921.356   4
   1   1 -19 18817.7 1310.48   1
   1  -1 -19 18503.4 1208.30   1
   1  -1 -19 19866.9 1073.38   7
  -1   1  19 21231.3 1581.41   3
   1  -1 -18 54621.6 1723.43   7
   1  -1 -18 52418.8 1922.30   1
  -1   1  18 52401.6 1538.52   4
  -1   1  18 54506.6 2423.44   3
   1   1 -18 52258.5 2087.26   1
  -1   1  17 4971.99 483.481   4
  -1   1  17 6395.92 870.740   3
   1  -1 -17 5165.37 605.658   1
   1  -1 -17 4831.45 505.478   4
   1   1 -17 5422.96 665.560   1
   1  -1 -17 4985.60 530.670   7
   1  -1 -17 5333.69 457.370   2
  -1   1  16 8967.27 627.810   4
   1  -1 -16 9772.18 686.932   7
   1  -1 -16 9315.93 782.443   1
   1   1 -16 9248.18 838.379   1
   1  -1 -16 9082.06 662.394   4
   1  -1 -16 9454.31 597.469   2
  -1   1  16 10657.1 1023.73   3
  -1   1  15 5665.18 735.819   3
  -1  -1  15 4674.39 232.413   4
   1  -1 -15 5591.57 458.280   2
   1  -1 -15 6953.02 591.954   7
   1   1 -15 5654.46 648.053   1
  -1   1  15 5566.07 489.950   4
   1  -1 -15 5502.16 525.571   4
   1  -1 -14 6458.54 547.982   7
   1   1 -14 6338.18 648.781   1
  -1  -1  14 5619.36 322.047   7
  -1   1  14 5956.56 739.987   3
   1  -1 -14 6056.18 457.643   2
   1  -1 -14 6199.20 523.040   4
  -1  -1  14 5297.92 261.422   4
  -1   1  14 5936.17 498.713   4
   1  -1 -13 1328.64 250.873   4
   1  -1 -13 1345.17 216.878   2
  -1  -1  13 1168.63 148.432   7
  -1   1  13 1216.95 242.427   4
   1  -1 -13 1430.97 266.512   7
  -1  -1  13 1228.33 135.833   4
   1   1 -13 1663.65 338.429   1
   1  -1 -12 438.201 151.000   4
   1   1 -12 598.748 233.984   1
   1  -1 -12 377.468 156.217   7
  -1  -1  12 332.530 77.8412   4
  -1   1  12 525.640 171.748   4
   1  -1 -12 589.704 152.356   2
  -1  -1  12 486.029 97.9713   7
   1  -1 -11 14825.5 735.849   4
   1   1 -11 15667.7 881.792   1
  -1  -1  11 13676.0 446.418   7
  -1   1  11 15580.8 742.462   4
  -1  -1  11 14941.3 447.449   4
   1  -1 -11 15134.1 728.432   7
   1  -1 -11 14425.7 657.031   2
   1  -1 -10 595.454 151.874   2
   1   1 -10 762.491 260.626   1
  -1  -1  10 726.133 116.327   4
  -1   1  10 879.996 236.701   4
  -1  -1  10 417.196 80.3568   7
   1  -1 -10 59.3469 223.366   4
   1  -1 -10 121.649 184.070   7
   1  -1  -9 5548.75 430.581   4
  -1  -1   9 5919.87 282.207   4
  -1   1   9 6016.65 443.116   4
   1  -1  -9 6083.45 446.742   7
   1  -1  -9 5979.11 400.648   2
   1   1  -9 6177.55 521.307   1
  -1  -1   9 5519.35 247.043   7
   1  -1  -8 7142.37 441.079   7
   1  -1  -8 6699.09 445.082   4
   1   1  -8 6648.24 519.481   1
  -1  -1   8 7770.35 336.611   4
   1  -1  -8 7188.57 416.062   2
  -1   1   8 6864.91 459.464   4
   1  -1  -7 6143.20 378.162   2
   1  -1  -7 5447.08 394.203   4
  -1   1   7 6083.84 417.008   4
   1  -1  -7 6158.89 388.047   7
  -1   1   6 4665.69 330.631   2
   1  -1  -6 5237.26 339.392   2
   1  -1  -6 4969.30 339.319   7
   1  -1  -6 5488.99 379.694   4
  -1   1   6 4944.70 373.120   4
   1  -1  -5 942.320 156.858   2
   1  -1  -5 1213.13 198.172   4
  -1   1   5 950.345 163.236   4
  -1  -1   5 944.411 199.358   1
  -1   1   5 862.884 146.371   2
   1  -1  -4 838.335 159.619   2
   1  -1  -4 1262.56 217.888   4
  -1   1   4 776.964 148.547   2
  -1  -1   4 1001.53 177.687   1
  -1  -1   3 95249.9 1346.95   1
   1  -1  -3 95335.0 1300.96   2
   1  -1  -3 93045.9 1374.35   4
  -1  -1   3 94406.6 920.119   2
  -1   1   3 91739.4 1316.40   6
  -1  -1   2 19994.3 562.282   1
   1  -1  -1 1251.73 126.230   3
   1  -1   1 80735.8 1015.47   4
   1  -1   1 71917.0 1097.59   2
   1   1   2 27757.2 774.547   7
   1  -1   2 26692.8 700.723   1
   1  -1   2 27017.2 500.150   5
   1  -1   2 26661.1 537.450   4
  -1  -1  -2 27831.9 730.359   3
   1  -1   2 26950.5 692.162   2
   1   1   3 30283.1 859.305   7
   1  -1   3 30013.3 776.599   1
   1   1   3 30180.1 689.746   5
   1  -1   3 29161.5 492.005   5
  -1  -1  -3 29157.4 688.863   5
   1  -1   3 30912.6 777.334   2
  -1  -1  -3 28999.9 817.081   3
  -1  -1  -3 30890.7 801.401   4
   1   1   4 21128.2 657.751   4
   1   1   4 21609.1 609.590   5
   1   1   4 20526.4 747.834   7
  -1  -1  -4 20111.3 652.020   4
   1  -1   4 20458.3 678.339   1
  -1  -1  -4 20928.3 770.281   3
   1  -1   4 20091.7 403.081   5
   1   1   5 53418.2 1088.55   4
  -1   1  -5 51414.8 1157.14   1
  -1  -1  -5 51735.1 1300.20   3
  -1   1  -5 51690.8 1031.97   2
   1   1   5 52607.2 1000.99   5
   1  -1   5 53108.0 1179.46   1
   1   1   5 51632.4 1251.22   7
   1  -1   5 48844.3 657.225   5
  -1  -1  -5 52907.6 1093.02   4
   1  -1   6 839.730 168.908   1
   1  -1   6 800.019 97.1691   5
  -1  -1  -6 770.264 201.741   7
  -1   1  -6 1248.31 194.184   2
   1   1   6 1167.12 224.328   7
  -1  -1  -6 1114.22 179.146   4
   1   1   6 1124.02 179.927   5
  -1  -1  -6 1020.28 226.670   3
  -1   1  -6 746.598 166.624   1
   1   1   6 942.639 173.762   4
  -1   1  -7 1133.65 253.664   2
   1   1   7 644.743 192.748   7
   1  -1   7 1189.28 246.005   7
   1   1   7 491.480 140.325   4
  -1  -1  -7 832.657 228.249   7
   1   1   7 683.570 162.099   5
  -1   1  -7 657.441 179.107   1
   1  -1   7 555.905 149.118   1
  -1  -1  -7 607.382 149.416   4
   1   1   8 17174.1 662.750   5
  -1   1  -8 16943.4 787.972   1
  -1  -1  -8 17226.8 846.169   7
   1   1   8 16535.4 684.656   4
   1  -1   8 16938.1 779.139   1
   1  -1   8 16665.7 740.870   7
   1   1   8 17009.2 810.790   7
  -1  -1  -8 16478.6 695.751   4
  -1   1  -8 16865.0 646.853   2
   1   1   9 29553.8 1262.20   3
   1   1   9 28210.6 1083.71   7
   1  -1   9 28051.8 985.683   7
   1  -1   9 29723.7 1085.61   1
   1   1   9 29375.3 925.684   4
  -1  -1  -9 26869.0 836.619   1
  -1   1  -9 28435.5 1071.53   1
  -1  -1  -9 29741.1 970.987   4
  -1   1  -9 28494.5 848.307   2
   1   1   9 29092.4 898.430   5
  -1  -1  -9 29631.3 1157.11   7
   1   1  10 18155.5 904.600   7
   1  -1  10 20309.3 866.932   7
  -1  -1 -10 18176.6 781.353   4
   1   1  10 21611.2 1164.45   3
  -1  -1 -10 20197.7 990.302   7
   1   1  10 18174.1 737.349   5
  -1  -1 -10 17897.7 727.952   1
  -1   1 -10 18671.1 907.162   1
   1   1  10 18628.8 767.093   4
   1  -1  10 18387.4 889.292   1
   1   1  11 4511.58 469.392   7
   1   1  11 4855.41 415.507   5
  -1   1 -11 5034.92 402.289   2
  -1  -1 -11 4288.99 393.497   4
  -1  -1 -11 5682.54 568.453   7
   1   1  11 5057.89 599.885   3
  -1   1 -11 4529.72 489.253   1
   1  -1  11 5133.09 464.972   7
  -1  -1 -11 4726.96 407.527   1
   1   1  11 4653.95 405.883   4
  -1   1 -12 7218.23 626.537   1
  -1   1 -12 7346.24 478.234   2
   1   1  12 6880.33 590.065   7
   1   1  12 7157.17 502.905   4
   1   1  12 7010.39 499.131   5
   1   1  12 7466.72 727.052   3
   1  -1  12 6999.97 550.085   7
  -1  -1 -12 7006.52 514.377   1
  -1  -1 -12 6993.68 611.412   7
  -1  -1 -12 7081.52 513.872   4
  -1  -1 -13 134.225 108.662   4
  -1   1 -13 182.855 149.276   2
   1   1  13 213.571 271.293   3
   1   1  13 67.3998 130.587   7
  -1  -1 -13 192.074 208.560   7
  -1   1 -13-67.1590 162.206   1
   1   1  13 109.025 127.949   4
   1   1  13 129.377 166.711   5
  -1  -1 -13 58.4657 112.928   1
   1  -1  13-74.5034 125.114   7
  -1  -1 -14 7469.52 587.061   1
  -1   1 -14 7721.42 520.932   2
   1   1  14 7798.65 545.348   4
  -1  -1 -14 8167.54 712.049   7
   1   1  14 7949.77 560.868   5
   1   1  14 7607.46 816.103   3
  -1  -1 -14 7738.14 607.742   2
   1   1  14 7350.08 639.009   7
  -1   1 -14 7771.96 692.451   1
  -1  -1 -14 7723.85 550.248   4
   1  -1  14 7769.15 601.498   7
  -1   1 -15 282.811 195.141   1
   1   1  15-159.242 279.272   3
   1  -1  15 57.9374 128.343   7
   1   1  15 76.4959 123.558   7
  -1  -1 -15 322.128 159.813   1
  -1   1 -15 479.033 181.164   2
  -1  -1 -15 242.059 139.051   2
  -1  -1 -15 94.6008 98.2842   4
   1   1  15 333.799 188.073   5
   1  -1  16 1306.23 265.713   7
  -1   1 -16 1441.43 241.507   2
  -1  -1 -16 877.073 152.206   4
  -1   1 -16 1415.09 357.964   1
  -1  -1 -16 1152.91 256.000   2
  -1  -1 -16 1200.36 282.889   1
   1   1  16 1481.19 286.228   5
   1   1  16 1243.39 288.135   7
   1  -1  16 2280.97 525.926   3
   1   1  16 1614.55 480.156   3
   1   1  17 2069.00 333.406   5
   1   1  17 1959.22 515.442   3
  -1  -1 -17 1906.41 325.430   2
   1  -1  17 2096.61 350.219   7
  -1   1 -17 1968.42 278.694   2
   1   1  17 1405.11 307.973   7
   1  -1  17 2885.51 600.512   3
  -1  -1 -17 1791.02 334.145   1
  -1   1 -17 1934.87 409.249   1
   1   1  18 913.927 243.358   5
  -1   1 -18 962.791 325.551   1
  -1   1 -18 1027.84 201.544   2
   1   1  18 799.492 384.207   3
   1  -1  18 1345.11 494.930   3
  -1  -1 -18 1161.70 283.477   1
   1  -1  19 767.746 407.899   3
  -1   1 -19 518.358 266.568   1
  -1  -1 -19 634.009 223.964   1
   1   1  19 618.720 221.071   5
   1   1  19 507.238 342.015   3
   1  -1  20 919.786 434.825   3
   1   1  20 202.649 312.304   3
  -1   1 -20 408.472 253.686   1
  -1  -1 -20 741.196 277.305   1
   1   1  21 6147.01 922.450   3
  -1   1 -21 5911.54 754.860   1
   1  -1  21 6537.02 925.822   3
  -1  -1 -21 5416.59 650.669   1
  -1  -1 -22 492.403 240.881   1
   1   1  22 699.462 381.418   3
  -1   1 -22 98.6796 178.534   1
   1  -1  22 569.321 336.006   3
   1  -1  23 1244.30 488.368   3
   1   1  23 1067.71 463.601   3
  -1   1 -23 1176.72 374.781   1
   1  -1  24 534.875 395.130   3
   1   1  24 545.686 411.559   3
  -1   1 -24 300.969 273.702   1
   1   1  25 372.562 366.335   3
   1  -1  25 1428.27 532.750   3
   1  -1  26 64.1153 293.490   3
   1   1  26-199.175 324.251   3
   1  -1  27 12.4739 291.857   3
  -1  -2  27 3117.28 785.301   3
   1   2 -27 3011.10 678.135   1
   1   2 -26 196.421 241.364   1
  -1   2  26 97.4244 298.128   3
  -1  -2  26 502.291 465.869   3
  -1  -2  25 697.865 475.354   3
   1   2 -25-1.65500 245.064   1
  -1   2  25 248.905 351.506   3
  -1   2  24-155.033 328.926   3
   1   2 -24 522.760 346.784   1
   1   2 -23-94.3176 205.144   1
   1  -2 -23-56.5511 176.305   1
  -1   2  23-394.993 421.591   3
   1   2 -22 1921.17 488.056   1
  -1   2  22 1853.10 535.783   3
  -1   2  22 2150.05 452.901   5
   1  -2 -22 2655.08 509.003   1
  -1   2  21 1347.59 322.542   4
  -1   2  21 1326.54 499.805   3
  -1   2  21 1701.59 430.256   5
   1  -2 -21 1200.14 367.281   1
   1   2 -21 1383.46 449.621   1
  -1   2  20 3644.47 787.516   3
   1   2 -20 2890.70 548.879   1
  -1   2  20 2670.46 429.999   4
   1  -2 -20 2989.10 496.194   1
   1  -2 -19 1016.33 309.011   1
   1   2 -19 1053.44 382.712   1
  -1   2  19 1356.91 384.692   4
  -1   2  19 1210.96 510.947   3
   1   2 -18 242.395 272.202   1
  -1   2  18 94.5087 169.229   4
  -1   2  18-51.2468 320.781   3
  -1   2  17 727.339 395.581   3
   1  -2 -17 513.684 189.152   2
   1   2 -17 972.321 382.212   1
  -1  -2  17 386.978 81.1354   7
  -1   2  17 408.060 183.588   4
   1   2 -16 744.157 300.028   1
   1  -2 -16 824.317 221.398   2
  -1   2  16 839.574 261.272   4
   1  -2 -16 626.662 224.239   4
  -1  -2  16 701.671 111.622   7
  -1   2  16 820.659 396.448   3
   1  -2 -15 1645.82 303.180   2
  -1   2  15 1511.60 324.791   4
  -1  -2  15 1415.69 168.225   7
   1  -2 -15 1087.77 249.780   4
   1  -2 -15 1361.10 300.014   7
   1   2 -15 1799.59 400.256   1
  -1   2  15 1951.91 517.785   3
  -1  -2  14-33.5435 67.0906   7
  -1   2  14-125.185 147.255   4
   1   2 -14-54.7031 187.694   1
   1  -2 -14-36.8777 194.089   7
   1  -2 -14 0.67397 92.8760   2
   1  -2 -14-181.290 210.215   4
  -1   2  14-36.9886 309.912   3
   1  -2 -13 10218.1 739.885   7
  -1   2  13 9687.71 711.440   4
  -1  -2  13 9297.74 423.893   7
   1   2 -13 9704.54 821.894   1
   1  -2 -13 9174.30 698.918   4
   1  -2 -13 9811.68 680.398   2
   1  -2 -12-158.005 150.350   4
  -1  -2  12-122.570 104.573   7
   1  -2 -12 60.1722 89.8413   2
  -1   2  12-189.908 169.199   4
   1  -2 -12 187.408 177.405   7
   1   2 -12-223.624 270.003   1
   1  -2 -11 1128.73 273.986   7
   1  -2 -11 921.832 216.338   2
  -1  -2  11 1218.66 130.265   4
  -1   2  11 973.048 251.583   4
   1  -2 -11 1250.12 288.841   4
  -1  -2  11 1630.65 198.598   7
   1   2 -11 1048.44 269.152   1
  -1  -2  11 995.793 106.842   4
   1   2 -10 4583.23 226.001   2
  -1  -2  10 4679.22 251.362   4
   1   2 -10 4806.44 520.481   1
   1  -2 -10 4936.21 475.614   7
   1  -2 -10 4845.76 455.661   2
   1  -2 -10 5118.77 519.380   4
  -1   2  10 5310.12 511.826   4
  -1  -2  10 6095.38 591.770   1
   1  -2  -9 36674.6 1211.79   2
   1   2  -9 36201.2 669.982   2
   1   2  -9 37694.0 1389.29   1
   1  -2  -9 38522.6 1315.27   4
  -1  -2   9 36940.3 1364.19   1
   1  -2  -9 37010.7 1250.85   7
  -1  -2   9 36801.9 728.226   4
  -1  -2   9 35411.7 702.219   2
  -1   2   9 39157.1 1296.16   4
   1   2  -8 1709.36 162.139   2
  -1  -2   8 1654.27 307.244   1
  -1  -2   8 1400.39 142.689   2
   1  -2  -8 1748.50 277.781   2
   1  -2  -8 1288.46 261.442   7
  -1   2   8 1953.00 290.959   2
   1  -2  -8 2195.06 356.522   4
  -1  -2   8 1687.39 175.973   4
  -1   2   7 24432.9 984.415   4
  -1  -2   7 24629.7 1016.00   1
  -1  -2   7 24518.7 645.419   4
  -1  -2   7 25164.9 632.819   2
   1  -2  -7 25221.0 967.107   7
  -1   2   7 24622.4 943.409   2
   1  -2  -7 24678.8 946.081   2
  -1   2   7 24632.8 940.636   6
   1   2  -7 24576.4 609.060   2
   1  -2  -7 25363.6 1010.35   4
   1   2  -6 336.780 91.3712   2
  -1  -2   6 225.694 69.6335   2
   1  -2  -6 396.836 147.658   2
  -1  -2   6 341.569 107.883   4
  -1  -2   6 158.130 127.474   1
  -1   2   6 415.672 156.274   2
  -1   2   6 418.975 192.181   4
  -1   2   6 554.005 158.717   6
   1  -2  -6 448.001 167.412   4
  -1  -2   5 1444.94 182.678   4
  -1  -2   5 1716.39 264.918   1
  -1   2   5 1505.15 243.512   2
  -1   2   5 1421.35 218.113   6
   1  -2  -5 1431.00 229.452   2
   1   2  -5 1503.97 178.213   2
  -1  -2   5 1519.76 215.327   5
   1  -2  -5 1507.90 246.783   4
  -1  -2   5 1545.12 181.184   2
  -1   2   4 15713.8 627.564   6
   1  -2  -4 15767.3 708.840   3
   1  -2  -4 15190.5 618.098   6
  -1  -2   4 14666.9 627.465   5
  -1  -2   4 15280.8 701.807   1
   1  -2  -4 14806.8 711.647   4
   1  -2  -4 14679.4 686.842   2
   1   2  -4 15123.8 554.652   2
  -1  -2   4 14731.9 558.388   4
  -1  -2   4 15393.1 556.246   2
  -1  -2   3 34459.8 944.919   5
  -1  -2   3 34808.8 916.798   3
  -1   2   3 34674.4 884.683   6
  -1  -2   3 35081.1 1009.81   1
  -1  -2   3 35174.0 861.393   2
   1  -2  -3 35103.1 1043.58   2
   1  -2  -3 35612.5 972.049   3
   1  -2  -3 35974.2 900.449   6
   1  -2  -3 34604.2 1053.28   4
  -1  -2   3 33866.3 867.110   4
  -1  -2   2 6920.01 418.050   3
   1  -2  -2 6836.88 456.996   4
  -1  -2   2 7190.78 414.048   4
  -1  -2   2 7086.99 407.866   2
   1  -2  -2 7117.16 421.248   3
   1  -2  -2 6814.63 462.130   2
  -1  -2   2 7367.81 441.442   5
  -1  -2   2 6883.75 428.767   1
   1  -2  -2 6813.52 390.840   6
  -1   2   2 6684.87 398.523   6
   1  -2  -1 33359.6 949.414   4
  -1   2   1 31046.4 845.827   6
  -1  -2   1 32072.2 893.758   4
   1  -2  -1 32033.1 758.655   3
  -1  -2   1 32463.4 888.184   3
  -1  -2   1 32481.5 897.154   2
   1  -2  -1 31542.7 960.813   2
   1  -2  -1 31996.4 849.843   6
  -1  -2   1 32442.0 858.994   1
  -1  -2   1 31827.5 912.329   5
  -1  -2   0 291.217 150.585   4
  -1  -2   0 272.660 176.998   2
  -1   2   0 68.0488 147.247   6
   1  -2   0-178.399 157.774   2
  -1  -2   0 309.673 188.120   5
   1  -2   0-70.0333 74.5158   3
  -1  -2   0 147.346 141.481   1
   1  -2   0 459.454 229.636   5
  -1  -2   0 160.953 79.4549   6
   1  -2   0 125.820 136.286   4
  -1  -2   0 214.690 169.338   3
  -1  -2  -1 38668.3 852.238   1
   1  -2   1 37446.2 1034.48   1
  -1  -2  -1 38634.9 1010.32   3
   1  -2   1 37241.6 1003.48   2
  -1  -2  -1 38960.2 1063.66   2
  -1  -2  -1 37261.1 999.606   5
   1  -2   1 38137.8 932.453   5
  -1  -2  -1 37516.1 1028.96   4
  -1   2  -1 37726.5 698.973   3
  -1   2  -1 38415.0 999.077   6
   1  -2   1 37389.4 702.193   3
   1  -2   1 38013.0 942.969   4
  -1  -2  -2 19398.3 779.659   2
  -1  -2  -2 19956.1 764.672   3
   1  -2   2 23268.6 830.727   2
   1  -2   2 19061.0 640.955   4
  -1  -2  -2 19642.8 768.042   4
   1  -2   2 19503.3 781.509   1
   1  -2   2 19573.5 512.077   3
  -1  -2  -2 19313.6 730.789   5
   1  -2   2 19141.3 645.274   5
   1   2   3 66836.9 1518.09   7
   1   2   3 66065.5 792.899   6
   1  -2   3 65921.3 1124.71   4
  -1  -2  -3 66525.7 1435.13   4
  -1  -2  -3 65282.8 1454.99   3
  -1   2  -3 65932.0 1157.07   5
   1  -2   3 63696.4 1315.93   2
  -1  -2  -3 65942.7 1473.02   2
   1  -2   3 65541.0 1161.09   5
   1  -2   3 64780.7 974.660   3
  -1   2  -3 66355.3 1110.91   4
  -1  -2  -3 67671.2 1387.38   5
   1  -2   3 65761.2 1452.17   1
  -1  -2  -4 17006.9 774.624   3
   1  -2   4 17446.0 585.779   5
  -1  -2  -4 17050.2 712.498   5
   1   2   4 17661.1 747.762   5
  -1  -2  -4 16546.8 772.863   2
   1  -2   4 17346.2 771.765   1
  -1   2  -4 17858.5 538.371   4
  -1   2  -4 17413.6 683.347   2
   1  -2   4 15624.1 658.648   2
  -1   2  -4 16611.9 570.685   5
   1  -2   4 16687.8 539.048   4
  -1  -2  -4 16799.9 756.479   4
   1   2   4 16692.6 798.344   7
   1  -2   5 2040.20 302.066   1
  -1   2  -5 2203.90 183.461   4
  -1  -2  -5 2073.67 295.788   2
  -1  -2  -5 2171.69 293.144   4
   1   2   5 1926.80 289.536   7
  -1   2  -5 2004.63 208.305   5
  -1   2  -5 2143.40 247.553   2
   1  -2   5 1821.05 176.644   4
  -1  -2  -5 2459.08 332.262   3
   1   2   5 2254.78 277.251   5
   1   2   5 2052.79 306.634   4
   1  -2   5 1955.03 246.111   2
   1  -2   5 1812.68 196.577   5
   1  -2   6 14033.4 422.689   4
   1  -2   6 14473.4 532.889   5
  -1  -2  -6 14543.7 824.116   3
   1   2   6 14317.3 738.435   4
   1   2   6 14053.7 767.240   7
  -1   2  -6 13340.7 738.015   1
   1   2   6 14779.0 693.391   5
  -1   2  -6 14413.6 616.187   2
   1  -2   6 14256.4 756.708   1
  -1  -2  -6 14351.5 756.395   2
  -1   2  -6 13790.6 406.852   4
  -1  -2  -6 13823.3 733.531   4
   1  -2   6 15115.7 696.049   2
  -1  -2  -7 2961.24 392.976   7
  -1  -2  -7 3655.56 414.070   2
   1  -2   7 3506.00 391.703   1
  -1   2  -7 2898.95 160.357   4
   1  -2   7 3566.48 270.842   5
   1   2   7 3763.63 406.464   4
   1   2   7 3828.33 394.200   5
  -1  -2  -7 3670.55 394.494   4
  -1   2  -7 3380.55 395.477   1
   1   2   7 3246.27 414.782   7
  -1   2  -7 3761.43 336.058   2
   1  -2   7 4285.79 407.790   2
  -1  -2  -7 3611.06 450.681   3
  -1   2  -8 14464.3 833.538   1
  -1  -2  -8 13705.8 767.304   4
  -1  -2  -8 13535.9 834.465   7
   1   2   8 13740.3 825.031   7
   1  -2   8 14341.9 540.719   5
  -1   2  -8 17507.4 748.488   2
   1  -2   8 14020.1 823.155   1
   1   2   8 14043.8 754.599   4
  -1  -2  -8 14423.4 906.210   3
  -1  -2  -8 14059.7 797.565   2
   1   2   8 14859.9 736.919   5
  -1  -2  -9 16103.5 912.689   7
   1   2   9 16828.2 844.051   4
   1   2   9 16556.2 922.856   7
   1   2   9 16615.9 802.546   5
  -1  -2  -9 16498.8 880.999   2
  -1  -2  -9 16582.8 864.445   4
   1  -2   9 17006.5 924.061   1
  -1   2  -9 16796.1 692.571   2
   1  -2   9 16143.0 582.576   5
  -1   2  -9 17074.0 938.374   1
  -1   2 -10 1467.18 233.942   2
   1   2  10 1315.94 283.817   7
   1  -2  10 1282.72 179.883   5
  -1  -2 -10 1190.24 254.275   4
   1  -2  10 1557.25 318.374   1
   1   2  10 1363.77 265.643   5
  -1  -2 -10 1294.74 308.340   7
   1   2  10 1411.90 273.457   4
  -1   2 -10 1500.42 319.400   1
  -1  -2 -10 1360.91 278.177   2
   1   2  11 9021.47 717.728   7
   1  -2  11 9119.20 460.136   5
  -1   2 -11 9412.63 758.940   1
   1   2  11 9232.05 638.379   5
  -1   2 -11 9317.95 524.977   2
  -1  -2 -11 9333.75 699.303   2
   1  -2  11 8787.80 610.511   7
  -1  -2 -11 9088.03 666.448   4
   1   2  11 9335.40 797.232   3
   1   2  11 9158.03 651.015   4
   1   2  12 2898.90 383.698   4
  -1   2 -12 2636.01 438.230   1
   1  -2  12 2746.17 367.055   7
  -1  -2 -12 2801.83 400.116   2
   1  -2  12 2765.64 256.093   5
  -1   2 -12 3403.33 336.414   2
   1   2  12 2489.93 390.347   7
   1   2  12 2493.52 472.521   3
  -1  -2 -12 2502.41 361.294   4
   1   2  12 2714.88 372.855   5
   1   2  13 210.474 152.104   7
   1  -2  13 239.705 141.080   7
   1   2  13 176.241 161.790   4
  -1   2 -13 280.258 199.735   1
   1   2  13 176.298 243.542   3
   1  -2  13 246.172 97.3794   5
  -1  -2 -13 287.950 169.854   2
  -1   2 -13 306.706 140.125   2
   1   2  13 371.783 188.922   5
  -1  -2 -13 193.925 120.119   4
   1   2  14 86.3698 151.823   5
  -1  -2 -14 284.216 167.915   4
   1   2  14-77.7667 294.887   3
  -1  -2 -14 297.078 182.784   1
  -1   2 -14 402.403 172.810   2
  -1   2 -14 324.370 224.545   1
   1   2  14 183.559 171.394   4
   1  -2  14 187.827 92.5919   5
  -1  -2 -14 199.512 161.577   2
   1  -2  14 525.144 241.332   7
   1   2  15 358.829 184.688   4
  -1   2 -15 502.866 167.420   2
  -1  -2 -15 281.195 175.294   4
  -1  -2 -15 326.387 185.287   1
   1  -2  15 304.954 107.794   5
   1  -2  15 473.512 218.238   7
  -1   2 -15 384.650 250.542   1
   1   2  15 125.129 130.587   5
   1   2  15 81.1628 276.605   3
  -1  -2 -16 1628.89 327.175   4
   1  -2  16 1704.99 322.849   7
   1   2  16 1851.08 364.040   5
   1  -2  16 1918.25 233.962   5
  -1   2 -16 1751.20 404.429   1
  -1  -2 -16 1926.26 329.139   1
   1   2  16 1963.36 486.944   3
  -1   2 -16 2014.96 262.714   2
   1   2  16 2062.19 354.079   4
   1   2  17 2778.44 412.487   4
   1   2  17 2430.54 387.433   5
  -1   2 -17 2400.22 270.783   2
  -1  -2 -17 2721.97 393.372   1
   1   2  17 2785.93 557.609   3
  -1  -2 -17 2155.77 428.105   7
  -1   2 -17 2593.38 487.583   1
   1   2  18 975.730 482.907   3
  -1  -2 -18 783.657 291.987   7
  -1   2 -18 979.452 327.464   1
  -1  -2 -18 949.841 269.155   1
   1   2  18 964.017 269.004   5
  -1   2 -19 1040.77 347.548   1
  -1  -2 -19 1186.68 300.722   1
  -1  -2 -19 1371.42 458.448   7
   1   2  19 1126.85 283.717   5
   1   2  19 1072.79 452.968   3
   1   2  20 2938.62 439.137   5
  -1   2 -20 3090.79 578.259   1
   1   2  20 3194.56 696.561   3
   1  -2  20 2766.48 620.878   3
  -1  -2 -20 3025.28 463.564   1
  -1  -2 -20 3480.09 629.755   7
   1   2  21 5050.43 833.811   3
   1  -2  21 5614.15 838.419   3
  -1   2 -21 4704.15 718.334   1
  -1   2 -22 2197.40 520.077   1
   1  -2  22 2794.60 648.975   3
   1   2  22 1357.28 503.712   3
  -1   2 -23 322.272 262.356   1
   1   2  23 175.248 269.845   3
   1  -2  23 432.690 404.649   3
  -1   2 -24 1482.55 469.196   1
   1  -2  24 1121.23 498.146   3
   1   2  24 619.281 416.964   3
   1  -2  25 291.791 353.481   3
   1   2  25-987.524 591.935   3
   1  -2  26 274.039 362.987   3
   1  -2  27 548.333 395.094   3
   1   3 -27 179.828 233.175   1
  -1  -3  27 632.935 454.693   3
   1   3 -26 1691.73 539.309   1
   1   3 -25 1200.84 479.088   1
  -1   3  25 868.209 458.830   3
   1   3 -24 1579.74 526.613   1
  -1   3  24 378.081 357.011   3
   1   3 -23 1346.50 443.749   1
  -1   3  23 609.562 347.912   3
  -1   3  22 2598.22 639.396   3
  -1   3  22 2394.55 520.387   5
   1  -3 -22 2444.39 495.561   1
   1   3 -22 2326.79 574.850   1
   1   3 -21 1202.10 428.226   1
  -1   3  21 989.032 314.204   4
   1  -3 -21 1164.63 373.990   1
  -1   3  21 1604.56 417.484   5
  -1   3  21 629.542 401.611   3
   1  -3 -20 3129.56 570.148   7
  -1   3  20 2685.44 621.969   3
  -1   3  20 2800.57 511.384   5
   1   3 -20 2896.81 609.460   1
  -1   3  20 2426.95 456.500   4
   1   3 -19 3069.74 607.481   1
  -1   3  19 3709.44 578.277   5
  -1   3  19 2882.14 649.053   3
   1  -3 -19 3207.36 566.063   7
  -1   3  19 3138.05 507.084   4
  -1   3  18 3923.45 576.734   5
  -1   3  18 3323.92 509.846   4
   1   3 -18 3130.63 590.152   1
  -1   3  18 2869.37 609.284   3
   1  -3 -18 2635.24 490.249   7
  -1  -3  17 163.709 159.492   5
   1   3 -17-39.8237 235.709   1
  -1   3  17 392.662 352.139   3
  -1   3  17 679.844 308.585   5
  -1   3  17 329.812 290.322   4
   1  -3 -17-36.4512 230.811   7
   1   3 -16 109.905 219.179   1
  -1   3  16-46.8378 176.347   4
  -1  -3  16 232.541 154.988   5
  -1  -3  16 258.110 120.218   7
  -1   3  16 277.564 266.555   5
  -1   3  16-319.809 355.402   3
  -1   3  15 200.306 265.839   3
   1   3 -15 834.460 325.757   1
  -1   3  15 861.920 347.441   5
  -1  -3  15 371.818 120.293   7
  -1  -3  15 732.534 216.593   5
  -1   3  15 386.403 216.266   4
  -1   3  14 840.030 326.266   5
  -1  -3  14 727.958 205.301   5
  -1  -3  14 905.252 193.288   7
  -1   3  14 726.073 321.341   3
  -1   3  14 672.061 263.819   4
   1   3 -14 675.637 294.538   1
  -1  -3  13 2934.30 176.755   4
   1   3 -13 3498.54 548.711   1
  -1   3  13 4406.23 554.534   5
   1   3 -13 3534.77 247.598   2
  -1   3  13 3980.71 590.358   3
  -1   3  13 3802.10 518.242   4
  -1  -3  13 4106.96 448.554   5
   1   3 -12 14861.5 1048.33   1
  -1  -3  12 14440.9 810.963   5
  -1  -3  12 13963.3 462.601   4
  -1   3  12 15109.9 984.903   4
   1  -3 -12 15322.5 963.788   2
  -1   3  12 14609.4 930.523   6
   1   3 -12 13858.6 524.309   2
  -1   3  12 15022.3 964.680   5
  -1   3  11 2272.02 398.879   4
  -1   3  11 2842.75 463.311   5
   1   3 -11 2305.05 432.944   1
  -1   3  11 2498.12 377.525   6
   1   3 -11 2217.25 218.058   2
   1  -3 -11 2237.72 360.102   2
  -1  -3  11 2410.53 220.798   4
  -1  -3  11 2330.69 329.442   5
  -1  -3  11 2406.85 251.232   2
  -1   3  10 9470.27 711.766   6
  -1  -3  10 9919.82 645.564   5
   1   3 -10 10322.8 493.555   2
   1  -3 -10 10361.5 761.921   2
  -1  -3  10 10092.3 501.854   2
  -1   3  10 10805.3 805.298   4
   1  -3 -10 10329.9 795.863   4
  -1  -3  10 10077.7 467.993   4
  -1   3  10 10187.4 774.145   5
   1   3 -10 10563.3 833.205   1
  -1   3   9 50.0924 162.939   2
  -1  -3   9 154.820 90.5902   4
   1   3  -9 311.474 123.838   2
  -1  -3   9 345.669 151.319   2
  -1   3   9 268.837 264.846   5
  -1  -3   9 197.547 144.265   5
   1  -3  -9-91.1125 201.786   7
  -1   3   9 240.936 140.688   6
   1  -3  -9 212.539 162.804   4
   1  -3  -9 293.382 152.129   2
  -1   3   9 293.490 232.419   4
  -1   3   8 34716.4 1379.40   4
  -1  -3   8 32846.8 1356.13   1
  -1   3   8 34012.6 1322.50   2
  -1  -3   8 33103.6 1147.41   5
   1  -3  -8 34765.7 1363.92   7
  -1  -3   8 33229.3 926.354   4
  -1  -3   8 32797.6 960.224   2
  -1   3   8 35206.9 1330.82   5
   1  -3  -8 33302.5 1309.97   2
   1   3  -8 31932.8 940.877   2
  -1   3   8 34241.7 1191.61   6
   1  -3  -8 33069.2 1353.01   4
  -1  -3   7 25878.4 1165.56   1
   1  -3  -7 27093.6 1202.58   3
  -1   3   7 26157.9 1141.89   2
  -1  -3   7 24882.0 854.949   2
  -1   3   7 26550.2 1009.19   6
   1  -3  -7 26656.5 1195.29   4
   1  -3  -7 25949.9 1149.48   2
  -1   3   7 27135.2 1194.51   4
  -1   3   7 28226.1 1188.74   5
  -1  -3   7 25874.6 1021.73   5
  -1  -3   7 26025.5 850.032   4
   1   3  -7 25716.6 865.743   2
  -1  -3   6 3524.53 383.205   3
   1   3  -6 3210.32 331.268   2
   1  -3  -6 3263.74 411.018   2
  -1   3   6 2893.65 414.893   2
  -1  -3   6 3532.06 380.919   5
   1  -3  -6 3705.13 512.064   4
  -1  -3   6 3220.93 409.499   1
   1  -3  -6 3394.38 455.429   3
  -1  -3   6 3604.17 332.619   4
  -1  -3   6 3685.87 346.622   2
  -1   3   6 3669.63 372.358   6
  -1  -3   5 8777.77 585.164   5
   1   3  -5 9091.35 545.214   2
   1  -3  -5 9176.77 650.125   2
  -1  -3   5 8903.21 571.672   3
  -1   3   5 8826.64 545.769   6
   1  -3  -5 9367.04 537.479   6
  -1  -3   5 9136.71 532.887   4
   1  -3  -5 9373.88 668.289   4
   1  -3  -5 9874.92 666.625   3
  -1  -3   5 9727.12 558.088   2
  -1  -3   5 9225.09 660.629   1
  -1  -3   4 2716.67 334.305   5
  -1   3   4 2978.72 323.597   6
  -1  -3   4 2854.44 316.282   3
   1  -3  -4 2532.45 345.688   2
   1   3  -4 2931.93 324.626   2
  -1  -3   4 2857.91 371.540   1
   1  -3  -4 2997.13 379.298   4
   1  -3  -4 3289.25 335.142   6
   1  -3  -4 2723.91 346.937   3
  -1  -3   4 2987.42 329.607   4
  -1  -3   4 3162.36 326.666   2
   1   3  -4 3107.98 327.693   4
   1  -3  -3 1691.22 300.288   2
  -1  -3   3 1610.61 233.898   3
   1  -3  -3 2151.98 279.343   6
  -1  -3   3 1731.95 273.216   1
   1   3  -3 1740.80 274.206   2
  -1   3   3 1957.95 247.434   6
   1   3  -3 1603.86 250.613   4
  -1   3   3 1649.45 274.556   3
  -1  -3   3 1791.91 257.127   2
   1  -3  -3 1818.43 308.420   4
   1  -3  -3 1702.98 262.903   3
  -1  -3   3 1899.84 278.840   5
  -1  -3   3 1870.00 260.452   4
   1  -3  -2 4880.23 416.440   6
   1  -3  -2 3299.85 325.835   3
   1  -3  -2 3907.60 418.516   4
  -1  -3   2 3415.56 357.484   2
  -1   3   2 3771.48 350.794   6
   1  -3  -2 3563.67 403.463   2
  -1  -3   2 3747.04 362.842   4
  -1  -3   2 3418.12 370.050   5
  -1  -3   2 3933.74 364.597   3
  -1   3   2 3729.83 341.429   3
  -1  -3   2 3444.04 372.022   1
   1  -3  -1 7945.27 564.776   5
  -1  -3   1 7700.60 422.074   6
   1  -3  -1 8664.26 522.367   6
   1  -3  -1 7784.26 577.995   2
  -1  -3   1 7938.67 550.812   5
  -1  -3   1 8247.06 555.571   4
  -1  -3   1 8404.14 539.901   3
   1  -3  -1 8465.13 489.916   3
  -1   3   1 8398.61 516.120   6
   1  -3  -1 8292.83 582.566   4
  -1  -3   1 8178.37 559.000   2
  -1  -3   1 8086.86 542.204   1
  -1   3   1 8978.49 506.125   3
  -1   3   0 3595.99 343.358   6
   1  -3   0 3793.79 318.582   3
  -1   3   0 3982.19 335.693   3
  -1  -3   0 3783.04 366.115   1
  -1  -3   0 3853.70 291.061   6
   1  -3   0 3840.39 392.922   4
   1  -3   0 3643.89 343.866   6
  -1  -3   0 3673.96 390.027   2
   1  -3   0 3833.65 413.857   2
  -1  -3   0 4321.49 401.738   3
  -1  -3   0 3051.69 356.443   5
  -1  -3   0 3878.18 393.243   4
   1  -3   0 4210.64 417.482   5
  -1  -3  -1 314.692 161.927   3
   1  -3   1 237.494 120.825   3
  -1  -3  -1 290.632 135.309   2
  -1  -3  -1 411.076 124.896   6
   1  -3   1-36.5698 159.747   2
   1  -3   1 348.013 196.352   6
  -1  -3  -1 208.077 135.331   4
  -1  -3  -1 74.8051 128.696   5
   1  -3   1 186.130 144.484   4
   1  -3   1 322.456 174.029   1
  -1  -3  -1 235.728 130.590   1
   1  -3   1 236.655 140.111   5
  -1  -3  -2 182965. 2312.10   1
   1  -3   2 182052. 2668.02   2
  -1   3  -2 186363. 2016.28   3
   1  -3   2 183685. 2474.24   4
  -1   3  -2 180160. 2451.88   4
  -1  -3  -2 181236. 1537.65   6
  -1  -3  -2 184981. 2730.76   5
  -1  -3  -2 181101. 2758.19   4
   1  -3   2 183126. 2015.99   3
   1  -3   2 183258. 2786.56   1
   1  -3   2 179437. 2502.41   5
   1   3   2 181804. 1547.78   6
   1  -3   2 179464. 2629.23   6
  -1  -3  -2 184513. 2665.32   3
  -1  -3  -2 183084. 2827.23   2
   1  -3   3 6021.09 373.509   3
  -1  -3  -3 9607.44 819.654   3
   1  -3   3 6377.48 544.564   1
  -1   3  -3 5667.30 454.791   5
  -1  -3  -3 7395.89 611.036   2
   1  -3   3 5954.34 481.440   2
   1  -3   3 5892.49 503.227   6
  -1  -3  -3 7745.26 799.716   4
   1   3   3 7371.12 353.440   6
  -1   3  -3 6071.15 436.140   4
  -1  -3  -3 5818.68 300.446   6
  -1  -3  -3 10479.4 759.476   5
   1  -3   3 5893.58 440.857   4
   1  -3   3 6124.17 450.397   5
  -1   3  -3 5964.32 486.921   2
   1  -3   4 900.071 239.885   1
   1  -3   4 824.628 156.817   3
   1  -3   4 740.087 194.423   6
  -1  -3  -4 825.365 228.335   4
  -1   3  -4 1002.47 240.826   2
  -1   3  -4 866.605 189.982   4
  -1  -3  -4 936.343 271.783   3
  -1  -3  -4 810.617 231.004   5
  -1  -3  -4 851.739 241.403   2
   1  -3   4 981.356 229.774   2
   1   3   4 859.355 245.748   5
   1  -3   4 895.941 187.339   4
   1  -3   4 983.404 198.081   5
   1   3   4 784.567 135.270   6
  -1   3  -4 915.617 208.466   5
   1  -3   5 2828.48 296.244   4
   1   3   5 2733.31 422.540   5
  -1   3  -5 3035.45 353.775   2
  -1  -3  -5 4178.05 533.699   5
  -1   3  -5 2664.29 284.297   4
   1   3   5 2952.92 246.697   6
  -1  -3  -5 3788.44 450.901   4
   1  -3   5 2484.82 282.413   5
  -1  -3  -5 3039.46 399.432   2
   1  -3   5 2652.45 375.989   1
  -1  -3  -5 2989.86 385.490   3
  -1   3  -5 2522.82 291.602   5
   1  -3   5 2733.29 272.074   3
   1  -3   5 2905.10 356.056   2
  -1  -3  -6 22757.1 1081.84   2
   1   3   6 21987.1 708.684   6
   1   3   6 22259.2 1068.30   4
  -1   3  -6 21838.1 903.368   2
  -1  -3  -6 22314.3 1113.36   3
   1  -3   6 22274.4 1087.03   1
   1  -3   6 22406.2 748.722   4
  -1   3  -6 21171.3 806.290   5
  -1   3  -6 21514.8 723.357   4
  -1  -3  -6 21091.8 1041.85   4
   1  -3   6 21516.9 815.159   5
   1   3   6 22573.3 1003.15   5
   1  -3   7 945.637 177.156   4
   1  -3   7 887.794 264.276   1
  -1   3  -7 939.339 224.076   2
  -1   3  -7 739.391 264.662   1
  -1  -3  -7 544.975 196.435   2
   1   3   7 870.018 271.854   4
   1  -3   7 564.813 167.373   2
  -1  -3  -7 765.841 263.357   3
   1   3   7 582.829 132.700   6
  -1   3  -7 698.555 132.046   4
   1   3   7 173.735 194.776   5
   1  -3   7 892.765 192.893   5
  -1  -3  -7 678.431 235.412   4
  -1   3  -8 3979.39 270.988   4
   1  -3   8 3602.08 256.080   4
  -1   3  -8 4152.30 513.575   1
   1  -3   8 3703.54 391.544   2
   1  -3   8 3780.48 351.750   5
   1   3   8 3817.90 438.646   5
   1   3   8 4071.56 482.661   4
  -1  -3  -8 3559.72 463.648   4
  -1  -3  -8 3975.36 478.698   2
  -1   3  -8 3700.07 371.074   2
  -1  -3  -9 1625.15 328.389   2
   1   3   9 1627.34 305.181   5
   1   3   9 1421.51 308.777   4
   1  -3   9 1543.28 241.745   5
  -1   3  -9 1327.74 332.046   1
  -1  -3  -9 1662.67 310.445   4
   1  -3   9 1668.89 285.691   2
  -1   3  -9 1399.50 232.357   2
   1  -3   9 1579.39 170.481   4
   1  -3  10 14302.4 674.905   5
  -1   3 -10 13914.6 711.070   2
   1   3  10 14613.9 882.469   5
  -1   3 -10 14622.3 985.698   1
   1   3  10 14145.2 912.627   4
  -1  -3 -10 14973.4 951.277   4
  -1   3 -11 388.817 232.357   1
   1   3  11 291.963 226.100   4
   1  -3  11 405.823 130.575   5
  -1   3 -11 193.010 124.700   2
   1   3  11 363.416 189.120   5
  -1   3 -12 7850.62 775.446   1
   1  -3  12 8311.06 520.117   5
   1   3  12 8781.20 872.290   3
  -1   3 -12 7930.22 539.108   2
   1   3  12 8319.78 729.345   4
   1   3  12 8350.63 686.738   5
  -1  -3 -13 33.1887 200.438   7
   1  -3  13 171.042 109.320   5
  -1   3 -13 290.550 252.452   1
   1   3  13 160.496 174.641   4
  -1   3 -13 8.96508 108.089   2
   1   3  13 270.485 208.770   5
   1   3  13-210.124 315.188   3
   1   3  14 5556.01 596.023   5
  -1  -3 -14 5782.22 705.602   7
  -1   3 -14 5489.27 689.870   1
   1   3  14 5874.77 630.241   4
   1  -3  14 5552.49 555.040   7
   1   3  14 5126.05 693.066   3
  -1   3 -14 5650.09 443.825   2
   1  -3  14 5768.52 437.631   5
  -1   3 -15 269.649 217.490   1
   1  -3  15 285.016 184.860   7
   1  -3  15 221.443 105.380   5
   1   3  15-120.781 199.177   5
   1   3  15 563.841 252.844   4
  -1   3 -15 294.941 136.357   2
   1   3  15 57.1321 279.781   3
  -1  -3 -15 576.240 315.715   7
   1  -3  16 1405.31 285.254   7
  -1  -3 -16 2871.94 556.732   7
  -1   3 -16 1624.03 438.332   1
  -1   3 -16 1799.99 251.319   2
   1   3  16 1792.68 507.973   3
   1   3  16 2297.61 436.667   4
   1   3  16 2129.64 447.315   5
   1   3  17 2443.85 455.350   4
  -1   3 -17 1555.73 410.765   1
   1   3  17 1525.11 398.945   5
  -1  -3 -17 2020.17 557.165   7
  -1  -3 -17 1973.41 362.425   1
   1   3  17 1496.24 518.463   3
   1   3  18 727.182 315.387   4
   1   3  18 397.035 368.483   3
  -1  -3 -18 376.975 190.328   1
  -1   3 -18 176.123 224.983   1
   1   3  18 333.402 197.900   5
  -1  -3 -18 1152.58 469.053   7
   1   3  19 3005.16 509.003   4
  -1  -3 -19 3368.60 608.396   7
   1   3  19 2085.81 540.936   3
  -1   3 -19 3082.38 602.554   1
   1   3  19 2791.09 455.696   5
  -1  -3 -19 2663.23 410.612   1
   1   3  20 7647.07 768.420   5
   1   3  20 7399.26 994.269   3
  -1   3 -20 8403.71 982.052   1
  -1  -3 -20 7966.68 926.290   7
  -1  -3 -21 3101.06 619.013   7
   1   3  21 2397.60 659.128   3
  -1   3 -21 2828.27 609.403   1
   1   3  22 6739.97 1030.93   3
   1  -3  22 6527.46 927.060   3
  -1   3 -22 6675.67 914.002   1
   1   3  23 894.921 467.371   3
   1  -3  23 641.531 392.032   3
  -1   3 -23 465.851 340.570   1
   1   3  24 988.487 513.777   3
  -1   3 -24 964.304 428.062   1
   1  -3  24 789.750 430.959   3
   1  -3  25 169.819 351.861   3
  -1   3 -25 344.583 307.648   1
   1  -3  26 1065.38 497.640   3
   1   4 -26 348.011 301.326   1
   1   4 -25-19.6637 238.742   1
  -1   4  24 380.535 318.985   3
   1   4 -24 561.456 352.764   1
  -1   4  23-268.168 502.493   3
   1   4 -23 382.123 296.021   1
  -1   4  23 292.969 260.196   5
  -1   4  22-48.8389 222.970   4
   1   4 -22-35.7848 279.517   1
  -1   4  22 30.6191 194.135   5
  -1   4  22-330.712 463.565   3
  -1   4  21 2469.96 518.110   4
  -1   4  21 2147.15 501.273   5
   1  -4 -21 3052.14 625.939   7
   1   4 -21 2281.95 554.459   1
  -1   4  21 1579.58 458.244   3
  -1   4  20 260.684 266.521   5
  -1   4  20-235.769 350.140   3
  -1   4  20-220.845 242.920   4
   1  -4 -20 351.718 315.587   7
   1   4 -20-300.572 362.856   1
   1  -4 -19-248.140 301.429   7
  -1   4  19 142.205 213.144   5
  -1   4  19-75.5205 250.968   4
  -1   4  19-536.814 424.479   3
   1   4 -19 81.4518 244.465   1
  -1   4  18 453.687 246.958   4
  -1   4  18 566.914 307.719   5
  -1   4  18 248.571 346.511   3
   1  -4 -18 7.68258 277.251   7
   1   4 -18 448.189 308.414   1
  -1   4  17-75.0979 236.284   4
  -1   4  17 214.537 258.144   5
  -1   4  17-240.109 397.958   3
   1  -4 -17-639.749 397.979   7
   1   4 -17 16.5220 233.916   1
  -1   4  16 2979.35 529.497   4
   1   4 -16 2725.25 560.135   1
   1  -4 -16 2319.58 472.893   7
  -1   4  16 1588.93 471.031   3
  -1   4  16 2541.57 508.219   5
  -1   4  15 683.915 334.194   5
  -1   4  15 159.390 187.249   4
  -1   4  15-30.1781 325.595   3
   1   4 -15 64.8400 234.257   1
   1  -4 -15 624.274 328.968   7
   1   4 -14 78.1720 209.199   1
  -1   4  14-29.6065 199.810   5
  -1   4  14-34.1122 196.166   4
   1  -4 -14-2.05378 206.566   7
   1   4 -14 217.794 100.623   2
  -1   4  14-251.574 360.100   3
  -1  -4  14 71.6407 50.9831   4
   1   4 -13 7642.93 838.397   1
  -1   4  13 6285.91 719.277   5
  -1  -4  13 6703.48 625.743   5
  -1  -4  13 6249.29 385.037   4
   1  -4 -13 7153.95 793.219   7
  -1  -4  13 7069.10 499.396   2
   1   4 -13 7202.23 479.361   2
  -1   4  13 7347.74 792.458   4
  -1   4  13 6941.71 797.566   3
  -1   4  12 14446.4 1046.31   4
   1   4 -12 14163.9 692.148   2
   1   4 -12 14557.5 1114.47   1
  -1   4  12 13885.8 1029.39   5
  -1  -4  12 14034.7 721.568   2
   1  -4 -12 14302.5 1078.45   7
  -1   4  12 13061.0 1061.04   3
  -1  -4  12 14350.4 627.241   4
  -1   4  12 13247.8 906.410   6
  -1  -4  12 13965.2 879.017   5
   1   4 -11 957.396 196.621   2
   1  -4 -11 761.779 293.066   7
  -1   4  11 1173.42 269.850   6
  -1   4  11 650.943 272.528   3
  -1  -4  11 1066.39 253.869   5
  -1   4  11 1564.29 404.148   5
  -1   4  11 1050.39 343.931   4
  -1  -4  11 833.830 190.536   2
   1   4 -11 1155.23 354.117   1
  -1  -4  11 1186.07 205.157   4
  -1  -4  10 11106.6 615.243   4
   1   4 -10 10976.7 933.780   1
  -1  -4  10 11323.2 783.636   5
  -1   4  10 11872.3 905.999   5
   1   4 -10 11383.7 651.125   2
  -1  -4  10 11742.2 730.376   2
  -1   4  10 10997.8 894.772   4
  -1   4  10 11406.1 782.577   6
  -1   4   9 16867.0 1074.98   4
   1   4  -9 16828.4 811.554   2
  -1   4   9 17020.6 1072.06   2
  -1  -4   9 16334.9 926.445   5
  -1  -4   9 16782.6 824.600   2
  -1   4   9 16433.0 902.742   6
  -1  -4   9 16784.8 778.462   4
  -1   4   9 16321.8 1032.59   5
  -1  -4   9 16638.0 945.279   3
   1   4  -8 6761.84 533.224   2
  -1  -4   8 6828.89 588.321   3
  -1   4   8 7030.11 689.980   2
  -1  -4   8 7375.76 558.419   2
  -1  -4   8 7293.86 622.908   5
  -1   4   8 6826.06 682.720   5
  -1   4   8 7101.38 713.091   4
  -1  -4   8 7860.48 549.461   4
  -1   4   8 7520.31 587.959   6
  -1   4   7 2976.98 376.784   6
  -1   4   7 2663.53 445.430   2
  -1   4   7 2939.75 480.927   5
  -1  -4   7 2356.09 323.357   2
  -1  -4   7 2717.27 344.428   4
  -1  -4   7 2956.56 407.581   5
  -1  -4   7 2766.41 371.910   3
   1   4  -7 2637.93 344.398   2
   1  -4  -6 23552.7 1179.78   3
  -1   4   6 24068.4 982.264   6
  -1  -4   6 23903.7 1105.61   5
   1   4  -6 23606.1 1017.36   2
  -1   4   6 22854.8 1206.19   2
  -1  -4   6 24309.6 1050.25   3
  -1  -4   6 24886.6 1043.80   2
  -1  -4   6 24060.9 1006.84   4
   1  -4  -6 24402.8 978.264   6
   1   4  -5 13045.0 760.446   4
  -1  -4   5 13469.1 767.587   4
  -1  -4   5 13585.0 781.855   3
   1  -4  -5 13390.0 723.122   6
   1  -4  -5 13660.5 921.272   2
   1  -4  -5 13203.4 862.785   3
  -1   4   5 12892.2 716.268   6
  -1  -4   5 13012.0 827.093   5
  -1  -4   5 13442.5 888.891   1
   1   4  -5 13090.3 773.070   2
  -1  -4   5 13264.6 781.476   2
   1  -4  -4 61.4297 154.638   2
  -1   4   4 55.3030 151.322   6
   1  -4  -4 368.559 179.338   3
  -1  -4   4 389.252 172.845   4
  -1  -4   4 64.4962 149.508   3
   1  -4  -4 359.165 212.912   6
  -1   4   4 81.2776 185.089   3
   1   4  -4 326.591 184.360   2
   1   4  -4 253.394 187.244   4
  -1  -4   4 401.008 169.003   2
  -1  -4   4 133.445 147.600   5
  -1  -4   4 94.6620 150.382   1
   1  -4  -4 180.575 175.348   4
  -1  -4   3 20157.3 978.518   4
   1   4  -3 19677.0 944.548   4
   1  -4  -3 19023.0 1066.52   2
   1   4  -3 19417.0 916.602   3
   1  -4  -3 18877.1 1045.96   4
  -1   4   3 19372.2 860.539   6
  -1   4   3 18537.7 910.767   3
   1  -4  -3 19387.3 934.420   3
   1  -4  -3 19701.9 849.759   6
   1   4  -3 18719.5 969.609   2
  -1  -4   3 19047.1 966.899   2
  -1  -4   3 19325.6 1014.29   1
  -1  -4   3 19021.5 970.705   5
  -1  -4   3 19514.3 939.161   3
  -1  -4   2 1547.33 261.581   6
  -1   4   2 1853.30 322.610   3
   1   4  -2 1583.91 276.962   3
   1  -4  -2 1823.39 325.730   6
   1   4  -2 1466.58 308.512   2
  -1  -4   2 1671.24 299.437   1
   1   4  -2 1443.83 298.472   4
  -1  -4   2 1671.38 292.397   5
   1  -4  -2 1595.70 326.469   2
  -1  -4   2 1730.89 308.711   2
   1  -4  -2 2573.05 385.570   3
  -1  -4   2 1643.50 304.498   3
  -1   4   2 1693.94 271.593   6
  -1  -4   2 1657.67 299.984   4
   1  -4  -2 1772.64 349.279   4
   1  -4  -1 8609.06 594.656   3
   1   4  -1 8499.68 631.014   3
   1  -4  -1 8450.13 665.240   4
  -1  -4   1 8770.74 668.276   4
  -1   4   1 9051.04 595.652   3
  -1  -4   1 8248.94 660.508   5
  -1   4   1 8355.21 582.654   6
   1  -4  -1 8048.74 568.924   6
   1  -4  -1 8787.99 709.239   2
  -1  -4   1 8749.15 643.330   3
   1  -4  -1 8611.75 687.859   5
  -1  -4   1 8586.84 526.784   6
  -1  -4   1 8762.11 651.660   1
  -1  -4   1 8642.88 663.329   2
  -1  -4   0-132.986 205.490   3
  -1   4   0-41.8985 133.327   6
   1  -4   0 96.1821 123.678   3
  -1  -4   0 18.7770 147.689   2
   1  -4   0-439.852 258.006   6
   1   4   0-81.0251 211.190   3
  -1  -4   0-69.1994 127.125   1
   1  -4   0 26.9890 100.998   1
  -1  -4   0 177.104 142.949   6
  -1   4   0-18.8059 163.006   3
  -1  -4   0 22.9102 117.985   5
   1  -4   0 30.4620 154.103   4
  -1  -4   0-50.3378 138.031   4
   1  -4   0 66.2686 146.500   2
   1  -4   0 646.277 278.548   5
  -1  -4  -1 1208.10 282.752   5
   1  -4   1 1265.02 282.317   1
  -1  -4  -1 1508.75 307.557   2
  -1  -4  -1 1374.92 205.550   6
  -1  -4  -1 1387.37 287.344   3
   1  -4   1 1529.34 305.773   5
   1  -4   1 1208.04 219.720   3
  -1   4  -1 1258.45 260.848   4
  -1  -4  -1 1215.04 280.490   4
   1  -4   1 1590.53 328.847   6
  -1  -4  -1 1240.58 235.892   1
   1  -4   1 1252.24 266.990   4
   1  -4   1 1007.04 207.467   2
  -1   4  -1 1113.49 204.776   3
  -1   4  -2 32316.5 1221.46   4
  -1  -4  -2 32074.8 1354.49   2
   1  -4   2 32875.2 1322.42   2
  -1   4  -2 31714.1 1230.04   5
  -1  -4  -2 32192.4 1173.62   1
  -1  -4  -2 31137.2 1305.50   5
   1  -4   2 33805.6 1267.27   6
   1  -4   2 31219.4 1322.76   1
  -1  -4  -2 32243.7 1344.23   4
   1  -4   2 32669.6 1236.61   4
  -1  -4  -2 31530.8 803.993   6
  -1  -4  -2 31831.8 1258.73   3
   1  -4   2 31718.0 1032.84   3
  -1   4  -2 33320.4 1034.04   3
   1  -4   2 33432.8 1261.13   5
  -1  -4  -3 4371.28 509.527   5
  -1  -4  -3 4119.88 421.461   1
  -1  -4  -3 4182.23 324.340   6
   1  -4   3 3740.48 485.325   1
  -1  -4  -3 4357.97 495.410   3
   1  -4   3 4175.13 484.455   6
   1  -4   3 4483.59 395.725   3
  -1   4  -3 3810.45 449.261   2
   1  -4   3 4129.76 435.727   4
  -1  -4  -3 4118.72 503.462   2
  -1   4  -3 4031.87 450.381   5
  -1   4  -3 4504.25 451.606   4
   1  -4   3 4053.68 451.689   5
   1  -4   3 3870.68 626.133   2
   1   4   3 4057.25 283.676   6
  -1  -4  -3 4037.34 495.344   4
  -1  -4  -4 427.637 248.443   3
   1   4   4 209.851 90.2750   6
   1  -4   4 189.978 194.715   6
  -1  -4  -4 488.160 242.249   5
   1  -4   4 239.946 142.310   4
  -1  -4  -4 149.591 90.0666   6
  -1   4  -4 304.190 180.569   2
  -1   4  -4 126.548 136.113   4
   1  -4   4 284.098 164.077   2
  -1   4  -4 261.345 166.741   5
   1  -4   4 161.017 137.448   5
   1  -4   4 217.616 119.861   3
   1  -4   5 11027.0 814.536   6
   1   4   5 11548.6 801.044   5
   1  -4   5 10199.7 687.009   5
   1  -4   5 10926.1 612.809   3
   1  -4   5 10573.6 739.573   2
  -1   4  -5 10162.1 638.324   4
  -1   4  -5 10764.7 731.624   2
   1  -4   5 10931.3 666.716   4
  -1   4  -5 10860.5 688.790   5
   1   4   5 10564.5 472.493   6
  -1   4  -6 14342.7 838.161   2
   1  -4   6 14288.7 805.521   5
  -1   4  -6 14228.8 782.286   5
   1   4   6 14568.1 957.275   4
   1   4   6 15029.2 600.988   6
   1  -4   6 14049.9 842.519   2
  -1   4  -6 14646.1 736.630   4
   1  -4   6 14813.5 724.158   3
   1  -4   6 14711.6 750.591   4
   1   4   6 15078.8 928.073   5
   1  -4   7 520.808 165.560   4
   1   4   7 317.991 229.821   4
  -1   4  -7 444.636 185.777   5
   1   4   7 442.320 208.658   5
  -1   4  -7 457.703 180.511   2
   1  -4   7 538.239 165.193   3
  -1   4  -7 425.522 143.165   4
   1   4   7 696.440 161.918   6
   1  -4   7 340.029 142.766   5
   1  -4   7 459.742 170.016   2
   1  -4   8 1539.02 259.427   3
  -1   4  -8 1269.85 338.635   1
   1  -4   8 1230.62 236.466   5
   1   4   8 1464.59 227.314   6
  -1   4  -8 1358.14 223.222   4
   1  -4   8 1406.72 267.272   2
  -1   4  -8 1436.12 285.567   2
   1  -4   8 1691.21 260.784   4
   1   4   8 1043.41 253.329   5
   1   4   8 1381.41 349.838   4
  -1   4  -9 6251.63 421.353   4
   1  -4   9 6212.74 439.438   4
   1   4   9 6370.65 632.823   5
  -1   4  -9 6458.31 717.451   1
  -1  -4  -9 6675.12 744.470   7
   1   4   9 6502.40 682.804   4
   1  -4   9 6712.07 580.853   2
   1  -4   9 6107.23 521.816   5
   1   4   9 6190.28 478.304   6
  -1   4  -9 6603.90 571.843   2
  -1   4 -10 5573.76 684.247   1
  -1   4 -10 5339.01 512.458   2
  -1  -4 -10 5038.20 673.859   7
   1  -4  10 5362.29 491.810   5
   1   4  10 5387.91 590.152   5
   1   4  10 5378.77 472.497   6
   1  -4  10 5277.18 526.197   2
   1   4  10 5261.66 638.973   4
   1  -4  10 5134.66 370.837   4
   1  -4  11 1021.19 262.906   2
   1  -4  11 784.114 149.195   4
   1   4  11 1123.53 250.128   6
  -1   4 -11 669.634 200.775   2
  -1  -4 -11 1041.88 391.747   7
   1   4  11 580.172 266.258   4
   1   4  11 1084.78 399.217   3
   1   4  11 893.799 282.534   5
  -1   4 -11 1073.41 346.986   1
   1  -4  11 482.905 170.578   5
   1  -4  12 16297.9 841.234   5
   1   4  12 17475.1 1100.17   5
   1   4  12 16418.6 919.053   6
   1   4  12 16934.0 1256.05   3
   1   4  12 16641.5 1139.16   4
  -1  -4 -12 16105.9 1192.75   7
  -1   4 -12 16783.8 882.503   2
  -1   4 -12 17637.9 1252.41   1
   1   4  13 6697.60 619.035   6
   1   4  13 7761.14 886.624   3
  -1   4 -13 7574.32 589.622   2
   1   4  13 7072.38 772.079   4
   1   4  13 7282.31 737.524   5
  -1   4 -13 7874.47 870.295   1
   1  -4  13 6801.33 551.079   5
  -1  -4 -13 6097.37 740.565   7
  -1   4 -14 7518.61 579.254   2
  -1  -4 -14 7090.54 834.407   7
   1  -4  14 6722.54 546.016   5
  -1   4 -14 7222.45 831.944   1
   1   4  14 7543.16 757.138   5
   1   4  14 7798.89 815.886   4
   1   4  14 8603.06 940.945   3
   1   4  15 4283.32 597.596   5
  -1  -4 -15 4040.03 643.821   7
   1   4  15 4910.91 781.940   3
  -1   4 -15 4165.03 674.554   1
  -1   4 -15 4604.09 443.853   2
   1   4  15 4883.35 641.977   4
  -1   4 -16 3238.57 361.067   2
   1   4  16 3656.23 662.809   3
   1   4  16 3357.54 527.626   5
  -1  -4 -16 3416.13 620.707   7
   1   4  16 3426.16 562.833   4
  -1   4 -16 3372.80 614.046   1
   1   4  17 1126.21 339.357   5
  -1  -4 -17 1211.55 421.475   7
   1   4  17 1640.76 528.021   3
   1   4  17 1506.81 383.472   4
  -1   4 -17 1447.84 427.467   1
   1   4  18 910.927 331.877   5
  -1   4 -18 603.363 299.237   1
  -1  -4 -18 1628.07 512.453   7
   1   4  18 1259.86 396.037   4
   1   4  18 1643.50 545.792   3
   1   4  19 138.690 200.006   5
   1   4  19 610.804 309.332   4
   1   4  19 668.040 460.613   3
  -1   4 -19 126.035 292.160   1
  -1  -4 -19 630.484 445.925   7
  -1  -4 -20 1875.15 624.087   7
   1   4  20 866.893 319.071   5
   1   4  20 1414.24 570.849   3
  -1   4 -20 897.816 401.992   1
   1   4  20 1119.84 375.488   4
  -1   4 -21 797.542 404.336   1
   1   4  21 727.273 294.146   5
   1   4  21 1665.63 579.499   3
  -1   4 -22 642.680 408.836   1
   1   4  22 879.598 461.936   3
  -1   4 -23 64.7270 230.975   1
   1   4  23 708.535 455.849   3
  -1   4 -24 566.152 402.038   1
  -1   4 -25 458.418 332.872   1
  -1   4 -26 333.114 332.037   1
   1   5 -24 41.5687 243.053   1
   1   5 -23 989.725 457.359   1
  -1   5  23 923.831 521.672   3
  -1   5  23 523.063 301.680   5
  -1   5  22 191.308 209.902   4
  -1   5  22 513.129 466.524   3
  -1   5  22-220.930 266.366   5
   1   5 -22-280.275 276.406   1
   1  -5 -21 1119.21 427.659   7
  -1   5  21 829.376 463.671   3
  -1   5  21 1103.30 409.334   5
  -1   5  21 1243.04 414.707   4
   1   5 -21 1171.27 481.093   1
   1  -5 -20-227.446 318.664   7
  -1   5  20 636.096 412.842   3
  -1   5  20 298.990 267.020   5
  -1   5  20 292.352 265.987   4
   1   5 -20 213.883 286.685   1
   1  -5 -19 161.344 329.978   7
  -1   5  19 737.906 391.756   3
   1   5 -19 692.070 378.891   1
  -1   5  19 515.432 315.489   4
  -1   5  19 841.384 357.917   5
  -1   5  18-45.1816 251.653   5
  -1   5  18-72.0806 205.173   4
   1   5 -18 88.2865 290.149   1
   1  -5 -18-601.545 505.582   7
  -1   5  18 430.243 389.004   3
  -1   5  17 2598.43 529.142   4
  -1   5  17 2671.19 558.910   5
   1   5 -17 2449.15 574.640   1
   1  -5 -17 2529.06 560.641   7
  -1   5  17 2380.53 581.855   3
  -1   5  16 465.401 338.395   5
   1  -5 -16 292.082 269.361   7
   1   5 -16 549.112 322.818   1
  -1   5  16 1037.00 461.304   3
  -1   5  16 188.658 206.451   4
  -1   5  15 2241.27 493.500   5
  -1   5  15 2659.81 625.718   3
   1   5 -15 2070.05 511.317   1
   1  -5 -15 2277.04 523.714   7
  -1   5  15 2099.48 473.931   4
  -1   5  14 245.476 325.380   3
   1  -5 -14 50.8339 265.689   7
   1   5 -14-116.021 238.200   1
  -1   5  14-34.1686 227.118   4
  -1   5  14-37.2082 255.922   5
   1   5 -14 75.0059 111.069   2
   1   5 -13 1945.02 307.041   2
  -1  -5  13 1848.28 324.123   2
  -1   5  13 1941.76 442.945   5
   1   5 -13 1858.95 452.472   1
  -1   5  13 2018.38 476.223   4
  -1   5  13 2292.70 534.198   3
   1  -5 -13 2354.48 511.268   7
  -1  -5  13 2062.11 280.887   4
   1  -5 -12 740.712 317.880   7
  -1  -5  12 160.656 136.880   2
  -1   5  12 698.998 314.923   5
  -1   5  12 347.701 268.018   4
   1   5 -12 638.557 200.457   2
  -1   5  12 1189.17 417.307   3
   1   5 -12 770.200 341.028   1
  -1  -5  12 467.371 146.741   4
  -1   5  11 468.050 182.775   6
  -1   5  11 512.000 325.697   3
  -1   5  11 527.505 250.800   4
   1  -5 -11 259.631 231.711   7
   1   5 -11 406.046 262.932   1
  -1  -5  11 471.898 174.960   4
  -1   5  11 598.851 280.459   5
   1   5 -11 416.504 157.335   2
  -1  -5  11 626.891 233.514   2
  -1   5  10 106.828 117.895   6
   1   5 -10 35.3776 111.361   2
  -1   5  10-151.004 247.750   5
  -1  -5  10 131.145 138.698   4
  -1  -5  10 123.535 173.508   2
  -1   5  10 146.276 254.651   3
  -1   5  10-274.068 269.794   4
   1   5 -10 47.4613 206.758   1
   1  -5 -10-10.2011 245.440   7
  -1   5   9 79.8920 191.782   2
  -1  -5   9 37.0155 111.357   4
  -1   5   9 216.266 146.344   6
  -1   5   9 221.561 242.019   5
  -1  -5   9 145.814 160.369   2
  -1   5   9-35.7620 207.468   4
   1   5  -9-18.0098 211.864   1
  -1   5   9 194.018 223.705   3
   1  -5  -9-280.706 326.676   7
  -1   5   8 971.874 337.758   4
  -1   5   8 1189.70 338.200   2
  -1  -5   8 1210.03 287.027   2
   1  -5  -8 1076.67 329.576   7
  -1   5   8 1576.09 380.413   3
  -1  -5   8 1212.42 266.911   4
  -1   5   8 1142.25 252.949   6
  -1   5   8 1076.58 310.088   5
  -1   5   7 109.872 108.004   6
  -1   5   7-33.9746 230.849   5
  -1   5   7 185.733 221.770   4
  -1  -5   7 17.2519 144.312   2
  -1  -5   7 61.1141 111.314   4
  -1   5   7 97.4974 177.774   3
  -1   5   7 222.148 200.969   2
  -1  -5   7 188.859 143.834   3
  -1   5   6-89.7551 135.069   6
  -1  -5   6 147.248 142.695   3
  -1  -5   6 64.3094 124.334   2
   1  -5  -6-133.391 178.488   6
  -1  -5   6-20.1834 129.611   4
  -1   5   6-336.363 279.724   2
  -1   5   5 5093.07 491.956   6
  -1  -5   5 4917.80 548.884   2
   1  -5  -5 5117.97 487.338   6
  -1  -5   5 5166.83 543.441   3
  -1  -5   5 4733.96 524.567   4
  -1  -5   4 18816.8 1055.13   4
  -1  -5   4 19902.2 1054.96   3
   1  -5  -4 19571.1 935.487   6
   1  -5  -4 19095.4 1071.97   3
  -1  -5   4 19291.2 1089.41   2
  -1   5   4 19051.8 927.825   6
  -1  -5   4 18198.3 978.316   6
  -1  -5   3 6299.26 556.711   6
  -1   5   3 6567.48 547.759   6
   1  -5  -3 6157.81 599.306   3
  -1  -5   3 6155.66 592.619   3
   1  -5  -3 5691.87 509.911   6
  -1  -5   2 435.927 188.273   6
   1  -5  -2 1033.79 306.002   3
  -1  -5   2 449.092 227.692   3
   1  -5  -2 340.106 180.514   6
  -1   5   2 316.686 136.834   6
  -1   5   1 1911.02 323.922   3
  -1   5   1 1500.62 273.741   6
   1  -5  -1 1846.39 334.812   3
  -1  -5   1 1579.28 304.839   3
   1  -5  -1 1636.77 301.943   6
  -1  -5   1 1637.51 270.559   6
  -1  -5   0 626.799 202.554   3
  -1  -5   0 903.188 213.818   6
   1  -5   0 464.464 187.163   6
   1  -5   0 674.833 210.915   3
  -1   5   0 629.487 194.990   3
  -1  -5   0 851.200 228.188   1
  -1   5  -1 5384.40 491.691   3
  -1  -5  -1 5218.57 549.869   1
   1  -5   1 5384.31 496.437   3
  -1  -5  -1 4890.61 404.670   6
   1  -5   1 5078.89 530.444   6
   1  -5   2 26855.3 1073.88   3
  -1  -5  -2 27425.8 1241.35   1
  -1  -5  -2 27305.9 870.767   6
  -1   5  -2 27095.6 1073.11   3
   1  -5   2 27616.6 1244.25   6
   1  -5   2 27819.7 1292.11   4
  -1  -5  -3 1312.03 209.227   6
  -1  -5  -3 1124.65 264.071   1
  -1   5  -3 1244.81 244.482   3
   1  -5   3 1398.29 335.760   6
   1  -5   3 1333.29 282.204   4
   1  -5   3 1269.96 267.438   3
   1   5   4 403.847 108.300   6
  -1  -5  -4 736.656 173.418   6
   1  -5   4 456.745 217.814   6
  -1  -5  -4 409.572 187.682   1
   1  -5   4 442.243 151.280   4
   1  -5   4 540.219 175.886   3
   1   5   5 21326.7 1234.60   3
   1   5   5 20876.8 729.752   6
   1  -5   5 21481.6 978.905   3
   1  -5   5 21328.2 1082.39   4
   1   5   5 22091.8 1249.62   5
  -1  -5  -5 21245.3 1058.52   1
   1  -5   5 21755.4 1237.22   6
   1  -5   6 30.7536 243.112   6
  -1   5  -6 247.156 148.448   4
   1   5   6 123.987 187.230   4
   1  -5   6 222.664 132.551   3
   1   5   6 63.6105 195.875   5
   1   5   6 191.757 219.098   3
   1  -5   6 342.772 168.010   4
   1   5   6 336.075 113.048   6
   1  -5   7 101.673 159.550   5
   1   5   7 70.5648 181.098   5
  -1   5  -7 46.2150 132.941   4
   1  -5   7-52.2183 115.844   3
   1   5   7 139.962 244.519   3
   1   5   7 36.9881 71.3482   6
   1  -5   7-136.774 236.559   6
   1   5   7 48.4870 196.838   4
   1  -5   7 138.514 166.380   4
  -1  -5  -7 59.2454 214.628   7
   1  -5   8 51.9335 116.072   5
   1   5   8-104.132 265.101   4
   1  -5   8 114.342 121.984   3
  -1  -5  -8 16.9050 224.820   7
   1  -5   8 409.526 239.768   2
   1   5   8-36.0877 217.514   3
   1  -5   8 99.6831 212.987   6
  -1   5  -8 94.4094 120.403   4
   1   5   8 173.548 177.464   5
   1   5   8 35.8510 91.5839   6
   1  -5   8 215.643 158.770   4
  -1   5  -8 233.414 227.219   1
  -1   5  -9 316.259 147.341   4
  -1  -5  -9 161.721 249.644   7
   1  -5   9 11.7049 131.109   5
   1  -5   9 339.806 164.052   4
   1  -5   9 840.409 212.657   2
   1   5   9 352.648 143.813   6
   1   5   9-148.493 244.830   3
   1  -5   9 68.1315 96.2711   3
   1   5   9 614.918 325.780   4
   1   5   9 340.264 242.397   5
  -1   5  -9 189.867 273.474   1
   1  -5  10 13300.9 831.050   3
   1   5  10 14177.5 756.612   6
   1   5  10 13648.5 1116.05   3
  -1  -5 -10 13894.2 1190.73   7
   1  -5  10 14079.7 766.983   4
   1  -5  10 13308.0 876.389   5
   1  -5  10 13244.3 930.850   2
   1   5  10 13954.9 1062.25   5
  -1   5 -10 14352.8 1151.66   1
   1   5  10 13646.1 1109.26   4
  -1   5 -11 1403.46 431.695   1
  -1  -5 -11 1524.40 451.140   7
   1  -5  11 984.906 178.399   4
   1  -5  11 1015.38 274.399   2
   1   5  11 1196.11 246.471   6
   1   5  11 1332.62 449.545   3
   1  -5  11 1042.01 258.679   5
   1   5  11 1146.98 338.401   5
   1   5  11 1571.68 435.668   4
   1  -5  11 1288.95 284.759   3
   1   5  12 539.291 320.925   4
  -1   5 -12 10.9790 230.662   1
   1   5  12 176.017 153.743   6
   1  -5  12 114.657 114.209   4
  -1  -5 -12 937.316 432.991   7
   1   5  12-103.387 249.117   5
   1  -5  12-121.899 161.633   5
   1   5  12 125.457 273.114   3
   1  -5  12 323.407 222.182   2
   1   5  13 3407.96 610.319   4
   1   5  13 3592.02 653.967   3
   1  -5  13 3225.79 430.958   5
   1  -5  13 3471.08 492.005   2
  -1   5 -13 3414.83 637.752   1
  -1  -5 -13 2950.88 605.611   7
   1   5  13 3235.09 540.044   5
   1   5  14 350.992 336.002   3
  -1  -5 -14-125.383 349.973   7
   1   5  14-75.7971 255.528   4
  -1   5 -14 39.4803 248.235   1
   1   5  14-339.598 312.627   5
   1   5  15-57.4357 227.091   5
  -1   5 -15-216.493 317.450   1
   1   5  15 94.2875 253.683   3
  -1  -5 -15-421.033 418.814   7
   1   5  15-104.728 211.943   4
   1   5  16 367.105 222.081   5
   1   5  16 457.346 336.203   3
   1   5  16 709.286 317.121   4
  -1   5 -16 471.614 299.326   1
  -1  -5 -16-170.018 335.864   7
   1   5  17 2501.15 615.049   3
   1   5  17 2682.33 558.951   4
  -1  -5 -17 2920.02 659.860   7
  -1   5 -17 3623.03 700.753   1
   1   5  17 2620.47 520.023   5
   1   5  18 645.079 303.536   5
  -1   5 -18 826.453 386.080   1
   1   5  18 713.276 450.313   3
   1   5  18 643.559 356.388   4
  -1  -5 -18 274.728 293.798   7
  -1  -5 -19 1548.95 523.888   7
   1   5  19 1748.69 471.513   4
   1   5  19 1588.23 531.265   3
   1   5  19 1412.29 407.321   5
  -1   5 -19 1792.99 518.041   1
   1   5  20 1119.42 398.591   4
  -1   5 -20 1196.93 479.187   1
  -1  -5 -20 1376.80 536.651   7
   1   5  20 1203.38 501.614   3
   1   5  20 961.099 369.034   5
   1   5  21 187.848 205.353   5
  -1   5 -21-247.371 293.695   1
   1   5  21 193.003 357.841   3
  -1  -5 -21 220.759 387.164   7
   1   5  22 596.326 412.499   3
  -1   5 -22 457.334 358.044   1
  -1   5 -23 2961.45 684.833   1
  -1   5 -24 29.4055 291.499   1
  -1   6  23 2388.12 627.385   5
  -1   6  23 2256.42 601.576   4
  -1   6  22-130.802 289.289   5
  -1   6  22 170.204 266.953   4
   1   6 -22 178.569 309.291   1
   1   6 -21 544.867 434.206   1
   1  -6 -21 2026.60 582.515   7
  -1   6  21 1768.48 550.132   4
  -1   6  21 1757.76 497.754   5
  -1   6  21 2045.11 619.891   3
   1  -6 -20 827.883 459.478   7
  -1   6  20 1157.99 496.532   3
  -1   6  20 1227.99 472.190   5
  -1   6  20 986.169 456.659   4
   1   6 -20-15.4406 297.688   1
  -1   6  19 1258.65 462.988   4
   1   6 -19-447.570 354.123   1
  -1   6  19 914.165 450.983   3
  -1   6  19 1001.64 441.197   5
   1  -6 -19 703.256 367.687   7
   1  -6 -18 1261.38 488.780   7
   1   6 -18 1136.26 436.489   1
  -1   6  18 988.962 392.810   4
  -1   6  18 731.997 353.022   5
  -1   6  18 1342.11 502.603   3
   1  -6 -17 637.426 429.926   7
  -1   6  17 519.032 365.584   5
  -1   6  17 48.4350 276.899   4
   1   6 -17-183.265 324.369   1
  -1   6  17 736.079 485.648   3
   1   6 -16 63.5346 293.730   1
  -1   6  16-13.3474 254.467   3
   1  -6 -16 312.107 371.427   7
  -1   6  16-248.333 300.365   4
  -1   6  16-183.553 254.192   5
   1   6 -15 679.311 385.137   1
  -1   6  15 273.658 246.583   4
   1  -6 -15 190.490 287.383   7
  -1   6  15 651.374 416.283   3
  -1   6  15 320.031 264.787   5
  -1   6  14-158.664 305.254   4
   1   6 -14 135.520 261.842   1
   1  -6 -14 43.2559 273.343   7
  -1   6  14 28.8676 235.296   5
  -1   6  14 172.072 276.567   3
   1   6 -13 520.758 310.388   1
  -1   6  13 696.718 342.162   4
  -1   6  13 741.472 342.927   5
   1  -6 -13 906.595 418.410   7
  -1   6  13 703.443 387.594   3
   1   6 -12 8282.66 985.506   1
  -1   6  12 7518.50 905.040   3
  -1   6  12 6843.78 849.170   5
   1  -6 -12 7857.83 991.456   7
  -1   6  12 7345.47 901.758   4
   1   6 -11 953.208 377.370   1
  -1  -6  11 1255.49 287.832   4
  -1   6  11 1141.33 375.643   5
  -1   6  11 1261.50 409.069   3
  -1   6  11 1182.32 392.755   4
   1  -6 -11 569.504 273.764   7
   1  -6 -10 7170.38 892.682   7
  -1   6  10 6773.14 641.143   6
  -1   6  10 6438.81 796.197   5
  -1   6  10 7083.81 851.001   3
   1   6 -10 7798.47 931.853   1
  -1  -6  10 6866.41 645.514   4
  -1   6  10 7206.45 870.734   4
  -1   6   9 1415.88 438.913   3
  -1   6   9 1592.14 426.849   2
  -1   6   9 1456.86 301.773   6
   1   6  -9 1956.71 493.204   1
  -1   6   9 1011.43 307.348   5
  -1   6   9 1836.11 473.953   4
   1  -6  -9 1185.72 412.758   7
  -1   6   8 4140.60 486.980   6
  -1   6   8 4331.69 674.440   2
   1   6  -8 4746.99 724.604   1
   1  -6  -8 4543.86 701.852   7
  -1   6   8 3393.59 564.424   5
  -1   6   8 4075.02 630.380   3
  -1   6   8 4025.17 651.817   4
  -1   6   7 2381.84 506.431   2
  -1  -6   7 2156.86 414.664   6
  -1   6   7 2675.54 396.544   6
   1   6  -7 2171.46 417.238   2
  -1   6   7 2082.20 453.063   3
   1  -6  -7 2755.38 397.321   6
  -1   6   7 2282.44 495.605   4
  -1   6   7 2448.93 466.359   5
   1   6  -7 2436.69 494.113   1
  -1   6   6 11171.2 1024.62   2
  -1   6   6 10710.2 751.581   6
  -1   6   6 10385.6 993.945   4
   1   6  -6 11074.9 1027.52   1
  -1   6   6 10246.9 950.246   5
  -1   6   6 10750.9 924.147   3
   1   6  -6 11089.4 901.196   2
  -1  -6   6 10856.5 884.027   6
   1  -6  -6 11192.6 763.526   6
   1   6  -6 10109.8 888.069   5
   1   6  -5 1475.97 358.556   2
  -1   6   5 1254.99 361.548   4
  -1   6   5 1166.74 328.744   2
  -1  -6   5 1062.30 242.176   6
  -1   6   5 1646.09 404.915   3
   1   6  -5 1157.75 323.718   5
  -1   6   5 1256.55 336.020   5
  -1   6   5 1336.93 283.798   6
   1   6  -5 1136.37 311.278   4
   1  -6  -5 1343.81 298.653   6
  -1   6   4-74.0979 168.751   3
   1  -6  -4 228.500 178.149   6
   1   6  -4-138.610 225.542   4
  -1   6   4-39.0161 220.302   4
  -1   6   4 1.18635 97.9153   6
  -1   6   4-64.2654 241.652   2
   1   6  -4-130.384 182.846   2
   1   6  -4 98.1903 227.036   5
  -1   6   4-75.5197 264.567   5
  -1  -6   4-274.244 192.221   6
  -1   6   3 5002.98 679.386   4
  -1   6   3 5522.22 705.023   2
   1  -6  -3 5446.37 539.797   6
   1   6  -3 5666.71 651.608   4
   1   6  -3 5381.37 672.085   2
  -1  -6   3 5320.62 560.903   6
   1   6  -3 5258.41 650.270   5
  -1   6   3 4760.67 506.000   6
  -1   6   3 5121.65 660.658   5
  -1  -6   2 2654.23 390.380   6
  -1   6   2 2595.09 486.215   4
   1  -6  -2 3039.95 453.987   6
   1   6  -2 2773.09 478.564   5
  -1   6   2 2478.55 473.084   5
  -1   6   2 2488.45 485.171   2
   1   6  -2 2763.42 490.074   2
   1   6  -2 2382.22 441.597   4
  -1  -6   1 3958.25 461.587   6
   1   6  -1 3711.17 566.975   2
   1   6  -1 3939.59 586.411   4
  -1   6   1 3817.10 573.501   5
  -1   6   1 3680.58 562.623   4
   1  -6  -1 4255.23 507.364   6
   1   6  -1 3366.69 546.846   5
   1   6  -1 3741.95 523.645   3
  -1   6   1 3676.95 579.971   2
  -1   6   0 8580.50 827.200   4
   1   6   0 8234.36 850.311   2
   1   6   0 8214.33 761.840   3
  -1  -6   0 8522.13 624.819   6
  -1   6   0 8275.38 831.253   2
   1   6   0 8896.32 855.316   5
  -1   6   0 8159.86 808.974   5
   1  -6   0 8009.50 680.544   3
   1   6   0 8380.37 841.750   4
   1  -6   0 8446.35 713.344   6
   1   6   1 373.519 192.939   3
  -1   6  -1 217.836 175.767   4
   1  -6   1 500.482 206.846   3
  -1  -6  -1 84.2980 272.009   7
  -1  -6  -1 378.697 139.288   6
   1   6   1 443.101 250.733   4
   1   6   1 417.178 207.147   5
  -1   6  -1 386.239 205.718   2
   1  -6   1-55.9004 202.568   6
  -1   6  -1 434.470 252.908   5
   1   6   2-158.596 251.726   4
  -1   6  -2 4.13906 177.004   4
  -1   6  -2 7.02300 205.347   2
   1   6   2 322.286 244.021   5
  -1   6  -2-154.868 229.414   5
  -1  -6  -2-132.019 154.826   6
   1   6   2 111.951 200.077   3
  -1  -6  -2-363.168 358.590   7
   1  -6   2 205.283 225.761   6
   1  -6   2-6.06574 115.385   3
   1  -6   3 12054.6 927.960   6
  -1  -6  -3 11160.4 1015.64   7
   1   6   3 11139.6 919.087   3
  -1   6  -3 10506.7 884.098   5
  -1   6  -3 10992.4 876.317   4
  -1  -6  -3 10482.2 612.764   6
   1   6   3 10608.0 965.039   4
  -1   6  -3 10441.5 915.130   2
   1  -6   3 10807.9 770.413   3
   1   6   3 10985.5 946.124   5
   1   6   4 1345.72 375.763   4
   1   6   4 1132.27 345.529   5
   1  -6   4 1423.83 361.660   6
  -1  -6  -4 1296.47 385.331   7
  -1  -6  -4 1536.03 251.380   6
  -1   6  -4 1015.60 323.209   2
   1   6   4 1365.30 358.214   3
  -1   6  -4 821.600 265.768   5
   1  -6   4 1230.07 271.519   3
   1  -6   5 9021.80 702.069   3
  -1   6  -5 9329.25 850.675   2
   1   6   5 8931.35 871.193   3
  -1   6  -5 9422.77 831.079   5
   1   6   5 9246.84 908.578   5
  -1  -6  -5 8980.34 960.450   7
  -1  -6  -5 10020.8 565.562   6
   1  -6   5 9317.24 891.323   6
   1   6   5 9647.70 941.894   4
   1  -6   6 3133.82 422.600   3
   1   6   6 3348.48 592.833   4
   1   6   6 3338.78 577.592   5
   1   6   6 2813.55 292.506   6
  -1  -6  -6 3220.07 606.346   7
  -1   6  -6 2988.61 479.030   5
   1  -6   6 2919.57 528.837   6
   1   6   6 3563.18 578.180   3
  -1   6  -6 2959.25 503.061   2
   1   6   7 1012.06 356.176   5
  -1  -6  -7 1051.63 420.706   7
   1  -6   7 901.079 240.067   3
   1   6   7 1277.57 379.106   3
   1   6   7 906.914 343.793   4
   1  -6   7 1021.12 355.257   6
  -1   6  -7 1376.16 349.140   5
   1   6   7 1050.94 191.892   6
  -1   6  -7 780.292 279.882   2
   1   6   8 3839.21 602.008   3
   1  -6   8 4346.36 655.764   6
  -1   6  -8 4561.30 585.960   2
  -1   6  -8 4760.22 592.045   5
   1   6   8 4624.29 396.216   6
   1  -6   8 4504.68 533.750   4
   1   6   8 4593.00 662.497   5
  -1  -6  -8 4624.35 727.444   7
   1   6   8 4305.45 658.122   4
   1  -6   8 4648.91 522.519   3
   1   6   9 12809.1 1138.69   4
  -1  -6  -9 12410.8 1189.47   7
   1  -6   9 12954.6 874.112   3
   1   6   9 13423.9 1120.84   5
  -1   6  -9 11895.4 927.369   2
   1  -6   9 13724.3 1190.35   6
   1  -6   9 12854.5 875.935   4
   1   6   9 12520.5 1121.30   3
   1   6   9 12431.6 667.376   6
   1   6  10 1092.33 354.911   3
  -1   6 -10 1134.42 318.093   2
   1   6  10 1470.70 400.908   5
   1  -6  10 1341.69 301.642   4
   1   6  10 823.133 347.220   4
   1  -6  10 780.368 279.541   6
  -1  -6 -10 1200.55 434.967   7
   1  -6  11 350.428 280.032   6
  -1   6 -11 939.706 297.545   2
   1   6  11 943.111 339.253   5
  -1   6 -11 882.378 371.164   1
  -1  -6 -11 1104.07 428.887   7
   1   6  11 291.811 239.109   3
   1   6  11 677.709 325.483   4
   1   6  12 2285.60 512.212   5
  -1  -6 -12 2536.17 614.570   7
   1   6  12 1897.74 537.521   3
   1  -6  12 2440.91 564.885   6
  -1   6 -12 2038.08 389.154   2
  -1   6 -12 2451.76 588.693   1
   1   6  12 2098.50 510.877   4
   1   6  13 313.021 263.530   4
  -1   6 -13 997.289 471.592   1
  -1  -6 -13 749.760 391.884   7
   1   6  13 672.535 377.515   3
  -1   6 -13 751.049 263.137   2
   1   6  13 384.381 273.360   5
   1   6  14 769.769 317.622   4
   1   6  14 957.063 330.122   5
   1   6  14 685.875 394.900   3
  -1  -6 -14 470.497 370.521   7
  -1   6 -14 968.802 401.127   1
   1   6  15 181.206 265.309   3
   1   6  15 393.210 295.591   5
  -1   6 -15 929.448 462.488   1
   1   6  15 306.475 303.825   4
  -1  -6 -15-135.477 397.932   7
  -1   6 -16 3818.49 744.857   1
   1   6  16 3857.96 658.765   5
  -1  -6 -16 2957.60 641.141   7
   1   6  16 3393.53 692.285   4
   1   6  16 3711.90 726.276   3
  -1   6 -17 311.267 310.744   1
   1   6  17 637.750 333.692   4
  -1  -6 -17-120.893 327.532   7
   1   6  17 676.975 396.703   3
   1   6  17 690.256 336.656   5
  -1   6 -18 385.608 334.807   1
   1   6  18 566.489 412.594   3
   1   6  18-117.404 221.103   4
  -1  -6 -18-491.279 435.264   7
   1   6  18-149.016 280.962   5
   1   6  19 499.523 340.890   4
  -1  -6 -19 320.518 364.677   7
  -1   6 -19 132.818 311.248   1
   1   6  19 401.634 463.104   3
   1   6  19 879.193 401.212   5
   1   6  20 822.079 468.976   3
   1   6  20 918.914 392.105   4
  -1  -6 -20 356.148 432.911   7
   1   6  20 1239.63 462.896   5
  -1   6 -20 740.177 465.743   1
   1   6  21 2339.88 608.975   4
   1   6  21 1773.79 543.890   5
  -1  -6 -21 1920.68 591.712   7
  -1   6 -21 776.133 445.879   1
  -1   6 -22 460.043 407.982   1
  -1   7  23 3839.61 787.264   5
  -1   7  23 3570.77 777.279   4
  -1   7  22-82.4612 314.054   5
  -1   7  22-190.027 308.677   4
   1  -7 -21 2852.18 730.238   7
  -1   7  21 3113.35 707.358   4
  -1   7  21 3117.31 698.105   5
  -1   7  20 621.411 397.511   4
  -1   7  20 623.220 391.570   5
   1  -7 -20-64.9817 447.725   7
  -1   7  20 766.241 432.936   3
   1   7 -20 1141.67 532.324   1
  -1   7  19 2827.60 644.791   5
  -1   7  19 2946.93 696.696   3
   1  -7 -19 2504.82 645.043   7
   1   7 -19 2852.70 714.019   1
  -1   7  19 3016.97 692.824   4
  -1   7  18 2314.48 601.315   4
  -1   7  18 2148.36 613.745   3
   1   7 -18 1829.34 619.564   1
   1  -7 -18 2718.68 733.727   7
  -1   7  18 1732.80 534.041   5
   1   7 -17 1914.03 574.319   1
  -1   7  17 1539.85 467.694   5
   1  -7 -17 1869.95 601.472   7
  -1   7  17 1745.20 538.692   4
  -1   7  17 2618.21 653.646   3
   1  -7 -16 746.821 430.239   7
  -1   7  16 597.044 334.141   5
   1   7 -16 1025.72 463.641   1
  -1   7  16 371.635 273.459   4
  -1   7  16 757.099 405.353   3
   1  -7 -15 6470.96 1003.94   7
  -1   7  15 4774.01 818.410   3
  -1   7  15 4978.35 805.975   5
  -1   7  15 5082.36 849.866   4
   1   7 -15 4854.83 866.821   1
   1   7 -14 3770.75 767.304   1
   1  -7 -14 3624.50 754.077   7
  -1   7  14 2799.98 609.000   5
  -1   7  14 2667.67 621.725   3
  -1   7  14 2554.25 597.011   4
  -1   7  13-132.733 258.688   5
   1   7 -13 137.858 210.407   1
  -1   7  13-14.0147 243.623   4
  -1   7  13 120.066 260.746   3
   1  -7 -13 126.315 281.382   7
  -1   7  12 4471.37 775.893   4
   1   7 -12 4365.36 786.227   1
  -1   7  12 3711.58 662.265   5
   1  -7 -12 3575.94 704.917   7
  -1   7  12 3574.09 678.573   3
  -1   7  11 3063.06 628.292   4
   1  -7 -11 2547.32 609.592   7
  -1   7  11 2404.70 539.416   3
  -1   7  11 2608.75 564.905   5
   1   7 -11 2382.42 445.775   2
   1   7 -11 2699.55 625.879   1
   1   7 -10 493.366 252.026   2
  -1   7  10 543.309 288.933   3
   1  -7 -10 402.308 331.771   7
   1   7 -10 960.994 418.418   1
  -1   7  10 97.5733 287.882   5
  -1  -7  10 137.417 273.674   6
  -1   7  10 519.632 339.162   4
  -1  -7   9-253.841 350.744   6
   1   7  -9 205.963 222.669   2
   1  -7  -9-553.780 399.719   7
   1   7  -9-157.490 253.766   1
  -1   7   9-225.285 297.025   3
  -1   7   9-452.279 372.771   5
  -1   7   9-60.2177 290.277   4
  -1   7   8 274.090 320.557   5
  -1   7   8-241.534 301.135   3
  -1   7   8 30.4938 248.395   4
   1  -7  -8 42.8543 276.771   7
   1   7  -8 16.5177 191.270   2
  -1  -7   8 69.4010 237.483   6
  -1   7   8 132.759 257.989   2
  -1   7   7 6503.69 870.830   2
  -1   7   7 6861.28 872.105   5
  -1  -7   7 6622.98 788.199   6
   1  -7  -7 7441.20 678.576   6
   1  -7  -7 6876.94 936.185   7
   1   7  -7 6936.50 791.870   2
  -1   7   7 7115.79 886.220   4
  -1   7   7 7343.68 874.617   3
   1   7  -6 18.8139 190.911   2
   1   7  -6 405.616 304.740   5
  -1   7   6 11.5000 127.162   6
  -1   7   6 624.318 373.584   3
   1  -7  -6-45.4649 176.738   6
  -1   7   6 438.802 415.013   4
  -1  -7   6 1.90644 176.043   6
  -1   7   6 388.114 324.839   2
  -1   7   6 473.367 448.288   5
  -1   7   5 6221.82 830.165   4
  -1   7   5 5384.05 566.566   6
   1  -7  -5 6822.21 658.352   6
   1   7  -5 6364.18 793.883   5
  -1  -7   5 5927.97 693.663   6
  -1   7   5 6013.00 789.104   5
  -1   7   5 7508.05 810.064   3
   1   7  -5 6640.61 756.925   4
   1   7  -5 6206.60 766.197   2
  -1   7   5 5742.34 809.377   2
  -1  -7   4 1846.65 397.356   6
  -1   7   4 1300.92 412.898   4
  -1   7   4 1664.69 449.295   2
  -1   7   4 1243.01 394.091   5
   1  -7  -4 1014.36 298.480   6
  -1   7   4 1367.36 364.657   3
   1   7  -4 1389.37 418.574   2
   1   7  -4 1451.54 406.526   5
   1   7  -4 1568.99 432.992   4
  -1   7   4 1034.40 252.780   6
   1   7  -3 5768.58 753.882   4
   1   7  -3 5647.70 743.817   5
   1   7  -3 6171.31 694.788   3
  -1  -7   3 5949.05 638.587   6
  -1   7   3 6039.47 794.267   5
  -1   7   3 6275.50 819.940   4
  -1   7   3 6377.76 744.179   3
   1  -7  -3 6069.90 635.126   6
   1   7  -3 6591.65 807.657   2
  -1   7   3 6322.37 835.871   2
   1   7  -2 408.955 301.533   2
  -1  -7   2 134.724 189.177   6
  -1   7   2 423.816 268.524   4
   1   7  -2 731.567 315.601   4
  -1   7   2 398.554 267.701   2
  -1   7   2 485.665 223.720   3
   1   7  -2 207.325 220.537   3
  -1   7   2 553.633 310.817   5
   1   7  -2 393.340 233.162   5
   1  -7  -2 683.983 297.471   6
   1   7  -1 14555.4 1159.44   4
   1   7  -1 13572.2 1045.00   3
  -1   7   1 13101.7 1116.35   4
   1  -7  -1 13937.3 962.124   6
  -1   7   1 12861.5 1145.33   2
  -1   7   1 13905.8 1013.10   3
  -1   7   1 13291.3 1116.55   5
   1   7  -1 13746.2 1145.49   5
  -1  -7   1 13262.9 875.491   6
  -1  -7   1 13850.6 1178.59   7
  -1  -7   0-76.0411 151.689   6
   1   7   0-155.964 266.438   4
   1   7   0 14.7146 182.157   3
  -1   7   0 144.184 207.550   5
   1  -7   0 57.5904 161.960   6
  -1   7   0-146.170 231.235   4
  -1   7   0 6.43824 185.703   3
   1   7   0 93.6814 233.232   5
  -1   7   0-87.7032 270.186   2
  -1  -7   0-196.569 281.700   7
  -1   7  -1 5491.65 606.757   3
  -1   7  -1 5850.83 770.138   2
  -1  -7  -1 5648.93 792.915   7
   1  -7   1 5154.47 633.350   6
  -1  -7  -1 5711.74 524.210   6
   1   7   1 5453.48 686.477   3
   1   7   1 5368.73 752.898   5
  -1   7  -1 5315.72 725.039   5
   1   7   1 5654.24 774.152   4
  -1   7  -1 4912.67 674.204   4
  -1   7  -2 2064.81 450.625   5
  -1  -7  -2 1960.28 281.106   6
   1   7   2 2055.01 487.189   5
  -1   7  -2 2319.08 455.818   4
  -1   7  -2 1816.12 468.699   2
   1   7   2 1798.21 417.058   3
   1  -7   2 1701.48 402.595   6
   1   7   2 2364.36 528.344   4
  -1  -7  -2 1848.39 458.793   7
  -1   7  -3 1324.81 374.539   4
   1   7   3 1061.33 377.751   5
   1   7   3 1293.59 381.392   4
  -1  -7  -3 1609.47 294.273   6
   1  -7   3 1728.61 399.097   6
  -1  -7  -3 1129.97 388.830   7
   1   7   3 1012.88 329.422   3
  -1   7  -3 1651.97 427.130   5
  -1   7  -3 1393.59 396.912   2
  -1  -7  -4 7196.77 930.162   7
   1   7   4 7282.22 827.683   3
   1   7   4 7037.17 856.285   5
  -1   7  -4 7156.90 789.091   4
   1   7   4 7599.43 917.259   4
  -1   7  -4 7351.67 835.669   2
  -1   7  -4 8241.58 851.037   5
   1  -7   4 7085.56 826.221   6
  -1  -7  -4 7455.52 558.310   6
   1  -7   5 2244.92 500.382   6
   1   7   5 2313.01 530.547   4
   1   7   5 1875.95 468.910   3
  -1   7  -5 2001.79 471.455   5
  -1  -7  -5 2335.04 307.416   6
  -1   7  -5 2094.29 427.467   4
  -1   7  -5 2637.11 542.685   2
  -1  -7  -5 2099.02 514.815   7
   1   7   5 2185.84 486.188   5
  -1   7  -6 5626.33 735.545   2
   1  -7   6 6090.65 778.537   6
   1   7   6 6110.34 789.985   3
   1   7   6 6226.91 804.472   5
  -1   7  -6 5884.99 722.757   5
  -1   7  -6 5645.71 683.977   4
   1   7   6 6009.33 827.181   4
  -1  -7  -6 5093.12 826.139   7
   1   7   7 2429.95 544.239   4
  -1  -7  -7 2576.80 594.421   7
   1   7   7 3276.02 627.625   5
   1  -7   7 2625.06 543.776   6
  -1   7  -7 2870.20 529.303   2
   1   7   7 3246.33 595.287   3
  -1   7  -7 2357.23 460.152   4
  -1   7  -7 2641.25 504.276   5
   1   7   8 726.384 353.735   4
  -1   7  -8 1217.77 374.113   5
  -1  -7  -8 1066.52 412.840   7
   1   7   8 993.164 407.025   5
  -1   7  -8 903.943 332.522   2
   1  -7   8 974.691 373.279   6
  -1   7  -8 983.388 313.544   4
   1   7   8 1168.88 428.910   3
   1   7   9 3849.51 701.835   4
  -1  -7  -9 3753.70 740.583   7
   1   7   9 3838.71 699.493   3
   1   7   9 3414.97 649.302   5
   1  -7   9 3301.98 634.933   6
  -1   7  -9 3433.74 564.136   2
  -1   7  -9 3390.90 514.950   4
   1  -7  10 2043.12 512.090   6
  -1  -7 -10 2081.99 567.095   7
  -1   7 -10 2357.68 483.128   2
   1   7  10 2798.72 604.225   5
   1   7  10 2058.83 560.773   3
   1   7  10 2403.01 577.552   4
  -1  -7 -11 126.840 334.426   7
   1   7  11-26.4884 287.566   3
  -1   7 -11 162.927 195.315   2
   1  -7  11-54.5764 278.578   6
   1   7  11 394.489 271.360   5
   1   7  11 400.605 304.088   4
   1  -7  12 407.663 344.873   6
   1   7  12 570.973 361.064   5
  -1   7 -12 584.177 279.308   2
   1   7  12-149.211 362.376   3
  -1  -7 -12 840.305 445.858   7
   1   7  12 372.887 304.469   4
   1  -7  13 1065.57 448.236   6
   1   7  13 433.609 324.317   3
   1   7  13 940.632 403.393   5
  -1  -7 -13 1314.16 549.422   7
  -1   7 -13 652.674 266.863   2
   1   7  13 875.292 375.265   4
   1  -7  14-135.422 324.853   6
   1   7  14 216.644 284.595   4
  -1  -7 -14 497.335 414.071   7
   1   7  14 238.957 302.833   5
   1   7  14 87.4466 299.248   3
   1   7  15 2674.38 684.864   3
   1   7  15 2001.40 559.294   4
  -1  -7 -15 1286.64 536.736   7
   1   7  15 2298.52 566.334   5
   1  -7  15 1618.07 473.650   6
   1   7  16 655.983 340.828   3
  -1  -7 -16-398.363 492.554   7
   1   7  16 868.992 434.097   4
   1   7  16 473.017 291.939   5
   1  -7  16 734.204 381.919   6
   1  -7  17 1128.28 498.903   6
   1   7  17 1120.60 472.113   4
   1   7  17 1123.99 455.899   3
   1   7  17 1343.58 465.822   5
  -1  -7 -17 219.974 328.571   7
   1  -7  18 1717.50 587.373   6
   1   7  18 1721.21 557.807   3
  -1  -7 -18 1226.35 515.745   7
   1   7  18 2152.77 583.096   5
   1   7  18 1911.95 544.518   4
  -1  -7 -19 2432.65 665.094   7
   1  -7  19 2758.83 724.314   6
   1   7  19 2670.82 615.337   5
   1   7  19 2716.81 673.871   4
   1   7  19 2130.41 654.387   3
  -1  -7 -20 1053.24 456.254   7
   1   7  20 701.185 346.980   5
   1   7  20 608.944 383.872   4
   1   7  21 804.676 415.241   5
  -1  -7 -21 910.058 566.581   7
  -1   8  20-146.307 349.062   4
   1  -8 -20-823.408 570.051   7
  -1   8  20 501.890 430.154   5
  -1   8  19-159.220 254.521   5
   1  -8 -19-489.871 543.307   7
  -1  -8  19-362.940 399.414   6
  -1   8  19-258.956 314.646   4
  -1   8  18-4.72893 313.995   4
   1  -8 -18-315.302 355.732   7
  -1   8  18 106.194 289.271   5
  -1   8  18-249.271 396.541   3
  -1  -8  18-110.088 292.026   6
  -1   8  17 8.36780 262.839   5
   1  -8 -17 430.221 421.807   7
  -1   8  17 64.8425 231.862   4
   1   8 -17 101.241 257.729   1
  -1  -8  17 185.476 356.401   6
  -1   8  17-97.6989 260.113   3
  -1   8  16 108.580 257.471   4
  -1   8  16 113.462 277.781   3
   1  -8 -16-160.013 343.104   7
  -1   8  16 411.151 308.595   5
  -1  -8  16-40.1990 291.129   6
   1   8 -16 660.772 433.190   1
  -1  -8  15-390.341 413.643   6
   1  -8 -15-233.350 333.686   7
  -1   8  15 83.9261 277.516   4
   1   8 -15 385.176 414.204   1
  -1   8  15-148.958 265.845   5
  -1   8  15-41.6299 328.503   3
  -1   8  14 520.076 333.986   4
  -1   8  14 709.298 372.145   5
  -1  -8  14 606.529 346.633   6
  -1   8  14 893.429 396.356   3
   1  -8 -14 913.504 453.147   7
  -1   8  13 1087.17 454.189   4
   1  -8 -13 1425.50 521.028   7
  -1  -8  13 1161.02 420.561   6
  -1   8  13 1598.91 525.768   5
  -1   8  13 1003.77 380.669   3
   1  -8 -12 2070.06 680.616   7
  -1   8  12 2557.70 609.938   3
  -1   8  12 2521.96 620.280   5
  -1  -8  12 1658.00 497.624   6
  -1   8  12 1899.94 579.878   4
  -1   8  11 2805.87 645.907   5
  -1   8  11 2874.44 633.738   3
  -1  -8  11 3241.00 648.824   6
  -1   8  11 2830.29 636.593   4
   1  -8 -11 3065.12 718.206   7
  -1   8  10 178.280 313.677   5
  -1   8  10 214.688 340.350   4
  -1   8  10 39.6809 259.919   3
   1  -8 -10-15.2892 309.984   7
  -1  -8  10-206.119 244.820   6
   1  -8  -9 3498.45 735.424   7
  -1  -8   9 3533.37 646.490   6
  -1   8   9 3062.48 644.705   5
  -1   8   9 3062.05 677.313   4
  -1   8   9 4299.61 732.338   3
  -1  -8   8 28.6666 211.663   6
  -1   8   8 15.9142 221.808   3
  -1   8   8 93.8321 282.241   5
   1  -8  -8-72.0702 402.642   7
  -1   8   8-216.927 338.627   4
  -1   8   7 2161.39 561.700   4
   1  -8  -7 2403.24 415.018   6
  -1   8   7 1853.14 514.354   5
  -1  -8   7 2279.72 509.573   6
  -1   8   7 2347.40 540.113   3
   1  -8  -7 2149.52 598.044   7
   1  -8  -6 5074.73 597.485   6
  -1   8   6 4914.75 807.833   4
  -1   8   6 4665.73 789.065   5
   1  -8  -6 4811.82 831.202   7
  -1  -8   6 4932.50 704.602   6
  -1   8   6 4969.42 739.541   3
  -1   8   6 5020.29 824.853   2
   1   8  -6 4247.06 703.536   5
   1   8  -5 2288.76 516.302   5
   1   8  -5 2289.19 518.095   4
   1  -8  -5 2060.04 391.997   6
  -1   8   5 2156.79 586.197   2
  -1  -8   5 2264.92 476.589   6
  -1   8   5 2412.52 533.734   3
  -1   8   5 1912.73 514.626   5
  -1   8   5 1916.59 522.004   4
   1  -8  -4-19.2640 177.608   6
  -1   8   4 55.2815 242.669   4
  -1  -8   4-106.433 163.428   6
   1   8  -4-157.582 216.216   4
   1   8  -4-83.4319 244.165   5
  -1   8   4 308.633 242.460   3
  -1   8   4 291.863 351.001   2
  -1   8   4-39.4088 325.751   5
  -1   8   3 978.457 408.913   2
   1  -8  -3 1007.53 282.702   6
  -1   8   3 654.496 308.409   3
   1   8  -3 710.111 303.714   3
  -1   8   3 852.246 349.963   4
  -1   8   3 894.468 394.973   5
   1   8  -3 650.196 332.263   5
   1   8  -3 414.695 314.819   4
  -1  -8   3-58.3969 269.388   6
  -1  -8   3 648.103 366.119   7
  -1  -8   2 734.550 207.086   6
  -1   8   2 714.755 378.281   4
  -1  -8   2 1082.10 438.505   7
  -1   8   2 1174.44 426.943   5
   1   8  -2 806.507 336.168   5
   1   8  -2 1236.98 363.753   3
  -1   8   2 1081.63 314.603   3
  -1   8   2 1141.89 436.608   2
   1  -8  -2 733.545 268.748   6
   1   8  -2 1226.01 422.818   4
  -1   8   1 484.152 304.462   4
  -1  -8   1 218.781 299.980   7
   1  -8  -1 897.336 343.007   6
  -1   8   1 294.097 182.178   3
  -1  -8   1 93.1353 166.158   6
   1   8  -1 389.422 310.255   5
   1   8  -1 392.314 322.693   4
   1   8  -1 375.313 256.469   3
  -1   8   1 362.922 328.442   2
  -1   8   1 460.334 304.033   5
  -1   8   0 491.376 322.805   2
   1   8   0 434.631 270.417   4
  -1  -8   0 682.625 246.746   6
  -1   8   0 554.019 304.125   4
  -1   8   0 731.728 285.168   3
   1   8   0 497.805 288.156   3
  -1  -8   0 350.715 266.148   7
  -1   8   0 699.450 364.753   5
   1   8   0 698.090 371.333   5
   1  -8   0 287.055 241.326   6
   1   8   1 560.954 277.685   3
   1  -8   1 449.469 251.773   6
  -1   8  -1 40.0801 217.608   4
  -1  -8  -1 572.135 216.280   6
   1   8   1 594.886 342.795   4
  -1   8  -1 226.062 234.524   5
   1   8   1 260.739 313.435   5
  -1  -8  -1 96.0818 321.406   7
  -1   8  -1 397.160 309.530   2
  -1   8  -1 194.896 186.768   3
  -1   8  -2-97.3774 276.787   4
   1  -8   2 340.248 248.049   6
   1   8   2 33.6856 261.295   3
  -1   8  -2 333.009 249.430   5
   1   8   2 501.533 288.348   5
  -1   8  -2 296.905 268.378   2
  -1  -8  -2 71.8591 149.336   6
  -1   8  -2 498.918 284.754   3
  -1  -8  -2 607.972 410.514   7
   1   8   2 105.469 241.756   4
   1   8   3-1.87936 259.954   5
  -1   8  -3 103.164 199.409   4
  -1   8  -3-146.662 265.331   2
   1   8   3 258.163 267.945   3
  -1  -8  -3 175.380 181.093   6
  -1   8  -3 4.21498 217.323   5
  -1  -8  -3-370.286 403.492   7
   1  -8   3 29.5510 251.688   6
   1   8   3 42.8781 232.876   4
   1   8   4 879.375 349.247   5
  -1   8  -4 1075.05 365.491   4
  -1  -8  -4 1339.31 279.034   6
   1   8   4 946.420 351.831   3
  -1   8  -4 1341.35 410.666   5
   1   8   4 1603.81 530.478   4
  -1  -8  -4 1082.21 407.616   7
   1  -8   4 641.714 225.799   6
  -1   8  -4 1265.51 407.732   2
   1   8   5 666.038 331.613   3
   1   8   5 612.416 345.067   4
  -1   8  -5 627.202 297.163   2
  -1  -8  -5 474.975 176.553   6
   1  -8   5 628.240 328.691   6
  -1   8  -5 601.933 291.653   5
  -1  -8  -5 964.896 446.671   7
   1   8   5 564.344 315.874   5
  -1   8  -5 503.619 272.752   4
   1   8   6-108.211 312.316   4
  -1   8  -6-123.236 225.492   2
   1   8   6-30.1718 244.659   3
  -1   8  -6-73.2964 198.667   4
  -1  -8  -6-132.066 309.610   7
   1  -8   6 66.0494 245.901   6
   1   8   6 177.303 246.793   5
  -1   8  -6 146.544 221.697   5
   1   8   7 2814.08 631.454   4
   1   8   7 2497.63 561.992   3
   1  -8   7 2954.61 642.674   6
  -1  -8  -7 3057.19 702.133   7
  -1   8  -7 2691.44 568.653   2
  -1   8  -7 2770.83 524.917   4
  -1   8  -7 2401.14 528.973   5
   1   8   7 2527.74 591.116   5
   1   8   8 1756.59 531.620   4
  -1  -8  -8 860.898 419.464   7
  -1   8  -8 1328.68 428.468   2
   1   8   8 1291.50 447.659   5
   1  -8   8 1549.37 504.395   6
   1   8   8 1223.06 438.892   3
  -1   8  -8 1237.29 398.888   5
  -1   8  -8 1045.40 343.107   4
   1   8   9 2013.36 578.255   4
  -1   8  -9 1833.85 419.641   4
   1   8   9 1447.03 447.315   5
  -1  -8  -9 1958.33 628.976   7
   1   8   9 1800.45 515.621   3
   1  -8   9 2133.90 555.482   6
  -1   8  -9 1544.51 433.629   2
   1  -8  10 783.570 386.409   6
  -1  -8 -10 1537.31 584.482   7
  -1   8 -10 703.732 347.246   2
   1   8  10 703.396 306.877   3
   1   8  10 1031.94 434.837   5
   1   8  10 747.172 346.987   4
  -1   8 -11 8018.55 905.950   2
   1   8  11 8273.99 1104.08   4
   1   8  11 8318.82 1057.11   5
  -1  -8 -11 7329.93 1121.51   7
   1   8  11 8212.46 1081.91   3
   1  -8  11 7630.60 1062.14   6
   1   8  12 831.195 423.554   4
  -1   8 -12 557.474 253.124   2
   1   8  12 803.978 354.362   5
   1   8  12 1136.92 484.028   3
   1  -8  12 490.903 399.910   6
  -1  -8 -12 820.632 514.074   7
   1   8  13 2294.08 667.797   3
   1  -8  13 1387.14 522.567   6
   1   8  13 2000.06 591.560   4
   1   8  13 2050.91 551.040   5
  -1  -8 -13 2505.13 729.287   7
   1   8  14 717.812 465.963   3
  -1  -8 -14 157.854 378.133   7
   1   8  14 343.980 330.271   4
   1   8  14 584.520 372.815   5
   1  -8  14 210.206 279.750   6
   1   8  15-53.1307 285.894   4
   1  -8  15-184.714 355.069   6
   1   8  15-549.222 458.440   3
   1   8  15-344.379 292.552   5
  -1  -8 -15-524.438 483.044   7
   1  -8  16 248.805 305.134   6
   1   8  16-19.6584 264.023   5
  -1  -8 -16-567.106 606.511   7
   1   8  16-70.2454 335.673   3
   1   8  16 268.025 328.634   4
   1   8  17 281.789 244.886   5
  -1  -8 -17-756.667 584.317   7
   1  -8  17-318.106 382.446   6
   1   8  17 208.678 312.261   4
   1   8  18 142.313 298.138   5
  -1  -8 -18-779.266 571.966   7
   1   8  18 35.9585 275.861   4
  -1  -8 -19-334.843 450.811   7
   1   8  19 639.404 388.511   4
   1   8  19 1012.61 451.237   5
   1   8  20 114.247 323.090   5
  -1  -9  17 1829.17 647.638   6
   1  -9 -16 258.126 420.957   7
  -1   9  16 256.768 339.279   5
  -1   9  15 407.327 363.029   3
  -1  -9  15-23.6760 323.364   6
   1  -9 -15 728.588 518.687   7
  -1   9  15 190.616 312.782   5
  -1   9  15 546.707 426.448   4
  -1  -9  14 941.321 516.611   6
   1  -9 -14 1619.80 650.600   7
  -1   9  14 633.161 385.675   4
  -1   9  14 1621.69 539.494   5
  -1   9  14 2020.94 643.341   3
  -1   9  13 72.3365 284.213   5
  -1   9  13 61.1053 260.857   3
   1  -9 -13 251.037 332.111   7
  -1  -9  13-203.672 312.859   6
  -1   9  13-110.580 330.182   4
  -1   9  12 79.2154 259.987   4
  -1   9  12 139.776 352.421   5
  -1   9  12 273.883 316.530   3
  -1  -9  12 137.683 283.272   6
  -1  -9  12-108.737 296.986   7
   1  -9 -12 80.5385 406.296   7
  -1   9  11 328.654 336.693   4
  -1  -9  11 112.833 233.649   6
   1  -9 -11 51.6456 310.992   7
  -1   9  11 257.462 337.884   3
  -1   9  11 246.661 345.023   5
  -1  -9  11 535.610 364.220   7
  -1   9  10 143.836 219.118   3
   1  -9 -10-12.1260 334.094   7
  -1  -9  10 67.1863 214.957   6
  -1   9  10 147.642 228.858   5
  -1  -9  10 122.048 264.170   7
  -1   9  10-185.813 341.650   4
  -1  -9   9-125.356 218.251   6
  -1   9   9 146.057 270.718   4
  -1   9   9 260.457 334.781   5
   1  -9  -9-411.418 413.168   7
  -1   9   9 206.815 288.368   3
  -1  -9   9 198.873 275.199   7
   1  -9  -8 1422.98 492.857   7
  -1   9   8 1555.14 516.333   5
  -1   9   8 1257.03 448.344   4
  -1  -9   8 1670.09 465.131   7
  -1  -9   8 1802.72 507.037   6
  -1   9   8 1390.20 456.829   3
   1  -9  -7-137.033 410.714   7
  -1   9   7 20.8855 266.436   4
  -1  -9   7 552.612 310.405   6
  -1  -9   7-630.117 409.696   7
  -1   9   7-127.178 268.404   3
  -1   9   7 393.838 335.578   5
   1   9  -6-337.070 343.990   5
   1  -9  -6 235.098 293.174   7
  -1   9   6 389.148 314.964   3
  -1   9   6 70.9830 264.879   4
  -1   9   6-81.8645 264.236   5
  -1  -9   6-245.991 378.656   7
  -1  -9   6 235.597 286.597   6
   1  -9  -5-170.668 381.629   7
   1   9  -5 760.661 424.880   5
  -1   9   5-156.538 245.281   3
  -1   9   5-89.7744 283.369   4
  -1   9   5 186.162 279.505   5
  -1  -9   5-342.724 405.981   7
  -1  -9   5-389.139 325.796   6
  -1   9   4-38.4416 260.516   4
   1  -9  -4 41.1134 278.867   7
   1  -9  -4 401.369 245.748   6
   1   9  -4 12.0229 246.765   5
  -1  -9   4-289.509 291.804   6
  -1  -9   4-362.840 390.237   7
  -1   9   4 151.535 264.463   2
  -1   9   4 198.688 254.556   3
  -1   9   4-107.765 269.629   5
   1   9  -3 12009.1 1231.63   4
  -1  -9   3 12522.6 1322.97   7
  -1   9   3 11332.1 1276.75   2
  -1   9   3 11539.5 1103.81   3
  -1  -9   3 10641.6 963.486   6
  -1   9   3 11579.9 1244.24   5
  -1   9   3 12522.9 1292.44   4
   1  -9  -3 11900.2 986.953   6
   1   9  -3 11727.9 1218.87   5
   1   9  -3 11940.9 1116.10   3
  -1   9   2 8270.91 1060.70   5
   1   9  -2 8291.81 937.654   3
  -1   9   2 9553.69 971.696   3
   1  -9  -2 8878.94 867.595   6
   1   9  -2 9514.03 1096.03   4
  -1   9   2 8545.46 1111.17   2
  -1  -9   2 8576.29 1125.07   7
   1   9  -2 8235.38 1046.79   5
  -1   9   2 8566.96 1052.07   4
  -1  -9   2 8318.52 819.190   6
  -1   9   1 2226.55 572.951   4
  -1  -9   1 1941.35 591.294   7
  -1   9   1 1866.80 518.048   2
   1   9  -1 2067.44 541.551   4
  -1   9   1 1761.70 517.320   5
   1   9  -1 2136.03 498.678   3
   1  -9  -1 2343.18 484.979   6
   1   9  -1 2412.78 606.152   5
  -1  -9   1 2507.39 445.629   6
  -1   9   1 2297.79 492.549   3
  -1   9   0 2257.18 579.400   4
  -1   9   0 2102.25 575.986   5
  -1  -9   0 2354.67 419.331   6
  -1   9   0 2340.99 586.403   2
   1   9   0 2504.64 629.473   5
  -1  -9   0 2209.79 610.718   7
   1   9   0 2082.41 484.069   3
  -1   9   0 2203.27 477.789   3
   1  -9   0 2662.21 536.317   6
   1   9   0 1815.84 532.086   4
  -1   9  -1 2500.04 634.090   2
   1   9   1 2488.38 625.022   5
   1   9   1 2817.92 579.849   3
  -1  -9  -1 2415.91 616.323   7
  -1   9  -1 2740.55 601.123   4
   1   9   1 2481.59 594.254   4
  -1   9  -1 2364.70 559.939   5
  -1   9  -1 2966.62 536.943   3
   1  -9   1 2340.04 523.868   6
   1   9   2 428.193 315.264   3
  -1   9  -2 576.096 364.235   4
  -1  -9  -2 284.169 281.286   7
  -1   9  -2 80.4902 255.652   2
  -1   9  -2 37.8363 172.966   3
   1  -9   2 357.453 254.423   6
   1   9   2 200.218 312.701   4
  -1   9  -2 208.462 295.770   5
   1   9   2 673.175 421.331   5
  -1   9  -3 126.640 205.284   4
  -1  -9  -3 519.712 365.149   7
   1   9   3 722.412 398.219   3
  -1   9  -3 483.721 309.779   2
   1  -9   3 255.101 206.887   6
   1   9   3 627.433 390.977   5
  -1   9  -3 545.424 322.030   5
   1   9   3 143.584 270.100   4
   1   9   4 147.381 290.457   3
   1  -9   4-110.071 281.001   6
  -1   9  -4 253.968 205.118   2
  -1  -9  -4 336.746 399.008   7
   1   9   4 214.075 300.800   4
  -1   9  -4 532.366 326.846   5
   1   9   4 15.7811 251.188   5
  -1   9  -4 98.7657 195.342   4
  -1   9  -5-198.640 276.449   2
   1   9   5 241.906 304.661   4
   1   9   5-5.47042 303.858   3
   1   9   5-29.0659 227.133   5
  -1  -9  -5-156.520 375.445   7
   1  -9   5-347.432 359.099   6
  -1   9  -5 108.415 207.222   4
  -1   9  -5-32.1754 263.405   5
   1  -9   6 1991.21 513.384   6
  -1  -9  -6 2111.80 634.641   7
   1   9   6 2279.33 601.823   4
   1   9   6 2354.47 588.870   3
   1   9   6 2673.87 629.135   5
  -1   9  -6 2129.77 525.269   5
  -1   9  -6 2134.48 514.530   4
  -1   9  -6 2376.84 579.797   2
  -1   9  -7-38.8982 210.557   5
  -1  -9  -7 234.534 263.647   7
  -1   9  -7-24.3557 217.032   4
   1   9   7 535.348 430.869   5
   1   9   7 147.765 229.777   3
   1  -9   7 332.349 325.768   6
  -1   9  -7 10.9607 241.995   2
   1   9   7 101.025 271.852   4
   1   9   8 1547.08 522.190   5
  -1   9  -8 1266.09 389.009   4
  -1  -9  -8 967.964 448.318   7
   1  -9   8 1776.25 537.706   6
   1   9   8 1156.37 449.111   3
  -1   9  -8 1246.24 444.927   2
   1   9   8 1031.26 484.599   4
   1   9   9 1026.55 473.792   4
   1  -9   9 1285.62 486.877   6
   1   9   9 1098.32 503.135   3
  -1  -9  -9 1249.98 549.913   7
  -1   9  -9 988.294 400.142   2
   1   9   9 478.732 336.309   5
   1   9  10 326.180 312.841   3
   1   9  10-102.837 259.089   4
   1   9  10 315.443 342.901   5
   1  -9  10 12.9162 286.316   6
  -1  -9 -10 112.398 336.475   7
  -1   9 -10 378.832 256.637   2
   1   9  11 1324.30 535.696   4
   1   9  11 1003.45 497.162   3
  -1  -9 -11 2027.94 680.428   7
   1  -9  11 1667.26 552.549   6
   1   9  11 1219.98 503.567   5
  -1   9 -11 1356.95 439.869   2
  -1  -9 -12-75.2381 350.953   7
   1   9  12 210.052 393.817   4
   1   9  12 98.6997 245.869   3
   1  -9  12 206.722 371.818   6
   1   9  12 62.0582 237.869   5
  -1  -9 -13 746.196 514.028   7
   1  -9  13 370.675 357.191   6
   1   9  13-22.9912 317.849   4
   1   9  13 110.120 292.151   3
   1   9  13 188.727 328.958   5
  -1  -9 -14 594.534 459.738   7
   1   9  14 1369.04 556.002   4
   1   9  14 663.120 385.126   5
   1  -9  14 1131.10 516.485   6
   1   9  14 677.519 431.135   3
   1   9  15 666.409 448.951   5
   1  -9  15 292.820 348.675   6
   1   9  16 1050.30 451.091   5
  -1 -10  15 281.334 361.412   6
  -1 -10  14 554.351 408.004   6
  -1 -10  13-435.785 360.819   6
  -1  10  13 30.2988 268.769   3
  -1  10  12 1557.27 592.322   3
  -1 -10  12 1482.67 544.765   6
  -1 -10  11 1686.77 575.101   7
  -1  10  11 1716.33 584.362   3
  -1 -10  11 1855.93 553.934   6
  -1 -10  10 42.5224 231.837   7
  -1  10  10-98.4472 254.333   3
  -1  10  10 40.9129 272.916   5
   1 -10 -10-108.885 348.391   7
  -1 -10  10 629.429 404.496   6
  -1  10  10 349.439 294.283   4
  -1  10   9 2869.41 735.383   4
  -1  10   9 3267.98 751.571   5
  -1  10   9 2740.78 649.352   3
   1 -10  -9 3223.00 806.525   7
  -1 -10   9 3167.60 699.768   7
  -1 -10   9 3132.26 669.685   6
  -1  10   8 1107.30 426.504   3
  -1 -10   8 1384.28 465.119   7
  -1  10   8 1589.93 615.599   4
   1 -10  -8 1342.75 563.422   7
  -1 -10   8 2212.64 590.019   6
  -1  10   8 1627.15 611.766   5
   1 -10  -7 923.518 484.364   7
  -1  10   7 856.685 415.312   3
  -1  10   7 828.803 458.467   5
  -1 -10   7 252.637 264.853   7
  -1 -10   7-54.7431 268.377   6
  -1  10   7 734.474 388.800   4
   1 -10  -6 944.131 481.695   7
  -1  10   6 1267.71 495.278   5
  -1  10   6 823.475 351.247   3
  -1 -10   6 876.894 431.559   7
  -1  10   6 1648.12 576.128   4
  -1  10   5 360.140 367.261   4
  -1 -10   5-125.015 285.416   7
   1 -10  -5-190.697 384.382   7
   1  10  -5-273.211 318.811   5
  -1  10   5-122.822 279.862   5
  -1  10   5-91.6234 272.581   3
   1 -10  -4-435.112 395.820   7
  -1  10   4 248.567 274.436   3
  -1  10   4 13.7051 278.746   5
   1  10  -4-58.9287 264.127   5
  -1 -10   4-242.571 386.973   7
  -1  10   4 513.487 339.016   4
  -1  10   3 1927.18 615.986   4
  -1  10   3 2422.85 653.188   5
   1 -10  -3 1791.23 644.884   7
  -1  10   3 1657.66 478.970   3
   1  10  -3 1768.22 554.832   5
  -1 -10   3 1792.29 539.607   7
   1  10  -2 13.5743 194.531   3
   1 -10  -2-514.682 390.906   7
   1  10  -2-31.2216 257.428   5
  -1  10   2-331.384 313.688   4
  -1  10   2 184.799 211.569   3
  -1  10   2-51.0269 264.564   5
  -1 -10   2 179.319 319.062   7
  -1  10   1 263.856 378.632   4
   1 -10  -1 217.669 358.405   7
   1  10  -1 311.767 286.159   4
  -1  10   1 128.468 205.557   3
  -1 -10   1 260.955 367.625   7
   1  10  -1-113.163 253.269   3
   1  10  -1-274.183 321.158   5
  -1  10   1-571.926 407.384   5
  -1  10   1 197.003 282.024   2
  -1 -10   0 84.5276 296.999   7
   1  10   0-137.698 297.713   4
  -1  10   0-12.6348 251.752   2
   1  10   0-199.677 321.216   5
  -1  10   0-17.1374 185.624   3
  -1  10   0 154.353 241.984   5
   1  10   0 2.60637 245.760   3
  -1  10   0-74.1442 241.518   4
  -1  10  -1 13.8535 264.587   2
  -1  10  -1 317.856 367.142   5
   1  10   1 304.746 282.641   3
  -1 -10  -1 55.8552 322.669   7
   1  10   1-12.6058 239.098   5
  -1  10  -1 227.524 241.260   3
   1  10   1 113.600 255.304   4
  -1  10  -1 104.042 220.947   4
   1  10   2-105.465 249.664   4
  -1 -10  -2 82.1370 325.074   7
  -1  10  -2 291.800 310.385   2
   1 -10   2 148.694 312.145   6
   1  10   2 91.8628 223.371   3
  -1  10  -2-281.967 266.921   5
   1  10   2 119.196 268.442   5
  -1  10  -2-76.1702 232.792   4
  -1 -10  -3 985.113 547.638   7
  -1  10  -3 974.228 454.886   2
   1  10   3 1618.92 574.783   5
   1  10   3 1378.04 484.050   3
  -1  10  -3 1143.71 467.329   4
   1  10   3 1204.61 521.933   4
   1 -10   3 1642.20 471.634   6
  -1  10  -3 1329.44 457.140   5
   1 -10   4 25.3227 203.767   6
  -1  10  -4 217.846 247.057   2
   1  10   4 370.158 347.700   4
  -1  10  -4 35.1829 224.280   5
  -1 -10  -4 309.561 348.858   7
   1  10   4 351.273 325.267   3
   1  10   4 345.140 344.217   5
  -1  10  -4-112.627 233.839   4
   1  10   5 74.0855 267.987   5
  -1  10  -5 591.557 356.943   2
  -1  10  -5 93.1631 245.796   5
  -1  10  -5 78.0182 233.811   4
   1 -10   5 21.2675 245.570   6
   1  10   5 244.860 359.847   4
   1  10   5-6.56361 235.755   3
  -1 -10  -5-274.884 374.318   7
  -1  10  -6 710.793 360.716   5
  -1  10  -6 1097.33 420.684   4
   1  10   6 972.365 441.189   4
   1  10   6 1196.71 459.944   3
  -1 -10  -6 1057.21 483.521   7
   1 -10   6 341.845 237.577   6
   1  10   6 991.064 462.164   5
  -1  10  -6 963.738 451.467   2
   1  10   7 957.692 496.921   4
  -1  10  -7 825.089 410.031   2
  -1  10  -7 1230.06 445.898   5
   1 -10   7 542.365 291.363   6
   1  10   7 789.434 404.026   5
  -1 -10  -7 1227.27 537.734   7
   1  10   7 866.117 424.145   3
   1  10   8 174.692 296.763   4
   1  10   8 138.664 357.811   5
   1  10   8-115.503 320.708   3
  -1  10  -8 300.767 283.109   2
   1 -10   8-132.111 359.593   6
  -1 -10  -8 186.785 393.237   7
   1 -10   9 443.096 299.964   6
  -1  10  -9 276.306 289.212   2
   1  10   9 523.847 402.480   3
   1  10   9 331.760 326.269   4
   1  10   9-119.858 345.091   5
  -1 -10  -9-171.104 384.946   7
   1 -10  10 2066.88 632.944   6
  -1  10 -10 1188.90 423.598   2
   1  10  10 1306.78 529.783   5
   1  10  10 2294.12 686.652   3
   1 -10  11 1044.54 457.739   6
   1  10  11 1173.60 515.177   3
   1 -10  12 1759.43 593.353   6
   1 -10  13 169.786 345.598   6
  -1 -11   9 135.859 235.637   7
  -1  11   9 164.297 335.154   3
  -1 -11   8-270.774 352.522   7
  -1  11   8 454.717 374.509   3
  -1 -11   7 385.109 383.906   7
  -1  11   7 244.838 322.073   3
  -1 -11   6 455.435 354.863   7
  -1  11   6-32.1415 252.405   3
  -1 -11   5 77.2402 297.765   7
  -1  11   5-51.4912 211.498   3
  -1 -11   4 790.070 408.019   7
  -1 -11   3 3.99935 339.859   7
  -1  11   2-115.643 267.273   4
  -1 -11   2 297.280 314.579   7
  -1  11   1 2287.33 669.727   4
   1  11  -1 1990.67 528.457   3
  -1 -11   1 2080.75 662.593   7
  -1 -11   0 250.137 370.428   7
  -1  11   0 109.250 353.790   4
   1  11   0-92.8045 242.361   3
   1 -11   0-94.5149 397.743   7
   1  11   1 319.382 308.669   3
   1 -11   1 288.063 281.427   7
  -1  11  -1 66.3259 222.040   4
   1 -11   2 1.20452 386.372   7
   1  11   2 282.344 276.069   3
  -1  11  -2 301.144 341.907   5
  -1  11  -2 320.425 291.922   4
   1 -11   3 1213.63 465.145   7
   1  11   3 1740.55 578.262   3
  -1  11  -3 1741.92 575.463   5
  -1  11  -3 1614.17 544.411   4
  -1  11  -4 198.629 280.912   5
   1 -11   4-505.134 467.550   7
   1  11   4 335.871 308.947   3
  -1  11  -4 647.104 380.954   4
   1 -11   5 2364.03 703.421   7
   1  11   5 2532.64 650.300   3
  -1  11  -5 2814.59 712.162   5
  -1  11  -5 3229.77 724.794   4
   1  11   6 74.8642 292.103   3
  -1  11  -6 342.721 309.793   5
   1  11   7 943.858 469.183   3
  -2   0  27 154.603 363.533   3
   2   0 -27-23.9934 199.349   1
  -2   0  26 941.325 505.781   3
   2   0 -26 313.429 256.749   1
  -2   0  25 156.121 375.340   3
   2   0 -25-285.150 301.496   1
   2   0 -24 100.839 218.303   1
  -2   0  24 187.525 427.825   3
   2   0 -23-241.731 304.263   1
  -2   0  23 239.151 400.351   3
  -2   0  22 1574.42 558.928   3
   2   0 -22 1085.50 412.248   1
   2   0 -21-14.4793 198.333   1
  -2   0  20 24351.6 916.525   4
   2   0 -20 25759.3 1534.67   1
   2   0 -19 252.319 222.560   1
  -2   0  19 56.4380 114.372   4
  -2   0  18 2697.41 318.292   4
   2   0 -18 2652.63 472.929   1
  -2   0  17 16.8974 100.807   4
   2   0 -17 162.553 234.059   1
   2   0 -16 1389.50 135.520   2
   2   0 -16 1376.58 365.089   1
  -2   0  16 1656.91 262.622   4
   2   0 -15 212.668 211.890   1
  -2   0  15 60.6036 118.354   4
   2   0 -15 16.0135 38.9374   2
   2   0 -14 650.874 291.223   1
  -2   0  14 263.445 110.347   4
   2   0 -14 439.062 83.0071   2
   2   0 -14 1104.60 187.739   7
   2   0 -13 22.6442 43.1559   2
  -2   0  13 0.89265 95.4175   4
   2   0 -13 132.042 95.3016   7
  -2   0  12 2682.75 298.820   4
   2   0 -12 2530.73 208.563   7
   2   0 -12 2351.11 173.134   2
   2   0 -11 75.3077 57.0420   2
  -2   0  11 160.671 140.204   4
  -2   0  10 30398.4 941.594   4
   2   0 -10 30677.5 636.428   7
   2   0 -10 29528.7 583.085   2
   2   0  -9-129.401 82.0270   7
   2   0  -9 127.340 79.2754   2
  -2   0   8 2071.41 154.565   2
   2   0  -8 2085.75 151.516   7
  -2   0   8 2274.89 262.996   4
   2   0  -8 1901.51 147.964   2
   2   0  -7-49.9238 67.1215   2
  -2   0   7-14.6833 44.9265   2
  -2   0   7 6.61086 119.171   4
  -2   0   6 110590. 1626.25   4
   2   0  -6 110541. 1127.92   2
  -2   0   6 110755. 1078.40   2
  -2   0   5 142.084 80.1276   2
   2   0  -5 327.527 116.699   2
  -2   0   4 50760.2 807.230   2
  -2   0   3-183.169 124.566   6
  -2   0   2 35819.4 791.690   6
  -2   0  -1 208.515 95.8071   6
   2   0   1 357.230 181.495   7
  -2   0  -2 56103.2 959.496   3
   2   0   2 55823.3 870.794   3
   2   0   2 54811.1 1185.42   7
   2   0   3 283.904 129.518   3
   2   0   3 0.39581 151.214   7
   2   0   3 84.1618 65.9444   1
  -2   0  -3 44.0708 115.889   3
   2   0   4 139765. 2131.86   7
  -2   0  -4 141759. 1794.95   3
   2   0   4 145204. 1786.70   3
  -2   0  -4 143891. 1359.66   1
   2   0   4 143319. 1358.18   1
   2   0   5-31.8462 134.075   3
   2   0   5-1.03111 63.1185   1
  -2   0  -5-16.5800 67.4236   1
   2   0   5 123.563 117.683   7
   2   0   6 61835.6 1411.13   3
  -2   0  -6 60211.8 1499.26   7
  -2   0  -6 62168.0 1091.47   1
  -2   0  -6 62366.6 1042.52   4
   2   0   6 64309.2 1555.03   7
   2   0   6 62474.8 1081.22   1
   2   0   7 343.786 208.244   7
   2   0   7 130.734 105.486   1
   2   0   7 13.4447 156.738   3
  -2   0  -7-20.6566 91.2250   1
  -2   0  -7-43.3935 65.3099   4
   2   0   7 4.20738 36.0650   5
   2   0   8 3656.45 445.788   3
   2   0   8 3201.89 190.163   5
   2   0   8 3969.05 440.088   7
  -2   0  -8 3440.97 305.594   1
  -2   0  -8 3357.11 265.128   4
  -2   0  -8 3925.11 494.817   7
   2   0   9-49.1822 184.328   7
  -2   0  -9 61.9892 82.0289   4
   2   0   9 22.4787 63.4647   5
  -2   0  -9 32.6036 121.284   1
   2   0   9 31.9488 223.858   3
  -2   0 -10 885.460 150.497   4
   2   0  10 731.208 205.420   7
   2   0  10 835.014 119.119   5
   2   0  10 967.657 306.617   3
  -2   0 -10 872.638 207.802   1
   2   0  11 38.1521 221.739   3
  -2   0 -11 18.3847 62.1289   4
   2   0  11-142.310 185.705   7
   2   0  11-53.1637 64.1896   5
  -2   0 -11-2.29567 98.9439   1
   2   0  12 719.960 132.065   5
  -2   0 -12 811.604 142.233   4
  -2   0 -12 772.013 208.634   1
   2   0  12 471.516 135.295   7
   2   0  12 785.953 302.988   3
   2   0  13 88.2674 234.297   3
   2   0  13-51.3518 71.8490   5
  -2   0 -13-34.4306 147.316   1
   2   0  13-208.650 199.858   7
  -2   0 -13 33.7829 64.5903   4
   2   0  14 278.099 270.315   3
  -2   0 -14 331.670 112.654   4
   2   0  14 368.930 107.651   5
  -2   0 -14 250.080 157.216   1
   2   0  14 119.533 138.617   7
  -2   0 -15 8.58789 157.847   1
   2   0  15-4.25195 222.948   3
   2   0  15-0.08057 135.272   7
  -2   0 -15-136.251 108.130   4
   2   0  15-24.5029 75.5240   5
   2   0  16 169.256 68.0784   5
  -2   0 -16 270.006 97.2499   4
  -2   0 -16 539.204 229.256   1
   2   0  16 451.577 227.739   7
   2   0  16 466.334 321.613   3
  -2   0 -17 216.957 184.272   1
   2   0  17 42.4045 84.1095   5
   2   0  17 216.081 338.500   3
   2   0  18 17138.3 646.338   5
   2   0  18 17008.9 1337.35   3
  -2   0 -18 18421.6 1094.50   1
  -2   0 -19 221.302 206.589   1
   2   0  19 458.437 368.016   3
   2   0  20 18384.9 1461.24   3
  -2   0 -20 19282.9 1193.98   1
   2   0  21 215.390 320.979   3
  -2   0 -21 151.765 213.554   1
   2   0  22 725.007 395.341   3
   2   0  23-162.149 348.042   3
   2   0  24-37.5585 315.753   3
   2   0  25-380.382 406.270   3
   2   0  26 293.350 357.823   3
  -2  -1  27 3504.20 830.605   3
   2   1 -27 2789.92 643.505   1
  -2   1  26 328.399 422.761   3
  -2  -1  26 1181.14 605.473   3
   2   1 -26 390.852 312.958   1
   2  -1 -26-92.7037 234.820   1
  -2   1  25 978.356 534.306   3
  -2  -1  25 458.953 408.548   3
   2   1 -25 118.751 212.934   1
   2  -1 -25 147.841 221.398   1
   2  -1 -24 453.108 304.137   1
  -2   1  24 511.825 463.949   3
   2   1 -24 8.17201 248.286   1
  -2   1  23 1105.87 526.615   3
   2   1 -23 1164.27 385.951   1
   2  -1 -23 1557.78 451.071   1
  -2   1  22 171.114 359.845   3
   2   1 -22 62.7864 244.104   1
   2  -1 -22 366.115 249.998   1
  -2   1  21 274.204 166.774   4
   2  -1 -21 424.925 285.207   1
   2   1 -21 595.564 346.235   1
  -2   1  21 659.242 458.792   3
  -2   1  20 1029.35 493.072   3
  -2   1  20 653.154 214.136   4
   2   1 -20 718.569 285.842   1
   2  -1 -20 613.725 293.730   1
  -2   1  19 15130.4 1345.01   3
  -2  -1  19 13116.6 469.729   4
   2  -1 -19 16547.7 880.879   7
   2  -1 -19 15413.0 1143.20   1
  -2   1  19 15914.8 897.215   4
   2   1 -19 16371.1 1231.03   1
   2  -1 -18 1464.58 373.012   1
   2  -1 -18 1697.58 293.259   7
  -2  -1  18 1514.71 181.538   4
  -2   1  18 1429.66 288.804   4
  -2   1  18 2099.29 579.880   3
   2   1 -18 1735.34 444.175   1
  -2   1  17-3.04039 137.170   4
   2  -1 -17-211.637 170.299   7
   2   1 -17-155.999 277.190   1
   2  -1 -17-140.120 133.834   2
  -2  -1  17 11.5552 71.5758   4
   2   1 -16 1797.93 394.810   1
   2  -1 -16 1904.77 246.210   2
  -2  -1  16 2102.19 231.647   4
   2  -1 -16 2931.76 389.121   7
  -2   1  16 2232.94 347.126   4
  -2   1  15 727.287 224.208   4
   2   1 -15 588.711 268.969   1
   2  -1 -15 796.725 256.730   4
  -2  -1  15 601.761 131.028   4
   2  -1 -15 574.703 188.983   7
   2  -1 -15 640.162 143.487   2
   2   1 -14 140.187 162.842   1
  -2  -1  14 303.697 114.416   4
   2  -1 -14 626.156 222.499   4
   2  -1 -14 438.554 134.229   2
  -2   1  14 357.796 170.164   4
   2  -1 -14 283.694 132.078   7
   2  -1 -13 35.7649 121.321   7
  -2  -1  13 202.543 109.875   4
   2  -1 -13 397.890 220.021   4
  -2   1  13 103.415 135.114   4
   2  -1 -13 312.225 137.410   2
   2   1 -13 267.123 214.128   1
   2  -1 -12 3539.80 415.971   4
  -2   1  12 3481.39 390.975   4
  -2  -1  12 2982.85 253.805   4
   2  -1 -12 3383.42 333.098   7
   2   1 -12 3585.58 463.403   1
   2  -1 -12 3581.73 331.128   2
  -2   1  11 4709.75 441.616   4
  -2  -1  11 4668.49 350.206   4
   2  -1 -11 4705.24 367.104   2
   2  -1 -11 4625.31 386.881   7
   2   1 -11 5321.07 565.507   1
   2  -1 -11 4555.74 455.977   4
   2   1 -10 1011.77 297.954   1
  -2   1  10 621.593 203.875   4
   2  -1 -10 819.270 162.764   2
  -2   1  10 663.848 161.589   2
  -2  -1  10 1004.56 221.494   4
   2  -1 -10 705.423 215.228   4
   2  -1 -10 627.077 151.197   7
   2  -1  -9 3014.78 460.936   4
  -2   1   9 3688.70 421.221   4
  -2   1   9 3691.20 359.762   2
   2  -1  -9 3522.65 332.462   7
   2  -1  -9 3096.31 336.361   2
   2  -1  -8 14337.1 593.859   2
  -2   1   8 14153.1 585.931   2
   2  -1  -8 14103.2 711.069   4
  -2   1   8 13951.5 707.476   4
   2  -1  -7 26672.1 787.659   2
  -2   1   7 25024.5 907.694   4
   2  -1  -7 26135.7 922.596   4
  -2   1   7 25494.8 767.950   2
  -2   1   6 258.613 172.532   4
   2  -1  -6 47.2815 92.2654   2
  -2   1   6 40.4668 94.4350   2
  -2   1   5 25822.1 882.922   6
  -2   1   5 24127.9 738.413   2
   2  -1  -5 22924.8 723.357   2
   2  -1  -5 27193.2 908.202   4
  -2   1   4 5194.68 333.207   2
   2   1  -4 6086.72 271.542   7
   2  -1  -4 5613.87 414.984   4
   2  -1  -4 5766.02 364.832   2
  -2   1   4 5389.12 398.640   6
  -2  -1   4 6262.80 280.827   7
   2  -1  -3 106491. 1633.78   4
   2  -1  -3 105668. 1532.01   2
  -2   1   3 105728. 1597.04   6
   2   1  -3 105725. 1267.91   7
  -2  -1   3 108008. 1259.12   7
   2   1  -2 59834.7 1030.91   7
   2  -1  -2 60261.1 1162.54   2
   2  -1  -2 60674.9 1193.27   4
  -2   1   2 57190.0 1118.47   6
  -2  -1   2 61805.3 1129.47   3
   2  -1  -1 95420.3 1450.15   4
   2   1  -1 96772.2 1409.36   7
  -2   1   1 93848.1 1448.95   6
  -2  -1   1 95726.5 1384.34   3
   2  -1  -1 98617.4 1552.41   2
   2   1   0 3088.28 302.274   7
  -2   1   0 2956.27 284.959   6
  -2  -1   0 3193.96 271.133   3
  -2  -1   0 3677.56 173.746   6
  -2  -1   0 3433.04 265.665   5
   2  -1   0 3178.80 299.411   2
  -2   1  -1 89521.6 1505.99   6
  -2  -1  -1 94497.1 1424.09   3
  -2  -1  -1 98512.5 1369.52   5
   2  -1   1 90709.2 1531.58   2
   2   1   1 101579. 1734.56   7
   2   1   2 462849. 2165.06   6
  -2   1  -2 445664. 3454.62   6
  -2  -1  -2 456294. 3308.26   3
   2  -1   2 438893. 3437.18   2
   2   1   2 458205. 3670.26   7
   2  -1   3 111064. 1117.89   3
   2  -1   3 107619. 1572.54   1
  -2  -1  -3 110529. 1633.23   4
  -2   1  -3 106257. 915.280   5
  -2  -1  -3 121292. 1451.14   5
   2   1   3 108105. 1370.29   5
  -2  -1  -3 106866. 1679.45   3
   2   1   3 108584. 1870.91   7
   2   1   4 91764.6 1273.69   5
   2   1   4 90648.3 1800.22   7
   2  -1   4 91544.7 1498.27   1
   2  -1   4 90631.8 1199.11   3
  -2  -1  -4 90642.3 1657.47   3
  -2  -1  -4 91643.4 1293.20   5
  -2   1  -4 89787.3 1510.69   1
  -2  -1  -4 91923.7 1524.70   4
  -2   1  -5 29816.8 939.596   2
  -2  -1  -5 27915.6 864.592   4
   2  -1   5 29381.8 889.071   1
  -2  -1  -5 28541.6 725.710   5
   2   1   5 29020.5 1062.47   7
  -2  -1  -5 28330.7 999.095   3
   2   1   5 28552.2 723.637   5
  -2   1  -5 30244.9 906.184   1
   2  -1   6 17.4634 94.2501   1
  -2   1  -6 85.5788 112.199   1
  -2  -1  -6-34.1404 85.1940   4
   2   1   6 266.113 174.978   3
   2   1   6-180.109 197.767   7
  -2  -1  -6-20.7304 48.5299   1
  -2  -1  -6 191.512 160.324   3
   2   1   6-42.6127 89.9862   5
  -2   1  -7 13522.3 676.402   1
   2   1   7 13373.6 524.657   5
  -2  -1  -7 13356.3 791.350   3
  -2  -1  -7 12933.9 618.217   4
   2   1   7 12970.6 761.359   7
  -2   1  -7 14456.2 715.083   2
   2  -1   7 13552.9 756.172   7
  -2  -1  -7 15356.9 867.171   7
   2   1   7 12135.2 728.143   3
   2  -1   7 13771.0 671.940   1
  -2  -1  -7 12752.7 426.912   1
  -2   1  -8 4986.45 445.567   1
   2   1   8 4961.18 503.146   7
  -2  -1  -8 6340.88 593.954   7
  -2   1  -8 6739.94 535.537   2
   2  -1   8 4799.98 429.577   1
   2   1   8 4713.72 465.100   3
   2  -1   8 4862.88 486.726   7
   2   1   8 5164.07 339.580   5
  -2  -1  -8 5100.75 405.321   4
  -2  -1  -8 5039.29 307.670   1
  -2   1  -8 4186.89 199.892   4
  -2  -1  -9 37324.0 899.578   1
  -2   1  -9 37734.2 1218.73   1
   2  -1   9 37104.5 1292.21   7
   2   1   9 38837.5 960.239   5
  -2  -1  -9 37000.8 1110.31   4
  -2   1  -9 38876.9 1197.84   2
  -2  -1  -9 37761.7 1393.71   7
   2   1   9 37322.9 1398.29   7
   2   1   9 37425.5 1397.37   3
   2  -1   9 38309.1 1258.04   3
   2  -1   9 38781.5 1235.97   1
   2   1  10 1573.14 334.254   7
  -2  -1 -10 1199.29 220.862   4
  -2  -1 -10 551.678 257.465   7
   2  -1  10 612.931 163.804   7
   2  -1  10 1351.16 364.101   3
  -2  -1 -10 1008.63 176.864   1
  -2   1 -10 1899.03 336.686   2
  -2   1 -10 1165.58 262.762   1
   2   1  10 723.079 156.741   5
   2  -1  10 1229.99 253.189   1
   2   1  10 905.830 257.674   3
  -2  -1 -11 26726.8 1270.30   7
   2   1  11 27583.8 1317.05   3
   2  -1  11 27679.6 1120.26   1
   2  -1  11 28006.0 1223.82   3
  -2   1 -11 26835.6 1041.67   2
   2   1  11 28258.3 1266.73   7
   2  -1  11 28863.7 1213.41   7
  -2  -1 -11 27075.5 893.971   1
  -2   1 -11 27583.0 1132.55   1
   2   1  11 26876.9 873.538   5
  -2  -1 -11 26704.3 988.812   4
   2   1  12 161.887 174.171   7
   2  -1  12 53.0445 34.4819   5
  -2  -1 -12 90.6113 110.863   4
   2  -1  12 598.312 332.550   3
   2  -1  12 309.616 225.999   7
   2   1  12 436.955 233.607   3
  -2   1 -12 452.256 251.832   2
  -2  -1 -12-77.5770 122.417   1
  -2   1 -12 71.5769 143.492   1
   2   1  12 220.531 119.483   5
  -2  -1 -13 1212.63 233.023   4
   2   1  13 1243.24 306.060   7
   2  -1  13 1130.09 278.358   7
   2  -1  13 1019.75 111.270   5
   2   1  13 853.981 316.528   3
  -2   1 -13 1415.87 301.392   2
  -2   1 -13 1111.69 269.847   1
  -2  -1 -13 1153.31 216.921   1
   2  -1  13 2042.98 426.998   3
   2   1  13 1200.80 202.029   5
  -2  -1 -14 134.306 100.799   4
  -2  -1 -14-66.3302 149.229   1
   2   1  14 37.4240 146.306   7
   2  -1  14 94.3059 48.6541   5
   2   1  14-202.408 273.896   3
  -2   1 -14-78.8138 154.687   1
   2  -1  14-14.9754 135.926   7
   2   1  14 23.1794 111.810   5
   2  -1  14 393.200 309.172   3
   2  -1  14 187.812 69.8107   5
  -2  -1 -15 135.602 100.984   4
   2   1  15-117.759 295.507   3
  -2   1 -15 60.3997 158.972   1
   2  -1  15 109.820 59.3863   5
  -2   1 -15 366.520 210.383   2
   2  -1  15 517.673 335.941   3
   2   1  15-78.9143 130.983   5
   2  -1  15 89.8799 49.1417   5
   2  -1  15 27.3419 180.877   7
  -2  -1 -15 34.2159 111.023   1
  -2  -1 -16 5300.83 523.978   1
   2   1  16 5114.28 445.217   5
  -2   1 -16 5596.81 546.691   2
   2  -1  16 4223.93 233.781   5
   2  -1  16 4543.06 246.135   5
  -2  -1 -16 4912.44 463.530   4
   2   1  16 4649.91 678.305   3
  -2   1 -16 5445.62 615.498   1
   2  -1  16 6320.45 751.257   3
   2  -1  16 5087.65 572.871   7
   2   1  17 18280.8 824.034   5
   2  -1  17 15350.2 426.863   5
  -2  -1 -17 18882.0 1004.55   1
   2  -1  17 18684.2 1297.92   3
  -2   1 -17 19456.4 994.242   2
   2  -1  17 16995.7 1057.29   7
   2   1  17 17771.3 1332.74   3
  -2   1 -17 18475.4 1160.25   1
  -2   1 -18 49.2673 166.518   1
  -2   1 -18 0.32354 143.072   2
   2   1  18 32.7777 110.892   5
   2  -1  18 84.7305 281.292   3
   2   1  18-84.7945 287.838   3
  -2  -1 -18 209.931 193.866   1
   2  -1  19 1966.88 510.918   3
  -2  -1 -19 1168.26 286.460   1
  -2   1 -19 1073.29 321.422   1
   2   1  19 940.412 444.844   3
   2   1  20 410.819 334.597   3
  -2   1 -20 978.158 332.463   1
  -2  -1 -20 950.535 279.462   1
   2  -1  20 604.897 374.139   3
  -2   1 -21 7186.74 813.646   1
   2   1  21 6191.77 904.633   3
   2  -1  21 7696.41 985.680   3
   2   1  22 232.674 253.975   3
  -2   1 -22 529.229 292.435   1
   2  -1  22 355.729 361.206   3
   2  -1  23 723.925 351.452   3
   2   1  23 1123.38 437.151   3
   2   1  24 149.821 286.551   3
   2  -1  24 377.469 338.048   3
   2  -1  25 178.850 331.610   3
   2   1  25-506.115 425.571   3
   2   1  26-407.597 433.054   3
   2  -1  26 108.076 300.488   3
   2  -1  27 168.437 303.686   3
   2   2 -28 1538.52 526.127   1
  -2  -2  27 3165.70 794.906   3
   2   2 -27 2509.01 647.962   1
   2   2 -26 200.693 272.688   1
  -2   2  26 374.993 377.972   3
   2   2 -25-118.650 259.860   1
   2  -2 -25 57.9999 210.603   1
  -2   2  25 226.638 376.747   3
   2  -2 -24 187.554 216.983   1
  -2   2  24 132.193 298.473   3
   2   2 -24-62.6515 256.110   1
   2   2 -23 6.21919 250.742   1
   2  -2 -23-92.5133 216.428   1
  -2   2  23-4.85455 275.573   3
  -2   2  22 2557.06 660.578   3
   2  -2 -22 2951.12 563.458   1
   2   2 -22 2727.73 598.004   1
  -2   2  21 5449.96 922.890   3
   2  -2 -21 4516.64 680.626   1
   2   2 -21 4144.56 696.517   1
  -2   2  21 4312.59 572.103   4
  -2   2  20 274.407 438.276   3
   2   2 -20 95.2244 225.543   1
  -2   2  20 102.853 161.593   4
  -2   2  19 8890.62 1091.74   3
   2   2 -19 7061.75 841.862   1
  -2   2  19 6905.55 688.852   4
   2   2 -18 3032.27 560.753   1
  -2   2  18 3467.01 504.470   4
  -2   2  18 3332.59 680.512   3
   2  -2 -17 1578.75 309.632   7
   2   2 -17 1640.88 395.643   1
  -2   2  17 2116.12 622.067   3
   2  -2 -17 1814.75 315.292   2
  -2   2  17 2379.84 477.837   4
  -2   2  16 3947.58 691.250   3
  -2   2  16 3489.19 487.297   4
   2  -2 -16 3286.41 431.721   7
   2   2 -16 3740.05 575.841   1
   2  -2 -16 3744.63 440.483   2
  -2  -2  16 2996.01 196.828   4
  -2  -2  16 3123.94 201.832   4
   2  -2 -15 712.688 189.550   7
   2  -2 -15 1081.88 246.644   2
  -2  -2  15 1022.42 140.366   4
   2   2 -15 1009.24 302.461   1
  -2   2  15 1931.27 549.747   3
  -2   2  15 1172.48 311.462   4
  -2   2  14 7.47401 152.703   4
  -2  -2  14-180.604 110.701   4
   2  -2 -14 109.790 162.179   4
  -2   2  14 574.325 405.120   3
   2  -2 -14 183.425 141.885   2
   2  -2 -14 61.0047 152.928   7
   2   2 -14 19.9839 237.000   1
   2   2 -13 25924.1 1341.40   1
   2  -2 -13 25120.2 1209.69   4
   2  -2 -13 26305.0 1134.23   7
  -2  -2  13 24857.5 724.606   4
   2  -2 -13 25944.2 1091.18   2
  -2   2  13 26240.6 1206.50   4
   2  -2 -12 3188.16 435.371   4
   2   2 -12 2850.82 442.941   1
   2  -2 -12 2966.56 391.303   7
   2  -2 -12 3028.96 380.333   2
  -2   2  12 3275.72 432.994   4
  -2   2  11-77.1076 204.391   4
   2  -2 -11-295.632 190.902   4
  -2   2  11 19.7171 136.692   2
   2  -2 -11 108.784 125.359   2
   2  -2 -11-118.072 144.339   7
   2   2 -11-92.4758 182.506   1
  -2   2  10 25695.5 1018.83   2
   2  -2 -10 25814.2 1041.32   7
  -2   2  10 25659.1 1108.81   4
   2  -2 -10 25756.0 1035.08   2
   2  -2 -10 25950.2 1154.40   4
  -2   2   9 43792.1 1293.38   2
   2  -2  -9 41663.9 1439.98   4
   2  -2  -9 42837.9 1307.02   2
  -2  -2   9 39501.9 679.004   7
  -2   2   9 42050.8 1438.48   6
  -2  -2   9 39922.5 638.620   2
  -2   2   9 43391.2 1410.27   4
  -2  -2   8 1712.17 160.305   7
  -2   2   8 1896.64 336.101   6
  -2   2   8 1628.93 272.955   2
   2  -2  -8 1934.96 303.345   2
   2  -2  -8 1464.87 268.870   4
  -2  -2   8 1842.94 161.702   2
  -2   2   8 1674.87 299.987   4
  -2  -2   7 150.991 72.1696   7
  -2  -2   7 111.916 60.8836   2
   2  -2  -7-197.463 224.448   4
  -2   2   7-6.74170 132.020   2
  -2   2   7 26.7969 152.272   4
  -2   2   7 146.706 115.794   6
  -2  -2   7 321.988 178.420   1
   2  -2  -7 231.045 149.559   2
  -2   2   6 35052.5 1106.71   2
   2  -2  -6 35070.5 1196.50   4
  -2   2   6 36514.6 1157.99   6
  -2  -2   6 34994.5 788.316   2
  -2  -2   6 35250.6 802.787   7
  -2  -2   6 35368.9 1180.86   1
   2  -2  -6 35768.1 1138.40   2
  -2  -2   5 20707.6 652.651   2
  -2  -2   5 20926.6 658.734   7
   2  -2  -5 20826.6 836.987   6
  -2   2   5 20250.9 831.120   2
   2  -2  -5 20256.3 887.037   4
  -2   2   5 20278.3 838.675   6
  -2  -2   5 20128.5 856.335   1
   2  -2  -5 19434.3 838.486   2
  -2  -2   4 4132.11 371.785   1
  -2  -2   4 4124.73 358.531   3
  -2   2   4 4075.26 378.195   6
   2  -2  -4 3566.48 356.029   4
   2  -2  -4 3601.64 353.529   6
  -2  -2   4 3977.91 298.464   2
   2  -2  -4 3324.72 343.647   2
  -2  -2   4 4081.04 311.717   7
  -2  -2   3 21056.3 795.123   3
   2  -2  -3 21119.4 845.968   2
   2  -2  -3 20125.8 851.631   4
  -2  -2   3 21022.3 801.321   5
  -2   2   3 21849.2 829.367   6
  -2  -2   3 20794.4 727.167   2
  -2  -2   3 20466.3 770.986   1
  -2  -2   3 21165.1 731.332   7
  -2  -2   2 128334. 1946.50   3
  -2  -2   2 126187. 1924.28   5
   2  -2  -2 126240. 2049.75   4
  -2  -2   2 127872. 1916.27   4
  -2  -2   2 128916. 1886.62   7
   2   2  -2 126559. 1850.81   7
  -2   2   2 127474. 1940.61   6
   2  -2  -2 127429. 2034.27   2
  -2  -2   2 128424. 1796.69   1
  -2   2   2 129110. 1573.57   3
   2  -2  -1 15683.2 733.591   2
  -2  -2   1 14743.8 570.143   1
   2   2  -1 13863.3 679.705   7
  -2   2   1 16204.0 702.135   6
  -2   2   1 21011.1 620.646   3
  -2  -2   1 14901.3 674.986   3
  -2  -2   1 14681.2 676.373   5
   2  -2  -1 15687.7 691.983   4
   2  -2  -1 15699.2 491.336   3
  -2  -2   1 14619.2 673.127   4
   2  -2   0 73935.8 1466.93   4
  -2   2   0 78573.0 1574.59   6
  -2  -2   0 74715.6 1491.32   5
   2   2   0 76227.2 1228.56   1
   2  -2   0 76172.1 1572.70   2
  -2  -2   0 77023.9 1537.40   4
   2   2   0 77451.5 1568.71   7
   2  -2   0 78160.9 908.968   3
  -2  -2   0 78178.1 1519.06   3
  -2   2   0 77946.6 907.548   3
  -2  -2   0 76917.0 1213.04   1
  -2  -2  -1 146975. 1553.89   1
  -2   2  -1 143330. 1050.38   3
   2  -2   1 149249. 1088.40   3
  -2  -2  -1 147770. 2062.88   5
  -2   2  -1 146856. 2216.28   6
   2  -2   1 149111. 2214.01   2
  -2  -2  -1 148946. 2151.51   3
  -2  -2  -1 146384. 2171.48   4
   2  -2   1 146108. 1984.56   4
   2   2   1 149735. 2263.46   7
   2   2   1 149743. 1579.66   1
   2  -2   2 230436. 2426.87   4
   2   2   2 229684. 2947.93   7
   2  -2   2 232685. 2777.98   1
  -2  -2  -2 234429. 2810.77   3
  -2   2  -2 233352. 2235.89   5
  -2  -2  -2 231676. 2571.01   5
  -2   2  -2 231739. 2861.03   6
  -2  -2  -2 231202. 1786.42   1
  -2  -2  -2 235068. 2814.59   4
  -2   2  -2 230553. 2357.47   4
   2  -2   2 237747. 2825.12   2
  -2   2  -3 14995.4 597.870   4
   2   2   3 13504.5 636.714   5
  -2  -2  -3 13006.9 698.764   3
  -2   2  -3 13918.6 541.408   5
  -2  -2  -3 13080.1 677.583   4
  -2  -2  -3 12851.3 626.571   5
   2  -2   3 13671.4 693.612   2
   2  -2   3 13639.3 694.883   1
  -2  -2  -3 13351.1 396.413   1
   2  -2   3 12871.6 558.107   4
   2   2   3 14685.2 800.618   7
   2  -2   4 78638.7 1291.41   4
  -2  -2  -4 79507.6 940.859   1
   2  -2   4 79346.6 1696.07   2
   2   2   4 80602.3 1704.54   4
  -2   2  -4 80817.1 1666.60   2
  -2  -2  -4 81523.3 1802.69   3
  -2   2  -4 79517.9 1190.05   5
  -2   2  -4 79758.0 1262.21   4
   2   2   4 81069.4 1555.12   5
  -2  -2  -4 80173.5 1569.62   5
   2   2   4 80351.2 1863.70   7
  -2  -2  -4 80008.3 1709.79   4
   2  -2   4 79210.7 1709.88   1
  -2   2  -5 53591.2 974.252   4
  -2  -2  -5 55022.9 1553.91   3
   2   2   5 53246.1 1287.51   5
   2   2   5 55680.6 1591.69   7
  -2  -2  -5 56139.1 1341.29   5
  -2   2  -5 54975.3 1392.62   2
  -2   2  -5 54932.1 1472.87   1
   2  -2   5 55874.6 1426.45   2
   2  -2   5 53592.2 946.921   5
   2  -2   5 54517.3 1458.08   1
  -2   2  -5 53576.7 936.616   5
   2   2   5 54122.7 1451.54   4
  -2  -2  -5 55352.6 1467.32   4
  -2  -2  -6 9513.72 684.940   3
  -2   2  -6 8966.66 630.599   1
  -2  -2  -6 8655.46 541.264   5
   2   2   6 9345.23 679.909   7
   2   2   6 9271.29 554.821   5
  -2   2  -6 9047.29 379.333   4
   2  -2   6 9624.14 394.586   5
  -2   2  -6 10369.6 624.633   2
   2   2   6 10010.8 630.289   4
  -2  -2  -6 8688.24 601.934   4
   2  -2   6 8920.99 624.405   1
  -2  -2  -7 5909.19 598.739   7
  -2   2  -7 5847.34 537.167   1
   2  -2   7 5927.06 529.040   1
   2   2   7 6051.55 586.473   7
  -2   2  -7 5366.99 457.655   2
   2   2   7 6093.66 514.305   4
  -2  -2  -7 6602.66 613.029   3
   2  -2   7 5572.93 299.280   5
  -2   2  -7 5403.26 267.152   4
  -2  -2  -7 6033.13 503.394   4
   2   2   7 5995.57 460.125   5
  -2  -2  -8 614.511 267.910   3
  -2  -2  -8 179.939 129.847   4
  -2   2  -8 494.436 225.298   1
   2   2   8 351.184 135.590   5
   2  -2   8 341.440 93.2599   5
   2  -2   8 387.106 158.183   1
  -2   2  -8 117.490 206.636   2
   2   2   8 423.997 193.258   4
  -2   2  -8 320.597 64.9096   4
  -2  -2  -8 868.054 341.580   7
   2   2   8 342.813 157.646   7
  -2   2  -9 4799.09 469.986   2
   2   2   9 4021.61 493.853   7
   2   2   9 3939.49 443.496   4
   2  -2   9 3482.86 232.718   5
  -2  -2  -9 3727.39 423.325   4
   2   2   9 4761.78 577.821   3
   2   2   9 3680.04 366.397   5
   2  -2   9 4162.94 470.293   1
  -2   2  -9 4039.15 467.327   1
  -2   2 -10 875.489 166.786   2
  -2  -2 -10 834.771 225.540   4
  -2   2 -10 1172.81 296.993   1
   2   2  10 873.024 199.696   5
   2  -2  10 734.647 107.739   5
   2   2  10 981.418 288.766   7
   2   2  10 1256.59 328.200   3
   2   2  10 724.605 223.546   4
   2  -2  10 760.949 226.231   1
   2  -2  10 1207.54 309.423   7
   2  -2  11 1217.18 135.792   5
   2   2  11 1180.26 287.280   7
   2  -2  11 1848.86 376.026   7
  -2   2 -11 1274.37 302.476   1
  -2  -2 -11 1357.90 194.936   1
  -2  -2 -11 1385.35 283.428   4
  -2   2 -11 1097.52 192.567   2
   2   2  11 952.216 308.794   3
   2   2  11 1502.92 260.681   5
   2   2  11 1413.81 282.452   4
   2   2  12 12427.4 974.567   3
  -2   2 -12 14018.0 932.770   1
  -2  -2 -12 13197.1 610.543   1
   2  -2  12 12322.1 410.869   5
   2   2  12 13040.1 741.278   5
  -2  -2 -12 12686.5 825.756   4
   2  -2  12 12933.4 843.742   7
  -2   2 -12 13150.8 729.876   2
  -2  -2 -13 2893.70 413.023   4
  -2  -2 -13 3205.69 327.873   1
   2  -2  13 2739.45 193.204   5
  -2   2 -13 2966.70 350.511   2
  -2   2 -13 3467.85 498.621   1
   2   2  13 2670.66 355.292   5
   2  -2  13 2922.99 423.120   7
   2   2  13 2553.35 483.585   3
   2  -2  14 5321.37 571.345   7
   2   2  14 4743.13 471.093   5
  -2  -2 -14 4988.94 534.516   4
  -2   2 -14 4630.14 442.113   2
  -2  -2 -14 5162.10 433.965   1
  -2   2 -14 5739.06 650.967   1
   2  -2  14 4611.26 244.056   5
   2   2  14 4415.92 623.125   3
  -2  -2 -15 11459.0 815.745   4
  -2  -2 -15 12474.0 708.935   1
  -2   2 -15 12741.7 760.451   2
   2  -2  15 11423.0 362.812   5
   2   2  15 13346.1 797.945   5
   2  -2  15 13467.8 917.518   7
   2   2  15 11782.8 1064.76   3
  -2   2 -15 12762.2 983.633   1
  -2  -2 -15 12171.8 1014.45   7
   2  -2  16 1790.56 543.443   3
  -2  -2 -16 1377.75 264.134   1
  -2   2 -16 1773.88 325.341   2
  -2  -2 -16 1094.91 349.714   7
   2  -2  16 963.561 100.774   5
   2  -2  16 1631.25 361.675   7
   2   2  16 1068.32 259.171   5
   2   2  16 908.152 320.454   3
  -2   2 -16 1220.27 354.210   1
   2   2  17 21.3877 357.378   3
  -2  -2 -17 352.693 276.987   7
  -2  -2 -17 304.649 147.658   1
   2   2  17 238.746 129.598   5
  -2   2 -17 696.564 226.959   2
  -2   2 -17 249.270 199.341   1
   2  -2  18 1216.43 409.438   3
  -2   2 -18 673.742 308.426   1
  -2  -2 -18 714.858 427.719   7
   2   2  18 433.393 198.074   5
  -2  -2 -18 544.166 207.181   1
   2   2  18 350.225 316.848   3
   2   2  19 10684.3 755.497   5
  -2  -2 -19 11804.5 1113.29   7
  -2   2 -19 10720.3 996.692   1
   2  -2  19 10155.7 1047.19   3
  -2  -2 -19 11413.2 779.870   1
   2   2  19 10594.2 1143.69   3
   2   2  20 31.1241 287.589   3
  -2  -2 -20 395.465 324.864   7
  -2   2 -20 387.800 298.368   1
   2  -2  20 779.712 405.157   3
   2   2  21 4424.85 784.581   3
   2  -2  21 5213.54 818.853   3
  -2   2 -21 5224.52 752.189   1
   2   2  22 1225.37 461.441   3
  -2   2 -22 1781.89 471.330   1
   2  -2  22 1518.06 472.507   3
   2  -2  23 2248.08 585.179   3
  -2   2 -23 1810.03 479.413   1
   2   2  23 1282.09 503.168   3
   2   2  24 3630.03 826.613   3
   2  -2  24 3734.68 741.358   3
   2   2  25 825.020 482.161   3
   2  -2  25 413.814 355.132   3
   2  -2  26 1183.86 491.705   3
   2   3 -27 199.221 291.505   1
   2   3 -26 1916.83 559.967   1
   2   3 -25 301.115 283.365   1
  -2   3  25-284.623 475.309   3
   2   3 -24 405.646 306.767   1
  -2   3  24-119.475 397.206   3
   2   3 -23-181.230 262.896   1
  -2   3  23 706.180 482.502   3
  -2   3  23 106.027 187.101   5
   2  -3 -23 387.564 333.165   1
  -2   3  22 205.217 191.117   4
  -2   3  22 851.817 349.411   5
  -2   3  22-195.604 302.996   3
   2   3 -22 434.166 301.293   1
  -2   3  21 830.250 422.169   3
  -2   3  21 1133.47 328.213   4
   2   3 -21 1106.15 427.267   1
  -2   3  21 910.615 386.249   5
  -2   3  20 6269.08 946.962   3
  -2   3  20 6737.34 773.806   4
   2   3 -20 6838.92 897.674   1
   2  -3 -20 7082.74 819.769   7
  -2   3  19-175.235 229.666   4
   2   3 -19-117.259 217.598   1
  -2   3  19 268.675 321.221   3
   2  -3 -19-117.051 236.293   7
   2   3 -18 2267.60 526.229   1
  -2   3  18 2441.94 463.761   4
  -2   3  17 2217.45 683.683   3
   2   3 -17 770.687 348.868   1
  -2   3  17 1606.60 412.068   4
  -2   3  16 3444.70 647.777   3
   2   3 -16 3456.87 611.022   1
  -2   3  16 4119.56 583.001   4
  -2   3  15 2438.72 586.678   3
   2   3 -15 2244.68 498.081   1
  -2   3  15 2353.50 448.337   4
  -2  -3  15 1841.16 190.163   4
  -2  -3  15 1884.06 181.764   4
  -2  -3  14 5294.39 298.113   7
  -2   3  14 7324.12 851.016   3
   2   3 -14 6649.67 768.994   1
  -2  -3  14 6000.53 284.172   7
  -2  -3  14 6685.98 376.283   4
  -2   3  14 7223.27 717.597   4
  -2   3  13 655.115 326.263   3
  -2   3  13 599.717 248.027   4
  -2  -3  13 470.103 118.445   4
  -2  -3  13 382.829 87.5943   7
   2   3 -13 562.662 240.256   1
   2  -3 -13 615.596 233.933   2
  -2  -3  12 14377.2 610.789   4
   2   3 -12 14895.3 1056.05   1
  -2  -3  12 12859.7 463.787   2
   2  -3 -12 14407.1 915.447   2
  -2   3  12 14501.0 967.949   4
  -2   3  11 10064.1 756.612   2
   2  -3 -11 10537.4 773.707   2
  -2   3  11 10667.8 790.525   6
  -2  -3  11 10255.4 531.613   4
  -2  -3  11 9547.76 430.515   2
  -2   3  11 10158.3 804.893   4
  -2  -3  10 5711.19 361.324   2
  -2   3  10 5347.07 590.411   4
  -2  -3  10 5561.21 406.835   4
  -2   3  10 5815.22 572.249   2
   2  -3 -10 5929.93 592.347   2
  -2   3  10 5573.02 560.146   6
  -2  -3  10 5995.25 537.946   5
   2  -3  -9 9634.22 783.064   4
  -2  -3   9 9514.53 545.774   4
  -2  -3   9 9479.18 677.180   5
  -2   3   9 9545.04 697.380   6
  -2  -3   9 10003.1 493.076   2
   2  -3  -9 9396.65 725.395   2
  -2   3   9 9524.08 711.101   2
  -2   3   9 9927.75 782.136   4
  -2   3   8 11231.3 769.407   2
   2  -3  -8 11724.4 840.735   4
  -2   3   8 11292.8 739.965   6
  -2  -3   8 11696.0 608.301   4
  -2  -3   8 11285.7 559.224   2
   2  -3  -8 11101.5 767.181   2
  -2  -3   8 10758.3 707.228   5
  -2   3   8 11178.1 819.488   4
  -2  -3   7 59.0920 135.137   2
  -2   3   7-136.700 172.292   2
  -2  -3   7 336.803 198.189   5
  -2   3   7-167.977 145.616   6
  -2  -3   7-18.5597 143.497   1
   2  -3  -7 172.497 193.309   2
  -2  -3   7 362.798 157.816   4
   2  -3  -6 18291.9 1018.68   4
  -2  -3   6 13856.1 675.901   7
   2  -3  -6 15339.0 787.745   6
   2  -3  -6 15192.6 881.747   2
  -2  -3   6 13907.1 766.613   3
  -2  -3   6 13904.6 832.466   1
  -2   3   6 14097.2 839.267   3
  -2  -3   6 14415.2 787.503   5
  -2   3   6 14477.4 780.150   6
  -2  -3   6 14399.5 662.440   2
  -2   3   6 14563.8 837.005   2
  -2  -3   6 13967.2 697.478   4
  -2  -3   5 2801.89 312.788   2
  -2   3   5 2668.83 367.751   3
   2  -3  -5 2586.49 383.460   6
  -2   3   5 2870.60 361.215   6
  -2  -3   5 2631.19 352.174   5
  -2  -3   5 2671.06 342.464   3
   2  -3  -5 3317.46 424.056   2
  -2  -3   5 2663.81 360.282   1
  -2  -3   5 2960.39 334.377   7
  -2  -3   5 2832.42 336.036   4
   2  -3  -5 3461.91 458.183   4
   2  -3  -4 141765. 2637.29   4
   2  -3  -4 146104. 2321.38   6
  -2   3   4 143332. 2273.22   3
  -2  -3   4 143504. 2302.78   4
  -2  -3   4 144368. 2473.89   1
  -2  -3   4 145385. 2480.21   5
  -2  -3   4 146981. 2292.52   7
  -2   3   4 143584. 2355.23   6
  -2  -3   4 146735. 2252.14   2
   2  -3  -4 142578. 2290.22   3
   2  -3  -4 146788. 2647.29   2
  -2  -3   4 146067. 2392.60   3
  -2  -3   3 535.909 175.433   1
  -2  -3   3 384.672 160.632   4
  -2  -3   3 589.716 178.191   2
   2  -3  -3 767.582 245.884   6
   2  -3  -3 702.995 260.030   4
   2  -3  -3 308.868 160.527   2
  -2  -3   3 485.062 128.712   7
  -2  -3   3 312.195 165.620   3
   2  -3  -3 790.144 216.675   3
  -2   3   3 235.564 125.040   6
  -2  -3   3 375.502 162.019   5
  -2   3   3 573.567 201.536   3
   2  -3  -2 8744.75 636.098   4
  -2  -3   2 8892.52 592.345   3
  -2  -3   2 8694.74 583.874   7
  -2   3   2 9056.48 495.310   3
   2  -3  -2 9311.12 506.647   3
  -2   3   2 8672.13 580.942   6
   2  -3  -2 8976.40 642.407   2
  -2  -3   2 8595.90 604.098   5
  -2  -3   2 9083.63 596.722   2
  -2  -3   2 9000.51 568.191   1
  -2  -3   2 9030.07 591.851   4
   2  -3  -2 9599.29 645.234   6
   2  -3  -1 14837.9 791.813   4
  -2  -3   1 14175.9 762.950   2
  -2  -3   1 13638.0 756.537   4
  -2  -3   1 13150.9 747.964   5
  -2   3   1 14446.0 751.671   6
   2  -3  -1 14181.5 805.072   2
  -2  -3   1 14503.8 790.680   7
   2  -3  -1 13796.0 734.441   6
  -2  -3   1 13501.8 676.438   1
  -2  -3   1 15120.9 765.184   3
  -2   3   1 14513.8 575.843   3
   2  -3  -1 13782.5 571.748   3
   2   3  -1 14414.7 696.666   1
  -2  -3   0 841.423 254.776   3
   2  -3   0 372.055 183.963   6
   2  -3   0 606.554 218.913   4
  -2  -3   0 497.137 179.437   2
  -2  -3   0 562.497 121.307   6
  -2  -3   0 625.376 201.795   5
   2   3   0 703.104 341.961   1
  -2  -3   0 356.556 157.582   4
  -2   3   0 605.011 143.128   3
  -2   3   0 490.390 196.864   6
  -2  -3   0 416.508 139.283   1
   2  -3   0 1357.22 346.709   2
   2  -3   0 540.341 132.042   3
  -2   3  -1 15860.2 766.727   4
   2  -3   1 16410.9 798.501   4
  -2  -3  -1 16287.6 865.218   2
   2  -3   1 15149.8 529.858   3
  -2  -3  -1 16953.1 831.976   3
  -2   3  -1 15977.6 812.429   6
  -2   3  -1 15642.6 529.724   3
   2  -3   1 15577.8 822.968   6
  -2   3  -1 15520.0 747.001   5
  -2  -3  -1 15232.9 798.912   5
   2  -3   1 17033.3 875.808   2
  -2  -3  -1 16880.8 858.029   4
  -2  -3  -1 16082.0 678.477   1
  -2  -3  -2 1425.67 296.854   5
  -2  -3  -2 1551.40 330.143   4
   2  -3   2 1777.60 254.372   4
  -2  -3  -2 1211.61 265.724   2
  -2  -3  -2 1290.96 228.106   1
   2  -3   2 1393.66 169.772   3
   2  -3   2 1716.61 312.208   1
   2  -3   2 1652.81 317.703   2
  -2  -3  -2 1558.78 350.179   3
  -2   3  -2 1257.86 220.694   4
  -2   3  -2 1153.80 213.797   5
   2  -3   3 31032.0 1018.88   4
  -2  -3  -3 32695.7 883.602   1
   2  -3   3 31558.2 1231.30   1
   2  -3   3 32681.9 744.823   3
   2   3   3 31675.9 1276.37   7
  -2  -3  -3 32428.8 1169.18   5
  -2  -3  -3 33077.2 1234.34   3
  -2  -3  -3 33452.1 1287.09   2
  -2   3  -3 32260.2 1006.55   5
  -2   3  -3 31342.6 1166.48   2
   2  -3   3 33207.6 1220.73   2
   2   3   3 32136.3 1173.50   5
   2  -3   3 31922.7 1023.94   5
  -2   3  -3 32037.3 1017.65   4
  -2  -3  -3 32695.2 1237.50   4
   2  -3   4 6283.56 337.393   3
   2  -3   4 6238.96 462.971   5
  -2  -3  -4 7231.12 626.277   2
  -2   3  -4 6025.71 514.590   2
   2   3   4 6616.41 621.490   7
  -2  -3  -4 7069.71 585.832   5
   2  -3   4 5684.29 543.373   1
  -2   3  -4 6206.93 446.473   5
  -2  -3  -4 7440.08 644.729   3
  -2  -3  -4 6892.16 405.377   1
   2  -3   4 6114.89 446.323   4
   2  -3   4 5644.24 490.223   2
   2   3   4 8759.14 671.087   5
  -2   3  -4 6108.62 441.721   4
  -2  -3  -4 7618.83 630.870   4
  -2  -3  -5 13300.1 863.941   2
  -2   3  -5 12110.3 740.474   2
   2  -3   5 13260.9 774.109   2
   2   3   5 12351.2 852.928   7
  -2  -3  -5 12832.1 825.674   3
   2   3   5 13055.6 827.062   4
   2   3   5 11997.1 402.137   6
  -2   3  -5 12686.0 615.490   4
   2  -3   5 12397.5 622.560   5
   2  -3   5 12481.9 508.440   3
   2  -3   5 13106.9 831.242   1
  -2  -3  -5 13611.2 792.833   5
   2  -3   5 12513.5 618.596   4
  -2   3  -5 12249.0 611.166   5
   2   3   5 13197.0 766.145   5
  -2  -3  -5 12412.4 808.001   4
  -2  -3  -6 18161.1 1022.93   2
  -2   3  -6 17693.9 870.448   2
   2  -3   6 17676.3 906.038   2
   2  -3   6 17340.2 715.511   5
   2   3   6 17228.5 562.931   6
  -2  -3  -6 18045.3 993.764   4
   2   3   6 17904.8 899.543   5
   2  -3   6 18794.2 738.261   4
  -2  -3  -6 18306.4 1037.41   3
  -2   3  -6 17144.4 693.291   5
   2   3   6 17572.2 1031.27   7
   2   3   6 17803.0 976.328   4
  -2   3  -6 18159.8 1001.29   1
   2  -3   6 17698.0 989.610   1
  -2  -3  -6 17397.7 910.859   5
  -2   3  -6 17381.6 682.399   4
  -2   3  -7 25640.1 1214.17   1
  -2   3  -7 24167.7 745.401   4
   2   3   7 24272.4 1061.16   5
   2  -3   7 25299.9 1195.67   1
   2  -3   7 24761.6 838.152   5
  -2   3  -7 23949.6 807.121   5
   2  -3   7 25001.2 1095.54   2
  -2   3  -7 24409.3 1034.60   2
   2   3   7 24147.2 1241.69   7
  -2  -3  -7 24557.3 1083.12   5
  -2  -3  -7 24327.0 1201.94   2
   2  -3   7 23618.1 759.896   4
   2   3   7 24762.9 1168.49   4
  -2  -3  -7 23813.0 1151.53   4
   2   3   8 2738.00 419.243   4
  -2   3  -8 2603.08 227.475   4
   2   3   8 2677.60 374.680   5
  -2   3  -8 2601.64 428.058   1
   2  -3   8 2465.19 273.241   5
   2  -3   8 3705.82 496.251   2
  -2   3  -8 2684.00 365.732   2
  -2  -3  -8 2633.43 398.902   4
  -2   3  -9 5125.76 479.117   2
  -2   3  -9 4952.86 583.738   1
   2   3   9 5446.86 537.778   5
  -2  -3  -9 5159.09 570.548   4
   2  -3   9 5189.88 374.034   5
   2   3   9 5944.44 597.900   4
  -2   3  -9 4697.69 277.037   4
  -2   3 -10 37.5160 192.092   1
   2   3  10 240.262 150.665   5
   2  -3  10 220.543 78.8594   5
   2   3  10 362.536 208.219   4
  -2   3 -10 282.586 147.464   2
   2   3  10 311.545 294.554   3
  -2   3 -11 101.301 118.649   2
   2   3  11 59.6123 130.951   5
  -2  -3 -11 177.509 231.004   7
   2  -3  11 305.134 101.014   5
  -2   3 -11 149.456 173.066   1
   2   3  11 679.620 349.539   3
   2   3  11 323.415 173.617   4
   2  -3  12 500.723 123.917   5
  -2   3 -12 682.876 205.694   2
  -2  -3 -12 858.571 333.368   7
  -2   3 -12 549.078 264.175   1
   2   3  12 845.171 273.051   4
   2   3  12 537.879 192.798   5
   2   3  12 1026.30 356.422   3
  -2   3 -13 158.388 225.656   1
   2  -3  13 475.638 263.615   7
  -2   3 -13 7.68525 119.477   2
   2   3  13 225.137 207.178   4
  -2  -3 -13 107.352 241.033   7
   2   3  13 386.208 289.449   3
   2  -3  13-29.2523 74.5110   5
   2   3  13-202.254 226.896   5
   2  -3  14 13778.1 941.611   7
   2   3  14 15255.1 1231.47   3
   2   3  14 15493.7 1040.83   4
   2  -3  14 14414.9 569.359   5
  -2   3 -14 14680.8 1106.63   1
  -2   3 -14 14620.2 816.183   2
  -2  -3 -14 15630.6 1196.09   7
  -2  -3 -14 13971.6 684.075   1
   2   3  14 13959.9 910.908   5
   2  -3  15 3739.48 501.781   7
  -2   3 -15 4476.18 453.834   2
   2  -3  15 4137.62 297.560   5
  -2  -3 -15 4651.74 419.337   1
  -2   3 -15 4493.93 654.337   1
   2   3  15 4610.52 710.747   3
   2   3  15 4477.90 538.724   5
  -2  -3 -15 5075.52 765.558   7
  -2  -3 -16 116.699 103.426   1
  -2   3 -16-26.3275 133.537   2
   2   3  16 227.907 321.170   3
   2   3  16-60.6737 162.580   5
  -2   3 -16-61.4828 246.790   1
  -2  -3 -17 2159.77 580.884   7
  -2   3 -17 659.879 280.068   1
  -2  -3 -17 1010.58 222.656   1
   2   3  17 1285.32 327.332   5
   2   3  17 1742.39 552.441   3
  -2   3 -18 186.802 203.668   1
  -2  -3 -18-414.624 456.235   7
   2   3  18 187.011 243.630   5
   2   3  18 214.677 441.772   3
   2   3  19 2172.85 639.543   3
  -2   3 -19 1813.25 480.165   1
   2  -3  19 1868.62 494.621   3
  -2  -3 -19 1586.31 491.977   7
   2   3  19 2144.00 427.002   5
  -2   3 -20 608.589 358.596   1
  -2  -3 -20 368.716 346.291   7
   2  -3  20 666.397 377.097   3
   2   3  20 739.263 420.392   3
  -2   3 -21 254.978 241.752   1
  -2  -3 -21 364.374 357.846   7
   2   3  21 710.975 455.639   3
   2  -3  21 598.810 367.616   3
  -2   3 -22 14.6233 225.563   1
   2   3  22 449.436 401.412   3
   2  -3  22 467.863 381.082   3
   2  -3  23 504.793 358.242   3
  -2   3 -23 189.277 274.268   1
   2   3  23 533.034 451.204   3
  -2   3 -24 1495.02 495.335   1
   2  -3  24 2277.29 613.182   3
   2   3  24 1956.79 630.774   3
   2   4 -26 3.54365 259.164   1
   2   4 -25 1269.50 507.951   1
   2   4 -24-313.622 360.866   1
  -2   4  24 201.993 233.874   5
  -2   4  24-639.650 478.598   3
   2   4 -23 267.902 350.272   1
  -2   4  23-589.199 524.000   3
  -2   4  23 207.208 295.701   5
   2   4 -22 934.794 436.721   1
  -2   4  22 594.938 298.649   4
  -2   4  22 996.627 395.066   5
  -2   4  22 177.769 328.463   3
  -2   4  21 583.553 300.769   4
   2  -4 -21 655.608 311.545   7
  -2   4  21 1162.11 398.607   5
   2   4 -21 921.026 400.973   1
  -2   4  21 402.696 345.922   3
   2   4 -20 657.339 372.723   1
  -2   4  20 682.051 333.561   4
   2  -4 -20 156.434 251.008   7
  -2   4  20 888.534 376.399   5
  -2   4  20 433.820 294.402   3
   2   4 -19 2807.51 609.831   1
   2  -4 -19 2410.68 492.784   7
  -2   4  19 2989.70 548.237   4
  -2   4  19 3274.63 592.633   5
  -2   4  19 2921.71 669.000   3
  -2   4  18 188.649 240.807   5
   2   4 -18 137.868 232.383   1
  -2   4  18 35.6910 184.721   4
   2  -4 -18-235.173 267.923   7
  -2   4  18-449.989 445.141   3
   2   4 -17 3745.66 648.717   1
   2  -4 -17 4465.31 669.280   7
  -2   4  17 3969.31 716.865   3
  -2   4  17 4176.48 660.102   5
  -2   4  17 4340.37 642.893   4
   2  -4 -16 4852.52 674.815   7
  -2   4  16 6054.52 765.634   5
  -2   4  16 4562.02 643.072   4
   2   4 -16 4843.68 724.406   1
  -2  -4  16 4169.77 302.863   7
  -2   4  16 4785.46 724.985   3
  -2  -4  15 2802.58 279.710   7
  -2   4  15 2713.75 511.365   4
   2  -4 -15 2871.42 511.611   7
  -2   4  15 3778.51 612.574   5
  -2   4  15 2420.67 523.677   3
  -2  -4  15 2945.35 272.741   4
   2   4 -15 3321.34 590.442   1
  -2  -4  14 378.694 130.406   4
  -2  -4  14 395.070 134.493   2
  -2  -4  14 230.827 109.471   7
   2   4 -14 620.036 346.839   1
  -2   4  14 497.131 326.957   5
  -2   4  14 301.884 242.357   4
   2  -4 -14 349.121 231.477   7
  -2   4  14 171.745 281.630   3
  -2   4  13 12971.1 1025.53   4
   2   4 -13 12008.2 1047.26   1
   2  -4 -13 12539.3 1013.22   7
  -2   4  13 12110.7 1054.15   3
  -2   4  13 12539.9 998.964   5
  -2  -4  13 12179.4 604.626   2
  -2  -4  13 12711.1 641.648   4
  -2   4  12-22.0103 246.370   3
  -2   4  12 99.5946 190.119   2
  -2   4  12 58.3975 200.837   4
   2  -4 -12-77.5033 225.065   7
  -2  -4  12 332.365 161.970   2
   2   4 -12 99.2336 222.134   1
  -2  -4  12 38.4120 84.6587   4
  -2   4  12 330.465 299.155   5
   2   4 -11 1840.98 425.271   1
  -2   4  11 1751.46 408.439   4
  -2  -4  11 1847.25 267.307   2
  -2  -4  11 1726.42 255.027   4
  -2   4  11 2169.45 472.618   5
  -2   4  11 2130.91 424.707   3
  -2   4  11 1952.13 404.830   2
  -2   4  10 1226.54 338.667   4
  -2   4  10 1417.38 347.206   2
  -2   4  10 1819.65 338.034   6
  -2   4  10 1511.43 390.667   5
  -2   4  10 1083.21 304.973   3
  -2  -4  10 1559.57 250.860   2
  -2  -4  10 1558.95 268.680   4
  -2   4   9-109.102 168.828   2
  -2  -4   9-255.393 165.321   2
  -2   4   9 31.6119 197.597   4
  -2   4   9 212.087 281.947   5
  -2  -4   9 136.635 130.240   4
  -2   4   9 96.7607 114.234   6
  -2  -4   8 30.1318 102.520   4
  -2   4   8 263.538 199.065   2
  -2  -4   8 63.0828 127.923   5
  -2   4   8 396.456 258.727   4
  -2  -4   8 93.3654 130.544   2
  -2   4   8-3.20314 141.545   6
  -2   4   8 277.449 292.239   5
  -2  -4   8 210.491 159.837   3
  -2  -4   7 14027.0 863.739   3
  -2  -4   7 14837.5 794.912   2
  -2   4   7 14571.6 972.312   2
  -2  -4   7 14873.6 917.267   5
  -2   4   7 14895.3 869.928   6
   2  -4  -7 15436.2 870.906   6
  -2  -4   7 14602.8 812.478   4
  -2   4   6 1087.38 279.057   2
  -2  -4   6 1432.44 276.193   4
  -2  -4   6 1455.73 310.418   5
   2  -4  -6 1554.86 350.472   3
   2  -4  -6 1226.22 271.076   6
  -2  -4   6 1207.89 247.938   2
  -2   4   6 1292.54 271.637   6
  -2  -4   6 1697.16 306.134   3
  -2  -4   5 16.8136 113.470   4
  -2  -4   5-91.0486 141.943   3
  -2  -4   5 71.3222 123.854   2
  -2  -4   5-73.3916 177.572   7
  -2  -4   5-80.7614 195.912   1
  -2  -4   5 91.3698 152.536   5
  -2   4   5 9.53141 122.097   6
   2  -4  -5 406.650 246.949   3
   2  -4  -5 6.87023 178.933   6
  -2   4   5 201.779 228.614   3
   2  -4  -4 3593.96 486.814   4
  -2   4   4 3268.78 404.941   6
   2  -4  -4 2957.59 439.967   2
   2  -4  -4 3280.48 413.417   6
  -2  -4   4 3080.51 414.174   7
  -2   4   4 3552.81 411.104   3
   2  -4  -4 3180.89 415.761   3
  -2  -4   4 3433.45 421.044   2
  -2  -4   4 3250.09 440.133   5
  -2  -4   4 3013.36 413.101   1
  -2  -4   4 3258.73 414.263   3
  -2  -4   4 3297.74 401.721   4
   2   4  -3 1475.42 322.756   3
   2  -4  -3 1930.38 332.123   3
  -2  -4   3 1450.79 297.211   1
  -2   4   3 1727.49 277.075   3
   2  -4  -3 1951.74 387.711   4
  -2   4   3 2051.00 340.912   6
  -2  -4   3 1726.91 300.086   2
   2  -4  -3 1744.16 365.252   6
  -2  -4   3 1741.22 326.123   3
  -2  -4   3 1325.42 268.080   7
  -2  -4   3 1736.83 345.801   5
  -2  -4   3 1599.26 281.807   4
   2  -4  -3 1130.44 253.074   2
   2  -4  -2 14766.5 829.824   6
   2  -4  -2 15039.5 968.110   4
  -2  -4   2 14640.0 844.375   1
   2   4  -2 14229.7 846.246   1
  -2  -4   2 14669.1 867.139   3
  -2  -4   2 14563.5 893.029   5
  -2   4   2 14054.8 819.021   6
  -2  -4   2 14056.3 860.338   4
   2  -4  -2 13718.2 723.887   3
  -2  -4   2 14343.3 861.981   2
   2  -4  -2 13875.2 910.849   2
  -2   4   2 14032.2 715.945   3
  -2  -4   2 13836.5 864.344   7
  -2  -4   1 54287.4 1712.31   2
   2  -4  -1 54496.5 1729.82   4
  -2  -4   1 54047.5 1558.16   1
   2  -4  -1 55267.1 1778.41   2
  -2  -4   1 51867.4 1670.47   5
  -2  -4   1 54533.5 1161.86   6
   2  -4  -1 53487.6 1572.00   6
  -2  -4   1 54496.6 1729.52   7
   2  -4  -1 52993.9 1329.70   3
  -2  -4   1 54154.6 1649.34   3
   2   4  -1 53331.2 1595.96   1
  -2   4   1 55962.4 1366.68   3
  -2   4   1 54990.8 1630.31   6
  -2  -4   1 54406.9 1704.71   4
   2  -4   0 5330.64 514.564   6
   2  -4   0 5830.27 573.207   4
  -2  -4   0 5924.18 595.435   2
  -2  -4   0 5812.80 570.402   5
   2  -4   0 5751.44 577.138   2
  -2  -4   0 5599.79 545.643   3
  -2   4   0 5600.67 533.085   6
   2  -4   0 5782.73 433.270   3
  -2  -4   0 5465.27 499.473   1
  -2   4   0 5797.49 436.051   3
  -2  -4   0 6015.65 357.776   6
  -2  -4   0 5464.13 553.701   4
  -2   4   0 6351.33 598.584   4
  -2   4  -1 10071.5 715.269   6
   2  -4   1 10740.6 734.788   4
  -2  -4  -1 10690.4 741.088   3
   2  -4   1 10131.1 767.818   1
   2  -4   1 10270.7 725.604   6
  -2  -4  -1 9887.61 402.462   6
  -2  -4  -1 10724.4 818.473   2
  -2   4  -1 9937.37 531.204   3
   2  -4   1 9717.18 529.086   3
  -2  -4  -1 10066.0 645.343   1
  -2   4  -1 9929.09 690.313   5
  -2  -4  -1 10212.6 756.064   5
  -2   4  -1 9776.46 696.464   4
  -2  -4  -1 11207.8 801.178   4
  -2  -4  -2 145.103 116.892   6
  -2  -4  -2-140.223 206.996   5
  -2  -4  -2 231.573 208.522   4
   2  -4   2-96.3391 127.576   3
  -2   4  -2-222.940 173.562   4
  -2  -4  -2 134.384 127.838   2
  -2  -4  -2-52.2287 127.326   1
  -2   4  -2 16.4439 148.510   5
   2  -4   2 85.9409 176.476   2
   2  -4   2 464.450 241.071   5
   2  -4   2 216.481 204.403   6
  -2  -4  -2 61.8407 148.048   3
  -2   4  -2-40.0971 90.5744   3
   2  -4   2 126.057 163.046   1
  -2   4  -3 393.785 201.750   4
  -2  -4  -3 361.023 161.765   1
   2  -4   3 585.659 157.771   3
   2  -4   3 395.290 180.659   4
  -2   4  -3 392.727 182.336   5
  -2  -4  -3 672.341 269.955   3
   2  -4   3 584.970 244.518   2
   2  -4   3 324.667 186.814   6
  -2  -4  -3 579.588 203.779   5
   2  -4   3 713.053 241.384   5
  -2  -4  -4-35.1461 114.689   1
   2  -4   4-152.936 157.888   4
   2  -4   4 53.1381 79.5708   3
   2  -4   4 265.943 243.237   6
  -2   4  -4-7.33911 122.505   4
  -2   4  -4 58.4035 125.256   5
   2   4   4-158.341 205.275   5
   2  -4   4 361.682 269.481   2
   2  -4   4 364.280 197.339   5
   2  -4   5 306.156 205.744   6
   2  -4   5 989.798 319.572   2
  -2  -4  -5 238.936 111.670   1
  -2   4  -5 477.093 154.629   4
   2  -4   5 186.493 116.471   4
   2  -4   5 588.137 204.794   5
  -2   4  -5 356.996 137.978   5
   2   4   5 312.300 69.7553   6
   2   4   5 375.212 197.991   5
   2  -4   5 295.165 109.383   3
   2   4   6 1798.14 174.420   6
  -2  -4  -6 1902.35 268.695   1
   2  -4   6 2043.40 409.842   6
   2  -4   6 1980.19 313.480   5
   2  -4   6 1450.13 266.350   2
  -2   4  -6 1838.89 291.557   5
  -2   4  -6 2039.55 294.560   4
   2  -4   6 1898.73 237.996   3
   2  -4   6 1939.10 280.316   4
   2   4   6 1809.58 374.943   5
   2   4   6 2044.31 391.992   4
  -2   4  -7 981.454 210.411   4
   2   4   7 1087.56 162.502   6
   2  -4   7 1138.89 220.600   4
   2  -4   7 972.796 234.979   2
   2  -4   7 1184.54 202.340   3
  -2   4  -7 994.923 217.832   5
   2  -4   7 832.877 291.449   6
   2  -4   7 1115.72 231.663   5
   2   4   7 1378.05 328.752   5
   2   4   7 1359.20 350.290   4
  -2   4  -8 112.279 97.3437   4
   2   4   8 214.709 199.223   4
   2  -4   8 244.422 137.898   3
   2  -4   8 282.963 160.705   4
   2   4   8 201.676 106.403   6
   2  -4   8 185.956 131.738   5
   2   4   8 207.265 195.436   5
  -2   4  -8 243.629 239.446   1
   2  -4   8 307.187 208.759   6
  -2  -4  -8 407.213 310.467   7
   2  -4   8 681.463 263.454   2
   2  -4   9 474.288 271.445   2
  -2   4  -9-5.76655 73.6679   4
   2  -4   9 43.5661 106.169   5
   2   4   9 19.4348 83.3895   6
  -2  -4  -9-372.019 348.742   7
   2  -4   9 122.427 111.627   4
   2   4   9 22.4949 177.847   4
   2   4   9-73.9068 174.077   5
  -2   4  -9 275.488 244.694   1
  -2   4 -10 298.466 246.148   1
   2   4  10-106.963 194.911   3
  -2  -4 -10-484.393 363.570   7
   2  -4  10 571.454 266.026   2
   2  -4  10-7.22977 91.4146   5
   2   4  10-18.2672 170.401   5
   2   4  10 25.3810 100.780   6
  -2   4 -10 101.880 79.6138   4
   2   4  10-121.500 186.223   4
   2  -4  11 66.0433 101.428   5
  -2   4 -11-58.4662 204.381   1
  -2  -4 -11-553.775 394.762   7
   2   4  11 104.121 221.987   3
   2   4  11 138.044 214.738   5
   2   4  11-54.9064 87.8392   6
   2   4  11-44.8739 196.975   4
  -2  -4 -12 4515.32 645.336   7
   2   4  12 4728.09 684.877   3
   2  -4  12 4508.27 419.728   5
   2   4  12 4284.78 455.863   6
   2   4  12 4765.22 600.419   5
  -2   4 -12 4902.43 664.526   1
   2   4  12 4586.75 620.359   4
  -2   4 -13 38.0720 214.727   1
   2  -4  13 62.9126 91.2587   5
  -2  -4 -13-79.7634 296.613   7
   2   4  13 428.568 348.913   3
   2   4  13 15.4633 169.395   5
   2   4  13 287.076 230.588   4
  -2   4 -14-36.3619 218.524   1
   2  -4  14-36.5782 90.4808   5
  -2  -4 -14-107.767 263.776   7
   2   4  14-76.2784 178.589   5
   2   4  14 323.446 315.390   3
   2   4  14 150.328 266.084   4
   2   4  15 1131.90 469.366   3
  -2   4 -15 857.625 301.766   1
   2   4  15 833.015 306.005   4
  -2  -4 -15 1030.14 420.003   7
   2   4  15 924.787 304.523   5
  -2   4 -16 692.844 214.754   2
   2   4  16 1446.40 489.977   3
  -2   4 -16 1089.81 391.568   1
   2   4  16 955.695 357.649   4
   2   4  16 963.131 301.540   5
  -2  -4 -16 1616.04 507.551   7
  -2   4 -17 1044.76 390.471   1
  -2  -4 -17 1442.59 505.437   7
   2   4  17 1692.29 537.770   3
   2   4  17 1056.82 332.013   5
  -2   4 -18 808.724 375.784   1
  -2  -4 -18 1731.07 584.544   7
   2   4  18 520.631 252.422   5
   2   4  18 1095.90 474.083   3
  -2   4 -19 563.501 335.578   1
   2   4  19 437.276 253.020   5
  -2  -4 -19 1676.55 560.137   7
   2   4  19 694.757 432.307   3
  -2  -4 -20-344.994 307.954   7
   2   4  20 346.814 373.538   3
  -2   4 -20 129.730 290.632   1
  -2   4 -21 334.466 346.280   1
   2   4  21-91.2089 351.871   3
   2  -4  21 669.853 358.389   3
  -2  -4 -21 131.767 295.541   7
   2   4  22 667.581 450.376   3
  -2   4 -22 312.829 285.830   1
  -2   4 -23 1440.95 508.813   1
   2   4  23 1338.89 553.067   3
  -2   4 -24 431.601 363.738   1
   2   5 -24-38.6885 257.634   1
  -2   5  24 114.287 249.890   5
  -2   5  23 1895.05 497.836   4
   2   5 -23 1742.09 580.406   1
  -2   5  23 1863.18 506.068   5
  -2   5  23 2238.92 690.909   3
  -2   5  22 196.362 204.046   4
  -2   5  22 24.6516 244.851   5
  -2   5  22 311.585 275.613   3
   2   5 -22-12.7877 304.111   1
  -2   5  21 852.784 371.263   4
   2  -5 -21 379.757 255.873   7
   2   5 -21 1023.32 440.421   1
  -2   5  21 1244.16 475.289   3
  -2   5  21 1020.83 406.570   5
   2   5 -20 281.002 347.662   1
   2  -5 -20 38.3866 357.833   7
  -2   5  20 426.405 298.768   4
  -2   5  20 958.081 415.633   5
  -2   5  20 428.603 409.033   3
   2   5 -19-26.5570 253.104   1
   2  -5 -19-219.060 338.226   7
  -2   5  19-494.668 389.244   3
  -2   5  19-202.973 256.033   5
  -2   5  19 105.650 221.345   4
  -2   5  18 2120.70 596.635   4
  -2   5  18 1895.06 742.720   3
   2   5 -18 1075.02 404.076   1
   2  -5 -18 1892.58 568.697   7
  -2   5  18 2886.59 675.650   5
  -2   5  17 1827.86 529.039   5
  -2   5  17 1622.71 447.096   4
   2   5 -17 1844.04 532.179   1
  -2   5  17 1799.21 564.524   3
   2  -5 -17 1512.26 451.652   7
  -2   5  16 754.601 321.560   4
   2   5 -16 718.675 336.907   1
   2  -5 -16 538.811 319.572   7
  -2  -5  16 465.229 151.485   7
  -2   5  16 861.613 428.967   3
  -2   5  16 666.199 352.263   5
  -2   5  15 2330.94 513.774   4
  -2  -5  15 2087.20 303.045   7
  -2   5  15 2690.27 583.146   3
   2   5 -15 1789.91 460.850   1
   2  -5 -15 2185.14 541.447   7
  -2   5  15 2526.36 555.474   5
   2   5 -14 479.672 291.610   1
  -2   5  14 1017.24 371.716   4
  -2   5  14 441.980 358.479   5
  -2  -5  14 620.828 181.274   4
  -2  -5  14 504.112 156.877   2
  -2  -5  14 453.577 172.871   7
   2  -5 -14 419.065 276.189   7
  -2  -5  13 844.464 221.107   4
   2   5 -13 527.885 230.422   1
  -2   5  13 865.156 386.058   5
   2  -5 -13 647.444 276.753   7
  -2  -5  13 1066.80 256.455   2
  -2   5  13 893.957 353.519   4
  -2   5  13 1134.56 427.319   3
  -2   5  12 525.949 306.902   2
  -2  -5  12 408.072 173.894   4
   2  -5 -12 453.898 252.620   7
  -2   5  12 428.880 279.702   4
  -2   5  12 833.506 354.581   5
  -2   5  12 759.980 359.424   3
   2   5 -12 518.691 319.936   1
  -2  -5  12 489.219 205.894   2
   2  -5 -11 5300.17 724.473   7
  -2  -5  11 4755.59 494.353   2
  -2   5  11 5096.55 682.228   5
   2   5 -11 5429.45 740.630   1
  -2   5  11 4981.39 697.425   3
  -2   5  11 4605.61 661.315   2
  -2   5  11 4937.28 712.601   4
  -2  -5  11 4646.22 485.436   4
  -2   5  10-20.9034 191.686   2
   2   5 -10 152.884 229.685   1
  -2  -5  10 95.1132 129.490   4
  -2  -5  10-71.4681 143.158   2
  -2   5  10 290.587 294.641   4
  -2   5  10 199.549 269.966   3
  -2   5  10 253.047 313.295   5
  -2   5   9 3507.55 582.829   4
  -2   5   9 3344.95 537.464   2
  -2   5   9 3400.32 539.376   3
  -2  -5   9 2958.93 397.164   2
  -2   5   9 3519.94 477.209   6
   2   5  -9 3779.65 575.396   1
  -2  -5   9 3752.05 457.616   4
  -2   5   9 3792.55 584.219   5
  -2   5   8 510.346 213.323   6
  -2   5   8 539.228 290.371   4
  -2   5   8 566.040 266.322   2
  -2   5   8 492.071 272.953   5
  -2  -5   8 511.154 195.654   2
  -2  -5   8 708.736 227.795   4
   2   5  -8 324.979 200.044   1
  -2   5   8 759.991 306.275   3
  -2  -5   7 13133.6 875.474   2
  -2   5   7 13854.9 1051.18   4
   2  -5  -7 13797.5 879.511   6
  -2   5   7 13023.9 861.408   6
  -2   5   7 12515.5 1000.17   2
  -2   5   7 12490.2 1003.58   5
  -2  -5   7 12916.1 867.359   4
  -2  -5   6 382.946 195.029   4
   2  -5  -6 280.880 205.393   6
  -2   5   6 180.064 220.070   2
  -2   5   6 114.627 130.209   6
  -2  -5   6 285.544 181.680   2
  -2  -5   5 2952.16 450.645   7
   2  -5  -5 3253.85 431.310   6
  -2   5   5 3044.91 410.919   6
   2   5  -5 3535.93 562.928   1
  -2  -5   5 3058.31 441.126   2
   2  -5  -5 3050.27 453.292   3
   2  -5  -4 28.5550 164.615   6
  -2  -5   4-163.561 267.461   7
  -2   5   4 90.6882 141.374   6
   2  -5  -4 213.580 205.902   3
   2  -5  -3 691.469 234.060   3
   2  -5  -3 361.425 181.934   6
  -2  -5   3 336.967 177.855   7
  -2   5   3 861.366 259.614   3
  -2   5   3 527.939 198.778   6
  -2  -5   3 455.370 166.428   6
  -2  -5   2 5698.21 474.309   6
  -2   5   2 5993.99 536.600   3
   2  -5  -2 5732.15 517.477   3
   2  -5  -2 5838.93 576.783   6
  -2  -5   2 5346.16 622.927   7
  -2   5   2 6069.90 584.458   6
  -2   5   1 13038.7 858.293   6
   2  -5  -1 13073.3 853.424   6
  -2  -5   1 13632.8 889.925   1
  -2  -5   1 13459.9 670.857   6
  -2   5   1 13832.1 785.162   3
   2  -5  -1 11942.2 716.428   3
  -2  -5   1 13245.7 954.161   7
  -2  -5   0 97.4439 103.069   6
  -2   5   0 191.858 109.349   3
  -2  -5   0-53.3835 211.632   7
   2  -5   0 238.647 144.385   3
   2  -5   0 89.8736 180.766   6
  -2   5   0 32.9001 127.931   6
  -2  -5   0 53.9719 119.027   1
  -2   5  -1 1285.52 233.270   3
  -2  -5  -1 1308.10 286.194   1
  -2  -5  -1 1330.39 328.038   7
  -2  -5  -1 1344.49 193.111   6
   2  -5   1 1069.02 281.005   6
   2  -5   1 1236.49 239.525   3
  -2   5  -2 84.6968 90.8372   3
   2  -5   2 311.791 238.743   6
  -2  -5  -2 115.847 62.0606   6
   2  -5   2 152.068 99.1550   3
   2  -5   2 428.126 214.638   4
  -2  -5  -2 205.176 131.708   1
   2  -5   3 15449.6 968.079   4
   2  -5   3 15917.0 1036.26   6
   2  -5   3 14399.9 722.376   3
   2   5   3 14748.8 1011.22   5
  -2  -5  -3 15177.3 499.607   6
  -2  -5  -3 14417.5 855.114   1
   2  -5   4 3.14991 162.166   4
   2  -5   4 218.234 130.504   3
   2  -5   4 194.524 186.357   6
  -2  -5  -4 164.051 123.358   1
   2   5   4 268.027 223.809   5
  -2  -5  -5 135.763 126.722   1
   2  -5   5 145.960 107.918   3
   2  -5   5-7.26063 131.009   4
   2  -5   5 350.159 211.639   5
   2   5   5-193.992 242.899   5
   2  -5   5 246.974 249.952   6
   2   5   5 238.718 216.235   4
  -2  -5  -6-110.347 127.827   1
   2  -5   6-56.9028 252.015   6
  -2   5  -6 96.1705 131.078   4
   2  -5   6 82.9998 111.608   3
   2   5   6 194.484 221.639   3
  -2  -5  -6 176.909 245.170   7
   2   5   6-14.6263 39.9270   6
   2   5   6 21.4514 174.555   5
   2  -5   6 141.666 165.952   5
   2  -5   6 106.880 146.828   4
   2   5   6 22.3941 197.945   4
   2  -5   7-25.3507 90.9867   3
   2  -5   7-91.9472 248.466   6
  -2  -5  -7 142.814 233.711   7
   2   5   7 26.3047 46.2282   6
   2   5   7-145.840 277.281   3
  -2   5  -7 46.4993 102.670   4
  -2  -5  -7 72.5976 120.714   1
   2  -5   7 110.583 145.212   5
   2   5   7 24.8901 184.772   5
   2  -5   7-106.433 154.242   4
   2   5   7 15.5017 229.484   4
  -2  -5  -8 1576.24 287.200   1
   2  -5   8 1191.92 246.389   4
   2   5   8 1239.88 354.532   3
   2  -5   8 1735.73 282.614   3
   2  -5   8 1428.32 303.876   5
   2  -5   8 1703.29 427.180   6
   2   5   8 1863.89 422.005   5
  -2   5  -8 1674.06 300.681   4
  -2  -5  -8 1900.93 490.128   7
   2   5   8 1601.02 191.786   6
   2   5   8 1991.08 453.810   4
   2  -5   9 4375.25 455.564   4
   2   5   9 4463.49 640.095   4
   2   5   9 4547.60 360.060   6
   2   5   9 4164.24 585.504   5
  -2  -5  -9 4774.19 749.003   7
   2   5   9 4226.49 611.951   3
   2  -5   9 4368.90 435.515   3
   2  -5   9 4285.26 487.069   5
   2  -5   9 4502.74 669.117   6
  -2   5  -9 4612.05 444.892   4
   2  -5  10 7963.80 609.265   3
   2  -5  10 7603.82 572.266   4
   2   5  10 7622.71 865.708   3
   2   5  10 8070.52 814.289   5
   2  -5  10 8001.09 897.734   6
  -2  -5 -10 8285.26 951.808   7
  -2   5 -10 8200.39 562.712   4
   2  -5  10 7894.39 652.540   5
   2   5  10 8341.08 515.753   6
   2   5  10 8888.05 909.492   4
   2  -5  11 18124.2 815.721   4
   2   5  11 19061.2 1384.92   3
   2  -5  11 17382.9 929.167   3
  -2  -5 -11 17989.5 1389.45   7
   2   5  11 19010.4 843.445   6
   2  -5  11 18475.7 984.378   5
   2  -5  11 18245.6 1399.54   6
   2   5  11 18012.1 1234.49   5
   2   5  11 18979.9 1329.83   4
  -2  -5 -12 4864.17 736.349   7
   2  -5  12 5031.08 527.559   3
   2   5  12 5628.39 701.334   5
   2   5  12 5215.19 780.788   3
  -2   5 -12 6394.49 857.506   1
   2  -5  12 5619.63 544.175   5
   2   5  12 5636.89 753.525   4
   2   5  13 4678.54 770.771   3
   2   5  13 4389.14 635.566   5
  -2  -5 -13 4190.24 727.981   7
  -2   5 -13 5413.17 804.772   1
   2   5  13 4868.07 710.246   4
  -2   5 -14 1155.76 409.886   1
  -2  -5 -14 391.352 290.398   7
   2   5  14 1050.33 338.875   5
   2   5  14 817.142 375.417   3
   2   5  14 1102.35 402.911   4
  -2  -5 -15 266.846 265.469   7
   2   5  15 134.722 214.861   5
   2   5  15-63.0883 245.386   3
   2   5  15 177.874 256.390   4
  -2   5 -15 61.0947 240.803   1
  -2  -5 -16-71.9939 307.784   7
  -2   5 -16-82.6330 286.736   1
   2   5  16 364.343 331.458   3
   2   5  16 388.759 274.876   5
   2   5  16 265.390 256.567   4
  -2   5 -17 90.4765 279.021   1
  -2  -5 -17 375.615 354.369   7
   2   5  17 49.9026 181.763   5
   2   5  17 722.717 426.092   3
  -2   5 -18-22.8211 246.656   1
  -2  -5 -18 696.907 428.455   7
   2   5  18 314.572 269.994   5
   2   5  18 887.680 473.340   3
   2   5  19 32.6161 189.945   5
   2   5  19 377.198 378.536   3
  -2  -5 -19 88.8467 383.037   7
  -2   5 -19 549.819 448.971   1
  -2  -5 -20 1473.75 589.885   7
   2   5  20 870.824 346.501   5
   2   5  20 1157.90 527.334   3
  -2   5 -20 798.445 404.575   1
  -2  -5 -21 1534.54 573.999   7
   2   5  21 524.567 359.054   3
  -2   5 -21 689.479 420.911   1
  -2   5 -22 256.037 279.591   1
  -2   5 -23 327.814 284.234   1
  -2   5 -24 467.030 406.052   1
  -2   6  24-145.430 306.828   5
  -2   6  23 126.250 218.922   4
  -2   6  23 229.050 306.112   5
   2   6 -22 83.8991 259.752   1
  -2   6  22-11.8641 228.588   4
  -2   6  22 324.757 398.988   3
  -2   6  22 394.232 302.769   5
  -2   6  21 288.400 305.749   4
  -2   6  21 430.022 362.085   5
   2   6 -21 226.299 290.578   1
   2  -6 -21 225.292 368.618   7
  -2   6  21 917.515 502.818   3
  -2   6  20-76.8549 217.046   4
   2  -6 -20-317.275 385.322   7
  -2   6  20 451.067 433.108   3
   2   6 -20 4.62733 271.908   1
  -2   6  20 320.816 326.105   5
  -2   6  19-145.756 276.227   4
   2   6 -19 520.637 373.779   1
   2  -6 -19 668.718 401.560   7
  -2   6  19 458.184 413.466   3
  -2   6  19 141.296 253.965   5
   2   6 -18 1039.39 451.701   1
  -2   6  18 940.470 396.007   4
  -2   6  18 1091.34 419.821   5
   2  -6 -18 575.963 398.967   7
  -2   6  18 1084.64 491.398   3
   2   6 -17 68.4701 291.664   1
   2  -6 -17-154.996 270.247   7
  -2   6  17 153.622 242.854   4
  -2   6  17-215.109 285.961   5
  -2   6  17 331.510 368.602   3
  -2   6  16 7863.88 1023.78   3
   2  -6 -16 8198.45 1051.39   7
   2   6 -16 6436.94 995.738   1
  -2   6  16 7217.04 924.378   5
  -2   6  16 7153.08 941.786   4
  -2   6  15 269.643 270.071   4
  -2   6  15 342.147 315.883   3
   2   6 -15 150.146 290.213   1
  -2  -6  15-161.561 216.986   7
   2  -6 -15 64.8499 247.679   7
  -2   6  15-208.069 360.268   5
  -2   6  14 4008.98 686.932   4
   2  -6 -14 5201.20 801.041   7
  -2  -6  14 4329.11 534.985   7
  -2   6  14 4520.56 773.973   3
  -2   6  14 5223.08 776.113   5
   2   6 -14 4770.03 782.656   1
   2  -6 -13 843.414 341.702   7
  -2  -6  13 960.459 268.660   7
   2   6 -13 886.792 362.971   1
  -2   6  13 924.931 384.104   4
  -2   6  13 524.372 308.084   3
  -2   6  13 421.171 281.943   5
  -2  -6  12 1573.54 312.608   7
  -2   6  12 1644.44 449.311   4
   2  -6 -12 1256.57 414.653   7
   2   6 -12 1982.78 536.017   1
  -2   6  12 2628.72 563.179   3
  -2   6  12 1778.25 484.963   5
  -2   6  11 1010.49 373.664   5
  -2   6  11 1063.13 431.965   2
  -2   6  11 1492.60 447.856   3
   2   6 -11 1231.08 411.117   1
   2  -6 -11 827.324 357.365   7
  -2   6  11 687.965 300.002   4
  -2   6  10 638.468 313.274   4
  -2   6  10 611.208 331.774   2
  -2   6  10 839.216 365.253   3
   2   6 -10 620.492 328.595   1
  -2   6  10 591.709 331.316   5
   2  -6 -10 823.866 364.928   7
  -2   6   9 18611.6 1368.65   2
  -2   6   9 19580.1 1398.36   4
  -2   6   9 18373.5 1341.62   5
  -2   6   9 19111.8 1314.01   3
   2   6  -9 19172.7 1402.47   1
  -2   6   8 1619.39 439.133   2
   2  -6  -8 1434.82 303.655   6
   2   6  -8 1320.34 372.554   1
  -2   6   8 1449.81 405.794   4
  -2   6   8 1568.80 433.877   5
  -2   6   8 1784.70 396.222   3
  -2   6   7 10293.4 977.489   5
   2  -6  -7 10115.4 819.211   6
  -2   6   7 10002.6 976.782   4
  -2  -6   7 10242.9 883.357   7
   2   6  -7 9250.47 960.608   1
  -2   6   7 10063.3 902.052   3
  -2   6   7 10676.9 1007.27   2
  -2   6   6 1479.28 413.428   2
  -2  -6   6 1694.70 377.446   7
  -2   6   6 1480.00 310.147   3
  -2   6   6 2138.04 468.855   5
  -2   6   6 1914.88 370.366   6
  -2   6   6 1630.50 416.142   4
   2  -6  -6 1699.92 358.871   6
   2   6  -6 1781.63 424.006   1
   2   6  -5 564.714 306.123   1
  -2   6   5 605.864 218.503   6
  -2   6   5 505.926 256.397   4
   2   6  -5 685.591 298.976   5
  -2   6   5 481.855 259.408   2
  -2  -6   5 366.468 210.733   7
  -2  -6   5 504.261 211.929   6
   2  -6  -5 611.164 265.563   6
  -2   6   5 129.455 215.683   3
  -2   6   5 213.220 208.317   5
  -2  -6   4-259.788 321.077   7
  -2  -6   4 438.142 244.675   6
   2   6  -4 216.282 239.469   5
  -2   6   4 339.185 199.476   2
   2  -6  -4 306.120 202.360   6
  -2   6   4 122.470 153.309   6
   2   6  -4 259.792 262.037   1
  -2   6   4-281.587 310.984   5
  -2   6   4 29.9780 219.772   4
   2   6  -4 172.142 185.039   3
   2  -6  -3 17.5678 192.715   6
  -2   6   3-173.570 263.676   4
   2   6  -3 212.453 244.642   4
  -2  -6   3-266.274 314.706   7
  -2   6   3-229.363 277.789   2
   2   6  -3 59.7767 211.504   5
  -2   6   3-188.668 299.863   5
  -2  -6   3 202.149 162.378   6
   2   6  -3-41.4616 162.156   3
  -2   6   2 2731.71 457.711   5
  -2  -6   2 2999.88 386.732   6
   2   6  -2 3348.57 536.839   4
  -2  -6   2 3018.67 514.263   7
   2  -6  -2 2925.47 450.410   6
   2   6  -2 3332.40 503.996   3
  -2   6   2 3292.04 552.311   4
   2  -6  -2 2524.06 386.439   3
  -2   6   2 2698.91 515.586   2
   2   6  -2 3347.88 545.663   5
  -2   6   1 118.056 216.142   4
   2  -6  -1-13.8208 199.390   6
  -2   6   1-94.9392 207.472   2
   2   6  -1 38.5574 165.712   3
  -2  -6   1-0.05167 107.957   6
   2   6  -1-285.397 272.168   5
  -2   6   1 221.840 246.592   5
  -2  -6   1 9.99382 223.838   7
   2  -6  -1-416.044 298.444   3
   2   6  -1-55.4155 175.108   4
   2  -6   0 5231.75 613.069   6
  -2   6   0 5731.92 707.439   2
   2   6   0 5788.03 695.083   5
   2   6   0 5506.09 666.873   3
  -2  -6   0 6047.96 471.140   6
   2   6   0 5720.86 720.446   4
   2  -6   0 5477.51 536.793   3
  -2  -6   0 5847.49 727.321   7
  -2   6   0 6018.51 684.016   5
  -2   6   0 5161.19 661.664   4
   2   6   1-157.872 248.950   5
  -2   6  -1 72.6122 197.698   4
   2   6   1-13.3236 194.142   3
  -2   6  -1 150.408 227.390   2
   2   6   1 142.800 244.624   4
   2  -6   1-363.984 288.037   6
  -2   6  -1 14.5425 120.030   3
   2  -6   1 89.6513 141.099   3
  -2  -6  -1-126.045 262.753   7
  -2   6  -1 17.9222 195.203   5
  -2  -6  -1-9.87135 90.1709   6
  -2  -6  -2 19233.1 1331.27   7
   2   6   2 19343.6 1289.29   4
   2   6   2 19244.6 1232.94   3
  -2   6  -2 18767.2 1175.20   5
  -2   6  -2 19279.1 948.415   3
   2  -6   2 18236.2 931.388   3
   2  -6   2 18687.5 1189.34   6
  -2   6  -2 18028.5 1216.93   2
   2   6   2 19746.1 1290.92   5
  -2  -6  -2 18586.9 704.138   6
  -2   6  -2 18028.3 1158.31   4
  -2   6  -3 2219.99 448.998   2
  -2  -6  -3 2966.39 567.448   7
   2   6   3 2917.19 567.431   4
   2  -6   3 2843.76 517.017   6
   2   6   3 2934.74 523.362   5
   2   6   3 2708.57 498.767   3
  -2   6  -3 3196.60 510.507   5
  -2   6  -3 2407.90 430.401   4
   2  -6   3 2668.89 361.324   3
  -2  -6  -3 2797.77 266.374   6
  -2  -6  -4 3953.74 689.709   7
   2   6   4 4301.69 673.004   4
   2  -6   4 3667.80 415.257   3
  -2   6  -4 3589.52 552.427   2
  -2   6  -4 3938.22 557.658   5
   2   6   4 3689.55 562.348   5
   2  -6   4 3906.46 605.929   6
   2   6   4 4008.68 603.311   3
  -2   6  -4 3880.98 525.986   4
   2   6   5 520.504 258.891   3
  -2   6  -5 518.392 251.193   2
   2  -6   5 783.322 323.451   6
  -2  -6  -5 779.910 362.253   7
   2  -6   5 845.536 206.645   3
  -2   6  -5 914.739 271.404   5
  -2  -6  -5 975.433 264.150   1
   2   6   5 688.935 327.737   5
   2   6   5 898.421 351.931   4
   2   6   6 781.320 367.682   3
   2   6   6 236.530 234.873   5
  -2   6  -6 609.236 243.251   5
   2  -6   6 520.556 298.061   6
   2  -6   6 312.081 149.641   3
  -2  -6  -6 719.819 366.051   7
  -2  -6  -6 1273.48 343.929   1
  -2   6  -6 335.358 224.488   2
   2   6   6 332.417 248.853   4
   2   6   7 2291.05 526.354   4
  -2  -6  -7 2463.43 563.036   7
  -2   6  -7 2571.13 442.965   5
   2   6   7 2735.74 561.581   3
   2  -6   7 2164.14 333.268   3
  -2  -6  -7 2408.15 387.260   1
   2   6   7 2605.30 528.119   5
   2  -6   7 2471.94 525.595   6
  -2   6  -7 2416.87 455.200   2
  -2  -6  -8 240.740 144.259   1
   2   6   8 256.368 79.1919   6
   2  -6   8 386.545 184.218   3
  -2   6  -8 225.537 217.566   2
   2   6   8-27.8889 223.493   5
  -2  -6  -8 293.111 318.640   7
   2   6   8 569.512 356.571   3
  -2   6  -8 608.191 257.411   5
   2  -6   8 340.955 298.079   6
   2  -6   8 216.385 151.401   4
   2   6   8 591.791 364.339   4
   2  -6   9 22693.3 1565.74   6
   2   6   9 23300.5 1556.62   3
   2  -6   9 20876.8 1113.66   4
  -2  -6  -9 22785.5 1644.24   7
   2  -6   9 21779.6 1056.20   3
  -2   6  -9 22019.4 1313.81   2
   2   6   9 23378.8 1471.53   5
  -2  -6  -9 18133.0 1019.12   1
   2   6   9 23157.3 1538.36   4
   2  -6  10 1995.15 351.025   4
  -2   6 -10 2472.23 468.194   2
   2   6  10 2250.12 484.422   3
  -2  -6 -10 2806.35 663.644   7
   2  -6  10 2328.38 354.561   3
   2   6  10 2443.59 512.821   5
   2  -6  10 2635.23 584.228   6
  -2  -6 -10 2641.21 393.150   1
   2   6  10 2470.62 544.803   4
   2   6  11 4857.73 745.659   4
   2   6  11 3502.64 638.251   3
   2  -6  11 4402.55 745.097   6
  -2  -6 -11 4747.57 826.001   7
  -2   6 -11 4333.13 592.342   2
  -2   6 -11 4681.29 483.540   4
   2   6  11 4598.22 679.234   5
  -2   6 -12 3906.79 559.640   2
   2   6  12 3826.36 686.326   4
  -2  -6 -12 3718.69 687.375   7
   2  -6  12 3874.47 702.619   6
   2   6  12 4521.21 688.344   5
   2   6  12 4396.83 727.516   3
   2   6  13 1761.16 508.462   3
   2  -6  13 1157.77 376.032   6
  -2   6 -13 2097.95 410.863   2
   2   6  13 2344.34 513.847   5
  -2  -6 -13 965.249 361.327   7
   2   6  13 2090.04 524.374   4
   2   6  14 540.188 310.924   5
  -2  -6 -14 15.6403 345.862   7
  -2   6 -14 357.358 187.875   2
   2  -6  14-146.775 312.744   6
   2   6  14 459.666 317.845   3
   2   6  14 599.790 341.070   4
   2  -6  15-446.553 401.468   6
   2   6  15 20.4921 233.659   5
   2   6  15-324.075 353.782   3
  -2  -6 -15-454.877 447.823   7
   2   6  15 290.947 280.129   4
   2   6  16 2291.76 659.198   3
   2  -6  16 2130.34 592.950   6
   2   6  16 2520.49 576.284   5
  -2  -6 -16 2061.24 585.668   7
   2   6  16 2851.22 632.247   4
   2   6  17 41.0585 254.002   5
  -2  -6 -17 90.6952 312.979   7
   2   6  17 295.989 343.982   3
   2  -6  17 130.415 274.595   6
   2   6  17 410.192 335.232   4
  -2  -6 -18 3241.20 749.452   7
   2  -6  18 4469.90 904.048   6
   2   6  18 3776.38 793.596   3
   2   6  18 3499.71 639.391   5
   2   6  19 887.781 400.665   5
   2  -6  19-252.975 397.937   6
   2   6  19 997.790 491.292   3
  -2  -6 -19 604.959 484.431   7
   2   6  20 4863.70 932.100   3
   2   6  20 3649.78 673.534   5
   2  -6  20 4096.29 893.229   6
  -2  -6 -20 3645.69 854.238   7
  -2  -6 -21 527.429 519.968   7
  -2   7  23 1562.49 558.400   4
  -2   7  23 964.056 442.022   5
  -2   7  22 591.287 408.358   4
  -2   7  22 496.189 427.541   5
  -2   7  21 480.179 398.209   4
  -2   7  21 1377.03 553.853   5
   2   7 -20 128.693 302.410   1
  -2   7  20 681.914 393.834   4
   2  -7 -20 85.0362 392.865   7
  -2   7  20-38.0214 275.421   5
  -2   7  20 438.656 393.191   3
  -2   7  19 689.531 432.399   4
  -2   7  19 1078.24 547.508   5
   2   7 -19 191.305 351.139   1
   2  -7 -19 1512.85 630.582   7
  -2   7  19 1630.44 644.889   3
   2   7 -18 656.704 405.334   1
  -2   7  18-8.97075 322.813   4
  -2   7  18 545.970 348.843   5
   2  -7 -18 406.781 335.453   7
  -2   7  18 424.862 366.041   3
   2   7 -17 188.711 328.747   1
   2  -7 -17-40.3367 307.786   7
  -2   7  17 551.157 438.658   3
  -2   7  17-607.580 426.652   5
  -2   7  17-36.0390 256.313   4
  -2   7  16 523.142 376.705   4
   2   7 -16 427.756 306.812   1
   2  -7 -16 179.287 268.424   7
  -2   7  16 389.304 329.266   3
  -2   7  16 151.733 288.769   5
  -2   7  15 125.637 256.375   4
   2   7 -15 141.893 306.270   1
  -2   7  15 230.907 299.111   3
  -2   7  15-118.126 336.811   5
   2  -7 -15-48.3090 282.416   7
   2   7 -14 525.569 382.180   1
  -2  -7  14-0.10152 166.008   7
   2  -7 -14-125.445 265.482   7
  -2   7  14-68.8684 276.876   4
  -2   7  14 393.664 344.286   3
  -2   7  14 56.4916 250.054   5
  -2   7  13 66.4784 283.518   3
   2   7 -13 43.8935 225.239   1
  -2  -7  13 27.8527 168.853   7
   2  -7 -13-3.83558 287.170   7
  -2   7  13-26.6227 251.091   4
  -2   7  13-65.5353 275.849   5
  -2   7  12 198.034 220.011   4
   2   7 -12 676.900 360.169   1
  -2  -7  12 386.836 179.660   7
  -2   7  12 575.605 333.765   5
  -2   7  12 572.443 321.794   3
   2  -7 -12 886.028 385.465   7
  -2   7  11 3206.34 634.877   4
  -2   7  11 2822.92 620.832   2
   2  -7 -11 2678.29 634.013   7
   2   7 -11 3197.40 660.341   1
  -2  -7  11 2905.65 514.952   7
  -2   7  11 2849.68 589.401   3
  -2   7  11 2945.81 606.497   5
  -2   7  10 5541.26 833.523   2
  -2   7  10 5290.57 786.828   5
  -2  -7  10 4748.53 674.773   7
   2  -7 -10 4967.63 831.944   7
  -2   7  10 5547.34 786.596   3
   2   7 -10 5909.39 867.138   1
  -2   7  10 5741.96 833.884   4
  -2  -7   9 3418.40 563.288   7
  -2   7   9 3436.50 657.674   4
  -2   7   9 3555.95 672.764   2
   2   7  -9 3392.97 668.073   1
  -2   7   9 3633.66 626.218   3
  -2   7   9 3097.88 583.909   5
  -2  -7   8 889.402 328.421   7
  -2   7   8 865.979 392.820   2
  -2   7   8 700.332 268.829   3
   2  -7  -8 962.137 313.857   6
  -2  -7   8 819.390 291.486   6
   2   7  -8 1060.57 418.184   1
  -2   7   8 1015.67 410.671   4
  -2   7   8 940.215 359.341   5
  -2  -7   7 22804.6 1363.85   6
  -2   7   7 22005.5 1421.84   3
  -2  -7   7 22210.2 1430.14   7
  -2   7   7 19269.2 1480.15   2
  -2   7   7 20331.2 1474.44   5
   2  -7  -7 21706.3 1242.56   6
   2   7  -7 21979.0 1565.37   1
  -2   7   7 20621.3 1501.50   4
  -2   7   6-49.6019 261.293   4
  -2   7   6-382.865 392.120   5
  -2  -7   6-230.550 263.632   7
  -2  -7   6-375.402 265.051   6
  -2   7   6 429.931 309.593   3
   2  -7  -6 42.2585 172.913   6
  -2   7   6 144.840 341.473   2
  -2  -7   5 961.415 299.030   7
  -2   7   5 1788.97 479.059   4
  -2   7   5 1642.88 415.178   3
   2   7  -5 2186.25 550.676   5
  -2   7   5 1474.53 420.830   2
  -2  -7   5 1823.71 376.721   6
   2  -7  -5 1832.24 395.375   6
  -2   7   5 1039.57 353.719   5
  -2  -7   4 10665.9 1042.21   7
  -2   7   4 11221.0 941.922   3
  -2  -7   4 11125.1 867.147   6
  -2   7   4 11254.9 1082.37   4
   2  -7  -4 10519.1 872.382   6
   2   7  -4 11463.7 1061.72   5
  -2   7   4 10174.1 1016.59   5
  -2   7   4 10840.3 1095.96   2
   2   7  -4 11316.3 975.814   3
  -2   7   3 716.868 336.124   4
  -2   7   3 1138.82 329.033   3
   2  -7  -3 890.722 283.858   6
   2   7  -3 941.867 368.007   5
   2   7  -3 1024.39 327.921   3
  -2   7   3 1153.03 413.188   2
  -2   7   3 1232.04 413.309   5
  -2  -7   3 1022.58 296.362   6
  -2  -7   3 615.149 261.555   7
  -2   7   2 2585.18 500.600   4
   2  -7  -2 2607.55 464.823   6
  -2   7   2 2408.42 553.501   2
   2   7  -2 2187.60 510.844   4
   2   7  -2 2476.43 506.952   5
  -2  -7   2 2587.97 400.491   6
   2   7  -2 2105.35 403.141   3
  -2   7   2 2448.01 419.351   3
  -2  -7   2 2341.66 510.094   7
  -2   7   2 2210.70 483.141   5
  -2   7   1 2831.56 518.997   4
  -2  -7   1 3115.84 593.509   7
   2  -7  -1 3385.36 534.727   6
   2   7  -1 3716.63 639.202   4
   2   7  -1 3327.70 552.378   3
  -2   7   1 3550.50 613.091   5
  -2  -7   1 3299.55 418.073   6
   2   7  -1 3037.99 567.016   5
  -2   7   1 2934.99 569.451   2
  -2   7   0-38.7443 197.666   2
  -2   7   0 68.1927 216.983   4
   2   7   0 61.7103 236.057   5
   2   7   0-134.529 201.188   3
   2  -7   0 38.0636 193.103   6
  -2  -7   0 229.890 150.273   6
  -2  -7   0-95.7318 291.797   7
  -2   7   0 87.9649 222.447   5
   2   7   0-73.5583 209.978   4
  -2  -7  -1 1498.52 426.117   7
   2  -7   1 1258.72 336.561   6
   2   7   1 1555.14 400.379   3
  -2   7  -1 1371.11 412.483   2
  -2   7  -1 1428.71 394.673   4
   2   7   1 1462.25 414.957   5
  -2  -7  -1 1420.78 240.134   6
  -2   7  -1 1327.18 361.404   5
   2   7   1 1113.65 380.235   4
  -2   7  -2 401.955 282.572   2
   2   7   2 149.496 271.800   5
   2   7   2 82.1314 269.861   3
  -2   7  -2-125.723 225.054   4
  -2  -7  -2 83.4297 102.844   6
  -2   7  -2-12.6285 230.731   5
   2  -7   2-219.726 306.698   6
  -2  -7  -2-14.3755 276.964   7
   2   7   2 410.325 320.183   4
  -2  -7  -3 820.829 370.832   7
   2  -7   3 232.845 212.488   6
   2   7   3 866.675 337.810   3
  -2   7  -3 599.825 245.653   4
  -2  -7  -3 840.216 173.590   6
  -2   7  -3 820.915 343.796   2
   2   7   3 720.518 317.233   5
   2  -7   3 821.001 245.218   3
  -2   7  -3 503.201 276.338   5
   2   7   3 716.576 351.279   4
  -2   7  -4 790.233 281.439   4
   2   7   4 729.468 285.594   3
   2  -7   4 768.987 348.365   6
   2   7   4 735.447 289.323   5
   2  -7   4 662.851 223.379   3
  -2   7  -4 615.466 257.180   5
  -2  -7  -4 539.275 344.339   7
  -2   7  -4 355.777 234.619   2
   2   7   4 663.414 337.102   4
  -2   7  -5 4190.52 644.311   2
  -2   7  -5 4034.52 590.917   4
   2  -7   5 4332.63 691.107   6
   2   7   5 4578.99 706.787   3
  -2   7  -5 3868.03 597.353   5
   2   7   5 3724.70 640.091   5
   2  -7   5 3617.77 460.489   3
  -2  -7  -5 3963.15 722.089   7
   2   7   5 3902.96 656.453   4
   2  -7   6-135.434 176.152   3
  -2   7  -6-154.886 201.521   4
  -2   7  -6-150.099 243.331   2
   2  -7   6-44.4141 260.390   6
  -2  -7  -6 172.077 255.447   7
  -2   7  -6 243.395 236.442   5
   2   7   6-109.032 306.242   5
   2   7   6 134.524 225.475   3
   2   7   6 101.146 255.021   4
   2  -7   7 195.196 257.950   6
  -2   7  -7 43.7138 193.886   4
  -2   7  -7 47.2057 185.070   2
  -2   7  -7-39.0010 182.765   5
   2   7   7 287.879 326.005   3
  -2  -7  -7 158.817 327.256   7
   2   7   7 148.095 274.807   5
   2   7   7 79.8001 242.930   4
  -2   7  -8 1313.92 340.417   4
   2  -7   8 903.149 358.940   6
  -2   7  -8 763.541 319.510   2
  -2   7  -8 1002.36 314.841   5
   2   7   8 753.850 340.662   5
  -2  -7  -8 1255.39 478.831   7
   2   7   8 1346.67 476.579   3
   2   7   8 382.659 318.180   4
  -2   7  -9 24.0470 172.097   2
  -2  -7  -9 614.578 412.111   7
   2  -7   9 563.914 295.155   6
   2   7   9 57.6667 267.440   5
   2   7   9 687.473 411.444   3
  -2   7  -9 580.108 274.004   5
   2   7   9 276.735 305.868   4
  -2   7  -9 307.766 187.105   4
  -2  -7 -10 880.744 477.781   7
  -2   7 -10 402.299 180.326   2
   2   7  10 1013.56 425.401   3
   2  -7  10 656.170 374.182   6
   2   7  10 644.944 360.492   5
   2   7  10 465.021 320.883   4
  -2   7 -11 705.527 301.403   2
   2  -7  11 1559.11 537.539   6
   2   7  11 1572.80 543.993   3
   2   7  11 1311.50 444.440   5
   2   7  11 1471.57 495.267   4
  -2  -7 -11 1479.29 556.397   7
  -2   7 -12 292.825 178.301   2
  -2  -7 -12 499.160 305.929   7
   2   7  12 334.482 294.395   5
   2   7  12 454.966 318.012   3
   2  -7  12 450.827 307.574   6
   2   7  12 546.615 325.538   4
   2  -7  13 5.08735 289.805   6
  -2  -7 -13-687.857 608.574   7
  -2   7 -13 139.940 182.849   2
   2   7  13 253.875 255.031   5
   2   7  13 397.912 304.161   3
   2   7  13 348.041 346.652   4
  -2  -7 -14 8989.96 1201.91   7
   2   7  14 8421.87 1108.98   3
   2   7  14 8978.45 1047.71   5
   2  -7  14 9653.21 1219.85   6
   2   7  14 8743.65 1111.43   4
  -2  -7 -15 1040.27 439.081   7
   2   7  15 1069.23 402.708   5
   2   7  15 1040.63 443.225   3
   2  -7  15 1137.72 456.369   6
   2   7  15 1332.45 481.866   4
  -2  -7 -16-243.116 373.171   7
   2   7  16 207.515 278.643   4
   2  -7  16-51.6623 313.467   6
   2   7  16-858.549 493.862   3
   2   7  16 329.477 271.644   5
  -2  -7 -17 2273.87 691.706   7
   2   7  17 1729.36 544.616   3
   2   7  17 1825.69 523.177   5
   2  -7  17 1762.12 582.812   6
   2   7  18-456.422 384.065   3
  -2  -7 -18 658.486 467.475   7
   2  -7  18 185.444 303.915   6
   2   7  18 194.942 310.245   5
  -2  -7 -19 293.755 426.687   7
   2   7  19-109.167 230.663   5
  -2  -7 -20 797.876 503.467   7
   2   7  20-66.3864 270.415   5
  -2  -7 -21 370.106 381.522   7
   2  -8 -21 74.0337 421.760   7
  -2   8  20 333.565 322.679   5
   2  -8 -20 983.808 543.138   7
  -2   8  20 641.101 422.111   4
   2  -8 -19 8202.22 1279.88   7
  -2   8  19 8611.33 1178.33   5
  -2   8  19 6895.31 1093.76   4
  -2   8  18 343.574 332.666   4
   2  -8 -18 906.254 481.151   7
  -2   8  18 381.385 344.787   3
  -2   8  18 277.107 258.547   5
   2   8 -17 7718.56 1167.17   1
   2  -8 -17 7108.70 1145.18   7
  -2   8  17 6719.80 1049.80   3
  -2   8  17 7077.90 1037.57   5
  -2   8  17 6420.09 1021.19   4
   2   8 -16 158.935 375.959   1
  -2   8  16-267.729 275.816   4
   2  -8 -16 139.835 303.470   7
  -2   8  16-276.584 378.307   5
  -2   8  16-98.7570 309.698   3
   2   8 -15 4077.33 822.445   1
  -2   8  15 3324.61 738.298   4
  -2   8  15 3777.34 764.933   3
  -2   8  15 3268.54 717.355   5
   2  -8 -15 3956.64 864.052   7
   2   8 -14 1100.67 549.150   1
  -2   8  14 472.741 336.611   3
   2  -8 -14 510.207 337.653   7
  -2   8  14 507.342 354.231   4
  -2   8  14 319.333 302.601   5
  -2   8  13 256.284 306.096   4
   2  -8 -13 490.036 387.395   7
  -2  -8  13-66.4708 235.201   7
  -2   8  13 348.609 330.279   5
  -2   8  13 180.630 260.210   3
  -2  -8  13 121.732 286.011   6
   2   8 -13 225.049 320.584   1
   2  -8 -12 13.7573 276.726   7
  -2  -8  12-113.040 257.603   6
  -2   8  12-250.898 378.748   3
  -2  -8  12-15.7915 232.587   7
  -2   8  12-176.170 363.031   5
   2   8 -12 483.177 399.743   1
  -2   8  12-39.2550 243.680   4
  -2   8  11 618.632 368.142   4
  -2   8  11 332.138 277.701   3
  -2   8  11 267.091 338.740   5
  -2  -8  11 686.465 316.091   6
   2   8 -11 1173.58 500.421   1
   2  -8 -11 435.516 292.021   7
  -2  -8  11 927.806 354.888   7
  -2   8  10 961.695 368.945   5
  -2   8  10 1156.89 428.450   2
  -2   8  10 517.638 229.482   3
  -2  -8  10 915.750 338.625   7
   2  -8 -10 921.819 374.556   7
  -2  -8  10 411.330 229.919   6
  -2   8  10 847.345 393.472   4
  -2   8   9 23.6551 230.265   4
  -2   8   9-75.4021 302.804   2
  -2  -8   9 110.687 217.671   7
   2  -8  -9-215.200 338.484   7
  -2   8   9-78.0111 345.306   5
  -2  -8   9-218.821 299.398   6
  -2   8   9 256.944 324.640   3
  -2   8   8-295.572 322.132   4
  -2   8   8 67.6700 219.345   2
  -2   8   8 91.1564 223.104   3
  -2  -8   8-7.75197 196.203   7
  -2  -8   8-275.510 290.341   6
   2  -8  -8-216.445 206.919   6
  -2   8   8-50.7757 249.482   5
  -2   8   7-455.554 370.660   2
   2  -8  -7 152.936 194.218   6
  -2  -8   7-187.153 249.970   7
  -2   8   7 188.738 302.313   3
  -2  -8   7 24.0497 178.986   6
  -2   8   7 255.340 282.045   4
  -2   8   7-2.42151 255.697   5
  -2   8   6 97.4442 246.048   2
  -2  -8   6-158.737 200.883   6
  -2  -8   6-293.223 348.623   7
   2  -8  -6-16.5679 206.747   6
  -2   8   6 76.0140 309.636   4
  -2   8   6 71.5498 196.549   3
  -2   8   6-56.7387 278.594   5
  -2   8   5 65.9197 267.972   4
  -2   8   5-201.224 254.557   2
   2  -8  -5 185.605 208.890   6
  -2   8   5 62.7279 230.534   5
  -2  -8   5 12.4611 267.290   7
   2   8  -5 15.2649 236.664   5
  -2  -8   5 200.304 185.639   6
  -2   8   5-44.4930 205.193   3
  -2   8   4 2286.58 493.141   3
  -2  -8   4 2556.33 461.125   6
  -2   8   4 2368.56 529.539   5
  -2   8   4 2434.11 547.163   2
  -2  -8   4 2036.02 516.168   7
   2  -8  -4 2519.64 475.294   6
  -2   8   4 2270.28 557.878   4
   2   8  -4 2358.51 560.029   5
  -2   8   3 482.921 283.820   4
  -2   8   3 792.024 306.386   3
  -2   8   3 366.297 254.577   2
  -2  -8   3 745.854 332.475   7
  -2  -8   3 644.332 249.600   6
   2  -8  -3 939.128 341.631   6
  -2   8   3 608.384 316.651   5
   2   8  -3 479.844 245.296   3
   2   8  -3 708.901 356.029   5
  -2   8   2 121.785 235.696   4
  -2   8   2-47.9124 295.007   5
  -2  -8   2 208.289 331.548   7
  -2   8   2-144.909 283.447   2
   2   8  -2 13.4420 209.956   3
  -2  -8   2 35.8586 138.262   6
  -2   8   2 34.0957 164.175   3
   2   8  -2-232.528 310.561   5
   2  -8  -2-5.32821 188.618   6
  -2   8   1 3389.32 644.799   4
   2   8  -1 3648.31 671.372   4
   2  -8  -1 3745.48 585.064   6
   2   8  -1 3837.15 645.125   3
  -2   8   1 3792.48 542.492   3
  -2  -8   1 4225.28 511.712   6
  -2   8   1 4203.01 690.627   5
  -2   8   1 3674.70 670.181   2
  -2  -8   1 3334.49 657.859   7
   2   8  -1 3436.36 642.013   5
  -2  -8   0-276.324 360.355   7
  -2   8   0-115.370 275.389   4
   2  -8   0 252.515 256.438   6
  -2   8   0 104.660 232.797   2
   2   8   0-30.9520 240.684   3
  -2  -8   0-11.0588 116.790   6
  -2   8   0-359.293 266.236   3
   2   8   0 13.9234 256.807   5
  -2   8   0-307.865 322.337   5
   2   8   0 93.2613 259.194   4
  -2   8  -1 6320.10 885.606   2
  -2   8  -1 6542.77 851.505   5
   2   8   1 7463.37 868.899   3
  -2   8  -1 6767.24 702.792   3
   2   8   1 7108.62 945.016   4
  -2   8  -1 6822.86 872.529   4
   2   8   1 6658.68 890.622   5
  -2  -8  -1 6543.04 542.753   6
  -2  -8  -1 7309.12 971.827   7
   2  -8   1 6518.95 793.176   6
  -2   8  -2 975.865 377.617   4
  -2   8  -2 1738.61 458.811   5
   2   8   2 2102.32 569.682   5
   2   8   2 1894.18 523.115   4
   2   8   2 1760.90 460.804   3
  -2   8  -2 1687.47 474.931   2
  -2  -8  -2 1817.82 274.430   6
  -2  -8  -2 1714.31 499.363   7
   2  -8   2 1564.05 377.767   6
  -2   8  -2 1692.23 360.751   3
   2  -8   3 11105.5 1070.79   6
  -2   8  -3 10519.2 1108.00   2
   2   8   3 11088.9 1107.70   3
  -2  -8  -3 10534.9 1225.56   7
  -2   8  -3 10721.2 1064.96   5
   2   8   3 10199.5 1107.72   5
   2   8   3 10319.5 1137.70   4
  -2   8  -3 10701.5 1034.79   4
  -2   8  -4 31.9171 205.159   4
  -2   8  -4 318.455 302.478   2
   2  -8   4-122.728 314.766   6
   2   8   4-96.1470 293.725   3
   2   8   4 153.245 228.175   5
  -2   8  -4 189.062 236.424   5
  -2  -8  -4 95.2172 304.380   7
   2   8   4 390.937 345.511   4
  -2   8  -5 171.479 219.450   4
   2   8   5 76.2689 239.727   5
  -2   8  -5-77.8837 205.313   2
  -2  -8  -5 167.492 283.356   7
   2   8   5 610.260 351.844   3
   2  -8   5-78.6951 255.230   6
  -2   8  -5 573.827 308.704   5
   2   8   5 313.051 292.286   4
  -2   8  -6 559.384 303.597   4
  -2  -8  -6 692.956 416.119   7
  -2   8  -6 241.733 194.448   5
  -2   8  -6 593.128 309.188   2
   2  -8   6 624.003 353.253   6
   2   8   6 987.392 383.401   5
   2   8   6 612.574 346.668   3
   2   8   6 694.725 381.228   4
  -2   8  -7-128.080 210.189   4
  -2   8  -7 123.953 236.092   2
  -2   8  -7 344.046 262.565   5
   2   8   7-5.58591 248.059   5
   2  -8   7 61.9225 242.234   6
   2   8   7 218.691 278.426   3
  -2  -8  -7 237.043 351.606   7
   2   8   7-67.7886 276.056   4
   2   8   8 646.567 358.476   3
  -2   8  -8 406.148 301.760   2
   2  -8   8 353.259 300.288   6
  -2  -8  -8 673.121 450.531   7
   2   8   8 319.871 304.733   5
  -2   8  -8 376.743 255.755   5
   2   8   8 593.230 337.147   4
  -2   8  -8 501.159 261.157   4
   2   8   9 2032.13 553.366   3
  -2  -8  -9 2428.67 678.949   7
   2  -8   9 1832.68 547.507   6
   2   8   9 2112.00 553.638   5
  -2   8  -9 2319.14 474.131   4
  -2   8  -9 1811.29 467.042   2
   2   8   9 2305.87 619.419   4
  -2   8 -10-0.13624 184.041   2
  -2  -8 -10-132.729 321.551   7
   2   8  10 60.0890 248.005   5
   2  -8  10 65.2949 272.522   6
   2   8  10 20.5849 236.743   3
   2   8  10 184.630 320.337   4
  -2   8 -11 163.856 177.094   2
   2   8  11 503.551 372.886   3
   2  -8  11 180.419 316.263   6
  -2  -8 -11 458.585 434.799   7
   2   8  11 358.768 309.404   4
   2   8  11 489.742 328.907   5
   2   8  12 2478.01 665.725   3
   2  -8  12 1965.08 578.440   6
  -2  -8 -12 1866.47 606.785   7
  -2   8 -12 1657.40 446.441   2
   2   8  12 1776.89 555.915   4
   2   8  12 1290.47 468.241   5
   2   8  13 157.209 258.618   5
   2   8  13 424.388 376.173   3
  -2  -8 -13-459.269 528.605   7
   2  -8  13 394.892 384.697   6
   2   8  13 147.199 360.055   4
  -2  -8 -14 835.307 426.550   7
   2   8  14 1117.62 470.034   5
   2  -8  14 797.760 413.222   6
   2   8  14 1403.47 568.630   3
   2   8  14 1230.81 510.514   4
  -2  -8 -15-131.955 462.891   7
   2   8  15 491.326 390.417   5
   2  -8  15 412.197 396.595   6
   2   8  15 256.072 367.608   3
   2   8  15 111.143 310.928   4
  -2  -8 -16-17.0010 358.124   7
   2   8  16 0.36477 238.519   5
   2  -8  16 534.988 537.260   6
   2   8  16 254.449 247.726   3
   2   8  16 63.9269 281.517   4
   2   8  17 292.261 287.956   5
  -2  -8 -17-445.730 521.268   7
   2  -8  17 291.221 380.097   6
  -2  -8 -18-419.414 518.438   7
   2   8  18-165.910 290.097   5
   2   8  19 581.589 394.565   5
  -2  -9  17 272.128 343.887   6
  -2   9  16 2211.55 622.916   3
   2  -9 -16 2735.12 807.683   7
  -2  -9  16 4003.90 872.799   6
  -2   9  16 2699.85 721.268   5
   2  -9 -15 562.306 443.406   7
  -2   9  15 302.909 289.844   4
  -2  -9  15 517.793 356.793   6
  -2   9  15 276.335 262.896   3
  -2   9  15 562.695 399.566   5
  -2   9  14 575.381 452.571   4
  -2  -9  14-140.892 240.834   6
  -2   9  14 215.555 384.154   5
  -2   9  14-157.523 323.566   3
   2  -9 -14 170.959 356.660   7
   2  -9 -13 108.329 303.867   7
  -2   9  13 663.224 415.151   3
  -2   9  13 35.0609 239.382   4
  -2   9  13 599.702 354.547   5
  -2  -9  13 417.996 231.508   6
  -2   9  12 43.5911 330.839   4
  -2  -9  12-104.584 324.357   6
  -2   9  12 235.737 261.843   5
   2  -9 -12 115.619 309.798   7
  -2  -9  12 106.397 215.374   7
  -2   9  12 459.103 383.544   3
  -2   9  11 523.834 395.732   3
  -2   9  11 307.116 354.523   4
  -2  -9  11-365.312 317.329   6
  -2  -9  11 197.265 250.738   7
   2  -9 -11-28.7526 289.080   7
  -2   9  11-80.4294 305.477   5
  -2  -9  10 5930.15 883.729   7
  -2   9  10 5716.19 894.572   3
   2  -9 -10 5281.44 972.816   7
  -2  -9  10 5548.25 846.483   6
  -2   9  10 5170.04 891.151   5
  -2   9  10 5699.35 976.072   4
  -2   9   9-114.008 219.681   3
  -2  -9   9-45.0668 208.541   6
  -2  -9   9-23.4058 205.354   7
  -2   9   9 10.5289 286.541   5
   2  -9  -9-208.341 319.539   7
  -2   9   9-6.52219 341.736   4
  -2  -9   8 7608.93 931.215   6
  -2   9   8 7952.24 993.033   3
  -2  -9   8 6923.45 955.557   7
   2  -9  -8 6739.49 1074.92   7
  -2   9   8 7248.56 1041.39   5
  -2   9   8 7419.89 1071.90   2
  -2   9   8 6678.09 1023.38   4
  -2   9   7 27.6245 266.357   2
   2  -9  -7-218.624 410.851   7
  -2  -9   7-145.087 310.157   7
  -2   9   7 56.8230 235.425   4
  -2  -9   7-96.2680 188.500   6
  -2   9   7 170.420 209.689   3
  -2   9   7-115.595 257.846   5
  -2   9   6 2353.04 613.894   4
  -2   9   6 2439.62 648.328   2
  -2  -9   6 2463.57 500.156   6
  -2  -9   6 1865.03 506.573   7
   2  -9  -6 2502.54 498.597   6
  -2   9   6 2597.20 629.362   5
  -2   9   6 2380.45 545.145   3
  -2   9   5 401.820 378.660   2
  -2   9   5-104.344 202.902   3
  -2  -9   5-174.316 366.951   7
  -2  -9   5 40.0299 202.388   6
  -2   9   5 383.427 295.568   4
   2  -9  -5 149.387 201.051   6
  -2   9   5 363.135 282.057   5
  -2   9   4 245.027 301.597   4
  -2   9   4 593.760 318.736   5
   2  -9  -4 636.981 301.404   6
  -2   9   4 306.540 229.939   3
  -2  -9   4 246.492 157.290   6
  -2  -9   4 234.208 284.315   7
   2   9  -4 486.109 287.668   5
  -2   9   4 319.072 305.746   2
  -2   9   3-221.238 340.703   5
  -2  -9   3-61.2146 181.841   6
   2  -9  -3 218.145 255.691   6
  -2   9   3 70.4523 251.454   2
  -2   9   3-138.429 216.631   3
  -2   9   3-557.140 393.527   4
   2   9  -3 1.28767 264.929   5
   2   9  -3-94.2365 237.076   3
  -2  -9   3-130.185 300.973   7
  -2   9   2 1609.42 487.382   4
  -2   9   2 1755.94 552.655   2
  -2   9   2 1632.66 438.541   3
   2   9  -2 1560.69 458.037   5
   2   9  -2 1718.48 471.973   3
  -2  -9   2 2020.67 586.731   7
   2  -9  -2 1855.27 464.342   6
  -2   9   2 1780.47 512.375   5
  -2   9   1 1984.67 569.989   2
  -2  -9   1 1745.37 515.086   7
  -2   9   1 1360.57 434.657   4
   2   9  -1 2083.93 505.257   3
  -2   9   1 1764.37 422.791   3
   2  -9  -1 2536.32 523.145   6
   2   9  -1 2542.96 603.074   5
  -2   9   1 1875.49 539.414   5
  -2   9   0 5311.19 869.959   2
   2  -9   0 5852.61 780.018   6
   2   9   0 5594.86 813.957   3
  -2  -9   0 5474.88 934.496   7
  -2   9   0 5756.49 874.890   5
   2   9   0 5305.26 853.232   5
  -2   9   0 5202.18 681.623   3
  -2   9   0 4834.50 794.387   4
  -2   9  -1 222.043 269.394   4
  -2   9  -1-25.9554 237.570   2
   2   9   1 636.829 393.123   4
  -2   9  -1 155.756 192.033   3
   2   9   1 59.6969 246.877   3
  -2  -9  -1-187.253 284.957   7
   2  -9   1 285.239 258.397   6
   2   9   1 591.743 392.161   5
  -2   9  -1 288.888 238.371   5
  -2   9  -2 1931.81 533.647   4
  -2   9  -2 2127.21 564.162   2
   2   9   2 2177.30 598.636   4
   2  -9   2 1188.54 387.134   6
   2   9   2 1611.77 519.124   5
  -2   9  -2 1746.26 496.185   5
   2   9   2 1819.56 502.363   3
  -2  -9  -2 1963.49 641.938   7
  -2   9  -3 1.92727 212.869   4
  -2  -9  -3 74.9507 276.498   7
   2   9   3 126.189 289.534   3
  -2   9  -3 129.641 204.047   5
   2  -9   3 290.491 282.449   6
  -2   9  -3-79.2098 225.142   2
   2   9   3-136.623 260.177   5
   2   9   3 493.695 446.998   4
   2  -9   4 1070.95 357.838   6
  -2  -9  -4 1052.80 486.436   7
   2   9   4 545.097 336.009   3
  -2   9  -4 678.776 324.704   4
  -2   9  -4 997.916 392.956   5
   2   9   4 965.221 406.874   5
  -2   9  -4 635.164 379.706   2
   2   9   4 992.627 449.863   4
  -2   9  -5 588.825 310.525   4
   2   9   5-46.2453 281.648   5
  -2   9  -5 182.672 241.697   2
   2   9   5-271.317 342.042   3
   2  -9   5-51.1865 307.864   6
  -2  -9  -5 562.351 416.248   7
  -2   9  -5 219.935 291.360   5
   2   9   5 305.480 364.352   4
   2  -9   6 852.013 300.632   6
  -2  -9  -6 1678.98 585.494   7
  -2   9  -6 1098.59 408.878   5
   2   9   6 1480.73 505.813   3
   2   9   6 1623.22 540.929   5
  -2   9  -6 1001.79 394.772   2
   2   9   6 1175.94 518.659   4
  -2   9  -6 1282.37 414.597   4
  -2  -9  -7-72.1086 273.661   7
   2   9   7 483.865 375.737   5
  -2   9  -7 413.375 304.515   5
   2  -9   7-243.442 311.525   6
   2   9   7 268.975 275.633   3
  -2   9  -7 218.434 227.681   2
   2   9   7 362.204 318.300   4
  -2   9  -7 289.561 235.395   4
  -2   9  -8 3181.68 665.112   2
  -2  -9  -8 4305.04 932.043   7
  -2   9  -8 2910.16 622.515   5
   2   9   8 3689.50 742.808   3
   2   9   8 3513.14 717.350   5
   2  -9   8 3876.82 789.201   6
   2   9   8 3434.69 767.389   4
  -2   9  -8 3072.23 572.801   4
  -2  -9  -9 591.066 415.897   7
   2   9   9 501.078 392.018   4
   2  -9   9 726.606 414.060   6
   2   9   9 388.526 340.367   5
  -2   9  -9 567.264 349.440   2
   2   9   9 537.144 383.235   3
  -2   9 -10 4737.93 781.614   2
   2  -9  10 5497.27 934.250   6
   2   9  10 5899.23 974.286   3
   2   9  10 5463.54 918.867   5
  -2  -9 -10 5288.69 1061.28   7
   2   9  10 5720.87 1004.59   4
  -2   9 -11 36.7557 213.793   2
  -2  -9 -11 951.836 594.352   7
   2  -9  11 192.503 263.950   6
   2   9  11-49.0709 242.859   3
   2   9  11 157.912 278.127   5
   2   9  11 581.326 456.027   4
   2   9  12 3471.47 739.930   5
  -2  -9 -12 4278.19 943.253   7
   2   9  12 4072.99 849.990   4
   2  -9  12 3830.64 837.691   6
   2   9  12 3832.50 831.876   3
   2   9  13 868.182 526.537   3
   2  -9  13 156.953 251.763   6
  -2  -9 -13-351.371 556.806   7
   2   9  13 47.1535 293.517   5
   2   9  13 282.053 375.548   4
   2  -9  14 2496.52 698.430   6
   2   9  14 2264.19 637.358   5
   2   9  14 2759.57 735.907   4
   2   9  15-170.905 343.999   5
   2   9  16-38.0050 260.080   5
  -2 -10  15 1141.71 497.694   6
  -2 -10  14 570.898 378.170   6
  -2 -10  13-167.643 320.870   6
  -2  10  13 117.125 325.444   3
  -2 -10  12 345.123 223.985   6
  -2  10  12 626.089 400.422   3
  -2 -10  11 319.094 310.450   6
  -2 -10  11-246.015 293.581   7
  -2  10  11 275.631 326.636   3
  -2  10  10 2140.78 659.912   4
  -2 -10  10 1925.04 565.952   7
  -2  10  10 2621.83 671.517   3
   2 -10 -10 1936.66 654.112   7
  -2 -10  10 2526.97 599.232   6
  -2  10  10 2398.45 673.534   5
  -2 -10   9 163.793 314.999   7
  -2  10   9 230.739 384.888   5
  -2  10   9 293.640 364.179   4
   2 -10  -9 132.252 308.703   7
  -2  10   9-70.2908 274.915   3
  -2  10   8 754.752 488.212   4
  -2  10   8 379.629 312.890   3
   2 -10  -8 584.757 396.882   7
  -2  10   8 793.720 444.420   5
  -2 -10   8 193.190 235.694   7
  -2 -10   7 91.7706 266.975   7
  -2  10   7 76.7164 233.518   3
   2 -10  -7-343.113 444.620   7
  -2  10   7 409.469 298.388   5
  -2  10   7 201.704 298.104   4
  -2  10   6-233.008 266.439   3
  -2  10   6-92.7066 281.800   2
  -2  10   6 129.965 286.705   4
  -2 -10   6 155.565 318.126   7
  -2  10   6-103.000 272.872   5
   2 -10  -6-329.637 376.319   7
  -2  10   5 67.4846 337.128   4
   2 -10  -5 106.883 293.691   7
  -2 -10   5-206.153 316.782   7
  -2  10   5-103.389 254.856   3
  -2  10   5-137.198 366.944   2
  -2  10   5 497.279 388.406   5
  -2  10   4 336.576 277.639   4
  -2  10   4 525.320 384.267   2
  -2  10   4 313.292 261.202   3
  -2 -10   4 52.0478 279.582   7
  -2  10   4-86.8881 305.616   5
   2  10  -4 534.182 404.408   5
  -2  10   3 334.224 444.197   5
  -2  10   3 434.628 358.064   2
  -2 -10   3 70.8980 310.032   7
  -2  10   3 207.274 239.487   4
   2  10  -3 8.70217 309.134   5
  -2  10   3 444.279 300.621   3
  -2  10   2 744.191 409.445   4
  -2  10   2 654.039 351.047   2
  -2 -10   2 1122.55 499.132   7
  -2  10   2 1109.28 461.660   5
   2  10  -2 648.321 415.543   5
  -2  10   2 681.945 293.774   3
   2  10  -2 895.049 384.760   3
  -2  10   1 457.954 332.364   4
  -2  10   1 303.460 336.715   2
   2  10  -1 613.406 336.145   3
  -2  10   1 470.830 311.377   5
   2  10  -1 515.141 322.573   5
  -2 -10   1 586.364 427.741   7
  -2  10   0 1320.53 474.468   4
  -2  10   0 1731.74 557.143   2
   2  10   0 2225.82 557.159   3
   2 -10   0 2342.96 555.871   6
  -2 -10   0 2186.02 626.773   7
  -2  10   0 1931.13 579.083   5
   2  10   0 1640.03 532.701   5
  -2  10  -1 497.431 384.792   2
  -2  10  -1 402.671 338.246   5
   2  10   1 503.989 339.343   3
   2 -10   1 441.232 305.563   6
   2  10   1 134.638 306.257   5
  -2  10  -1 620.287 362.816   4
  -2 -10  -1 835.058 467.436   7
  -2  10  -2 294.322 314.738   4
   2 -10   2 241.351 264.069   6
  -2  10  -2 610.224 356.733   2
   2  10   2 238.840 231.772   3
   2  10   2 78.7442 272.290   5
  -2 -10  -2 669.230 432.197   7
  -2  10  -2 476.891 335.217   5
  -2  10  -3 2210.97 590.896   4
   2  10   3 2136.18 551.219   3
  -2  10  -3 2368.09 601.225   5
  -2 -10  -3 2273.70 693.845   7
  -2  10  -3 2378.50 659.410   2
   2 -10   3 2372.05 563.028   6
   2  10   3 2870.20 701.970   5
  -2  10  -4 3865.45 783.894   2
  -2  10  -4 3239.29 699.090   5
   2  10   4 3301.08 749.241   5
  -2 -10  -4 3197.03 827.040   7
   2 -10   4 3480.46 683.763   6
   2  10   4 3396.00 715.605   3
   2  10   4 4383.59 861.829   4
  -2  10  -4 3280.41 680.446   4
   2 -10   5 573.770 327.248   6
  -2 -10  -5 1111.77 522.846   7
   2  10   5 1770.20 532.402   5
  -2  10  -5 829.184 396.488   2
   2  10   5 622.753 395.890   4
  -2  10  -5 779.329 379.111   5
   2  10   5 1050.45 434.798   3
  -2  10  -5 1135.20 422.041   4
   2  10   6 2459.18 696.715   4
  -2  10  -6 1526.31 520.936   2
   2 -10   6 1671.79 537.239   6
   2  10   6 1958.18 604.443   5
  -2  10  -6 1850.55 570.826   5
   2  10   6 2056.25 573.120   3
  -2 -10  -6 2267.99 703.241   7
  -2  10  -6 1768.28 502.926   4
  -2  10  -7 88.8265 257.363   2
   2  10   7 127.659 283.785   3
  -2 -10  -7-8.84434 313.533   7
  -2  10  -7 251.003 284.554   5
   2  10   7 174.978 371.618   4
   2  10   7 662.796 433.269   5
   2 -10   7-380.731 362.139   6
  -2  10  -7 122.517 193.908   4
  -2 -10  -8 1665.69 659.433   7
  -2  10  -8 1404.99 483.776   5
   2  10   8 1678.27 578.535   5
   2 -10   8 1365.33 515.623   6
   2  10   8 2692.49 760.013   4
   2  10   8 1771.89 569.362   3
  -2  10  -8 1680.07 543.297   2
  -2  10  -9 166.202 274.097   2
   2  10   9 281.894 296.402   3
   2  10   9 466.351 403.215   5
   2 -10   9-321.276 389.926   6
  -2  10 -10 280.570 292.374   2
   2  10  10 462.144 379.745   3
   2 -10  10 288.090 290.252   6
   2 -10  11 292.869 364.063   6
   2 -10  12 336.659 425.346   6
  -2  11  10 195.955 318.383   3
  -2 -11   9 878.609 461.583   7
  -2  11   9 1129.87 449.824   3
  -2 -11   8 287.693 297.066   7
  -2 -11   7 113.506 258.442   7
  -2 -11   6 234.970 347.845   7
  -2 -11   5 682.487 459.904   7
  -2 -11   4 168.465 304.749   7
  -2 -11   3 455.768 390.717   7
  -2  11   2 1652.51 600.070   4
  -2 -11   2 1840.03 656.883   7
  -2  11   1 2108.99 653.308   4
   2  11  -1 1614.31 536.082   3
  -2 -11   1 1429.56 618.363   7
  -2  11   0 380.971 380.482   4
   2  11   0-135.345 302.661   3
  -2 -11   0 94.4702 324.337   7
   2  11   1 68.3573 249.966   3
  -2  11  -1 211.801 390.488   4
   2  11   2 278.331 297.028   3
  -2  11  -2-54.0223 251.619   5
  -2  11  -2 403.503 322.534   4
   2  11   3 276.050 365.520   3
  -2  11  -3 381.588 411.972   2
  -2  11  -3-41.4542 287.806   5
  -2  11  -3 150.533 320.021   4
  -2  11  -4 54.8189 324.242   2
  -2  11  -4 225.982 281.295   4
  -2  11  -4-115.004 313.859   5
   2  11   4 105.748 305.311   3
  -2  11  -5 124.587 243.940   2
  -2  11  -5 27.5248 244.835   5
   2  11   5-59.6407 245.799   3
  -2  11  -5 446.984 365.647   4
  -2  11  -6 701.927 384.644   2
  -2  11  -6 1030.40 412.406   5
  -2  11  -7 421.265 331.925   5
  -2  11  -7 741.998 446.797   2
  -2  11  -8 450.131 388.239   2
   2 -11   8 254.751 290.267   6
   2 -11   9 191.496 323.351   6
   3   0 -28 240.522 267.525   1
  -3   0  27 880.310 545.341   3
   3   0 -27-137.601 305.898   1
  -3   0  26 2918.19 782.855   3
   3   0 -26 1761.27 512.196   1
  -3   0  25 197.947 430.130   3
   3   0 -25 293.886 269.088   1
  -3   0  24 189.251 391.562   3
   3   0 -24 419.089 339.633   1
   3   0 -23-34.6638 217.847   1
   3   0 -22 3594.96 649.044   1
   3   0 -21 268.601 284.426   1
   3   0 -20 13054.1 1128.97   1
  -3   0  20 13649.3 774.747   4
  -3   0  19-13.2119 124.155   4
   3   0 -19 71.6877 248.431   1
  -3   0  18 28234.4 1114.16   4
   3   0 -18 28435.0 1551.52   1
  -3   0  17-169.333 161.623   4
   3   0 -17 178.293 288.717   1
  -3   0  16 82400.8 1860.79   4
   3   0 -16 79920.5 2512.54   1
  -3   0  15 116.343 151.611   4
  -3   0  14 9451.91 623.346   4
   3   0 -14 7430.12 275.794   2
   3   0 -14 7173.78 292.193   7
   3   0 -13 120.755 52.4366   7
   3   0 -13 142.334 67.9978   2
  -3   0  13 218.395 173.687   4
  -3   0  12 4888.24 408.600   4
   3   0 -12 4969.27 247.753   7
   3   0 -12 5395.12 272.752   2
  -3   0  11 48.4298 52.0718   2
   3   0 -11 97.7222 67.7045   7
   3   0 -11 82.0932 78.8150   2
  -3   0  11-49.6802 196.729   4
  -3   0  10 6827.28 317.251   2
   3   0 -10 6964.75 289.083   7
   3   0 -10 7701.04 353.348   2
  -3   0  10 7723.97 561.166   4
  -3   0   9 12.6925 67.4860   2
  -3   0   9 338.495 234.153   4
   3   0  -9 253.400 137.405   2
  -3   0   8 10716.1 625.866   4
  -3   0   8 10426.4 399.555   2
  -3   0   7 433.418 145.874   2
  -3   0   6 17286.1 575.503   2
  -3   0   5 9653.78 565.915   2
  -3   0   4 339.259 147.244   2
  -3   0   4 47.9313 127.732   6
  -3   0   3 74.6193 104.206   6
  -3   0   2 213394. 2255.81   6
  -3   0   1-33.3954 80.2536   3
  -3   0   1 77.4909 127.139   6
  -3   0   0 16498.6 619.016   6
   3   0   0 16337.4 503.882   3
  -3   0   0 16698.1 523.906   3
  -3   0  -1 95.3323 115.446   6
   3   0   1-77.7610 92.6981   3
  -3   0  -1 25.2241 84.7652   3
  -3   0  -2 134968. 1578.28   3
  -3   0  -2 132827. 1827.52   6
   3   0   2 133069. 1543.95   3
   3   0   2 131304. 2198.87   7
   3   0   3-86.7745 99.3012   3
   3   0   3-58.5998 147.860   7
  -3   0  -3 16.6048 79.9684   3
   3   0   4 12757.4 560.557   3
   3   0   4 12742.2 744.379   7
   3   0   4 12865.9 440.747   1
  -3   0  -4 12497.4 349.291   5
  -3   0  -4 12936.6 576.713   3
  -3   0  -5 26.9640 137.507   3
   3   0   5-98.9847 153.750   6
   3   0   5-254.562 241.739   7
  -3   0  -5-45.6681 40.7513   5
   3   0   5-28.5888 61.5693   1
   3   0   5 22.4038 115.288   3
   3   0   6 41023.3 1410.12   7
   3   0   6 40956.2 1166.01   3
   3   0   6 41527.2 888.440   1
  -3   0  -6 40332.9 1183.12   3
  -3   0  -7 16.5731 87.5214   1
   3   0   7-19.9083 80.8906   1
  -3   0  -8 4672.98 355.219   1
  -3   0  -8 4848.23 358.569   4
   3   0   8 4633.67 347.336   1
   3   0   8 4861.95 468.768   3
   3   0   8 5256.68 579.314   7
  -3   0  -9-26.2413 71.2413   4
   3   0   9 63.1197 182.107   7
  -3   0  -9 44.6826 114.010   1
   3   0   9 85.2073 178.324   3
  -3   0 -10 585.744 136.099   4
   3   0  10 675.147 270.009   7
   3   0  10 752.969 242.977   3
  -3   0 -10 632.737 167.581   1
  -3   0 -11 44.2839 71.3755   4
  -3   0 -11 27.8845 106.786   1
   3   0  11 352.002 229.495   3
   3   0  11 119.917 147.968   7
  -3   0 -12 30060.3 1087.35   1
  -3   0 -12 29249.3 889.927   4
   3   0  12 30716.9 1429.07   7
   3   0  12 29764.0 1388.75   3
  -3   0 -13 44.0996 131.409   1
  -3   0 -13 21.8955 70.4061   4
   3   0  13-69.4085 200.301   7
   3   0  13-109.706 235.555   3
  -3   0 -14 3264.86 300.847   4
   3   0  14 3743.02 556.798   3
  -3   0 -14 3527.41 420.446   1
  -3   0 -15 0.18944 58.5593   4
   3   0  15-177.131 261.157   3
  -3   0 -15 131.835 149.163   1
   3   0  16-149.327 305.583   3
  -3   0 -16 298.636 157.001   1
  -3   0 -17-65.8145 147.152   1
   3   0  17-465.520 368.458   3
  -3   0 -18-41.0938 143.227   1
   3   0  18-515.798 369.990   3
  -3   0 -19 180.295 174.414   1
   3   0  19 18.3538 269.060   3
  -3   0 -20 1020.68 290.151   1
   3   0  20 871.547 349.731   3
   3   0  21 128.209 300.161   3
   3   0  22-250.065 334.942   3
   3   0  23-295.726 389.894   3
   3   0  24 2203.32 596.535   3
   3   0  25-574.712 445.288   3
   3   0  26 942.864 513.996   3
   3   1 -29 205.349 303.210   1
   3   1 -28 435.094 331.941   1
   3   1 -27 285.959 289.955   1
   3  -1 -27-323.716 346.492   1
  -3  -1  27 485.187 456.499   3
  -3   1  26 690.627 479.871   3
   3   1 -26 209.750 242.255   1
   3  -1 -26 478.796 308.272   1
  -3   1  25 629.516 450.967   3
   3  -1 -25 1016.06 418.561   1
   3   1 -25 428.363 238.828   1
  -3   1  24 1450.35 600.581   3
   3   1 -24 580.588 333.136   1
   3  -1 -24 896.746 375.909   1
  -3   1  23 1024.39 549.174   3
   3   1 -23 116.218 246.898   1
   3  -1 -23 408.049 303.034   1
  -3   1  22 497.163 441.157   3
   3  -1 -22 340.958 300.480   1
   3   1 -22-84.3545 242.326   1
   3   1 -21 6688.05 886.532   1
  -3   1  21 5928.06 962.701   3
   3  -1 -21 6345.31 819.097   1
  -3   1  21 5812.06 591.924   4
  -3   1  20 6938.45 645.872   4
   3   1 -20 6690.06 837.149   1
   3  -1 -20 6332.20 799.941   1
  -3   1  19 8938.99 722.574   4
   3  -1 -19 9264.65 584.827   7
  -3  -1  19 8988.11 538.843   4
   3   1 -19 9068.46 947.301   1
  -3  -1  18 240.359 128.804   4
   3  -1 -18 595.703 178.092   7
   3   1 -18 162.509 252.395   1
  -3   1  18 268.251 180.573   4
  -3   1  17 15725.5 928.267   4
   3  -1 -17 16936.5 777.518   7
  -3  -1  17 15789.5 727.486   4
   3  -1 -17 15785.4 687.568   2
   3   1 -17 16320.0 1189.70   1
  -3   1  16-92.4814 165.847   4
  -3  -1  16 197.051 148.338   4
   3   1 -16 325.682 337.867   1
   3  -1 -16-46.6168 117.418   7
   3  -1 -16 59.3571 108.338   2
  -3   1  15 845.843 258.226   4
   3  -1 -15 543.743 124.286   7
   3   1 -15 932.096 313.043   1
   3  -1 -15 1103.76 198.282   2
  -3  -1  15 1022.35 218.174   4
   3   1 -14 1362.17 347.750   1
   3  -1 -14 1081.49 191.135   7
  -3  -1  14 853.646 150.012   4
   3  -1 -14 1369.98 214.368   2
  -3   1  14 949.721 240.726   4
  -3   1  13 21749.8 1013.90   4
   3  -1 -13 21531.9 798.855   2
   3  -1 -13 23054.1 826.908   7
  -3  -1  13 21779.2 877.828   4
   3   1 -13 20851.5 1184.68   1
  -3   1  12 6143.25 538.694   4
   3  -1 -12 5670.73 411.745   7
   3  -1 -12 5653.69 415.801   2
  -3   1  12 6166.50 422.225   2
   3   1 -12 5813.10 626.100   1
  -3  -1  12 6358.33 487.862   4
  -3   1  11 24250.8 1054.30   4
  -3   1  11 24008.5 827.929   2
  -3  -1  11 24793.6 914.988   4
   3  -1 -11 26346.1 889.318   2
   3  -1 -11 24762.3 830.929   7
  -3   1  10 3015.23 405.663   4
  -3   1  10 2881.05 301.322   2
   3  -1 -10 3543.24 339.290   2
  -3   1   9 6580.89 516.246   4
  -3   1   9 7750.42 521.052   2
   3  -1  -9 7682.90 477.645   2
  -3   1   8 1934.29 243.919   2
   3  -1  -8 2359.03 288.246   2
  -3   1   8 1726.91 240.310   4
  -3  -1   8 2359.08 174.928   2
   3  -1  -7 1481.86 231.030   2
  -3   1   7 1590.65 227.918   2
  -3   1   7 1306.05 266.960   6
   3   1  -7 1156.69 118.542   7
  -3   1   7 909.432 210.046   4
  -3   1   6 12082.9 681.278   4
  -3   1   6 11758.8 693.392   6
   3   1  -6 11491.7 403.758   7
   3  -1  -6 11675.4 576.355   2
  -3   1   6 11875.7 563.568   2
   3   1  -5 11701.4 452.279   7
  -3  -1   5 11958.6 475.530   7
  -3   1   5 11670.7 657.189   6
  -3   1   5 11315.7 561.622   2
   3  -1  -5 10739.8 557.408   2
  -3   1   4 80732.1 1626.56   6
   3   1  -4 78859.8 1284.97   7
  -3   1   4 78861.4 1507.76   2
   3  -1  -4 81035.3 1538.89   2
  -3  -1   4 85666.5 1368.15   7
   3  -1  -3 69072.5 1450.00   2
  -3  -1   3 67826.1 1278.55   7
  -3   1   3 69042.6 1463.92   6
   3   1  -3 67709.5 1258.28   7
  -3  -1   2 5761.15 399.474   7
   3   1  -2 6443.56 433.314   7
  -3  -1   2 6329.89 410.904   3
  -3  -1   2 6942.44 376.086   6
  -3   1   2 6895.47 472.809   6
   3  -1  -2 7102.69 501.266   2
  -3   1   1 768.972 186.008   6
  -3  -1   1 535.366 134.635   3
  -3  -1   1 767.441 154.258   6
   3   1  -1 802.604 198.515   7
  -3  -1   0 8565.73 365.515   6
   3   1   0 8778.14 598.206   7
  -3  -1   0 8975.23 490.410   3
   3   1   0 9329.22 377.515   6
  -3   1   0 8351.96 522.189   6
   3  -1   0 10733.4 660.379   2
   3   1   1 605785. 4666.52   7
  -3  -1  -1 657552. 3807.11   5
  -3  -1  -2 34811.1 792.804   6
   3  -1   2 28750.1 478.376   3
   3   1   2 29747.0 707.211   6
  -3  -1  -2 29880.5 924.770   3
  -3   1  -2 29022.3 996.327   6
   3   1   2 30345.5 1085.91   7
  -3   1  -2 28956.1 501.851   3
   3  -1   3 35397.2 639.259   3
  -3  -1  -3 35681.5 1053.06   3
   3   1   3 35787.2 842.097   6
   3   1   3 34996.7 1207.07   7
  -3  -1  -3 38669.2 926.589   5
   3   1   3 36056.9 1103.10   3
   3  -1   4 2021.44 191.137   3
   3   1   4 1632.44 208.803   6
   3   1   4 1395.48 239.134   3
   3  -1   4 1762.05 241.094   1
  -3  -1  -4 1876.84 269.031   3
  -3  -1  -4 1612.13 189.399   5
   3   1   4 1578.01 281.409   7
   3  -1   5 20954.5 663.171   3
   3   1   5 21684.5 1026.76   7
   3  -1   5 20953.5 791.042   1
  -3  -1  -5 21499.8 662.796   5
   3   1   5 21249.7 907.543   3
  -3  -1  -5 20684.7 905.105   3
   3   1   5 21132.2 644.546   5
  -3   1  -5 20704.4 937.355   2
  -3  -1  -5 21433.8 843.122   4
   3   1   6 11698.7 779.570   7
  -3  -1  -6 11746.9 495.327   5
   3  -1   6 11964.5 561.616   3
   3  -1   6 11511.1 603.768   1
   3   1   6 11166.5 473.181   5
   3  -1   6 11641.9 769.231   7
   3   1   6 11668.1 708.493   3
  -3  -1  -6 12195.9 726.056   3
  -3  -1  -6 11544.8 632.773   4
  -3  -1  -7 4190.80 466.974   7
   3  -1   7 5417.14 567.455   7
  -3  -1  -7 5037.77 241.939   1
   3   1   7 5555.76 361.011   5
  -3   1  -7 5331.66 450.661   1
   3   1   7 5067.76 526.159   3
   3  -1   7 5158.88 422.818   3
   3  -1   7 5113.31 423.760   1
   3   1   7 4971.57 524.746   7
  -3  -1  -7 7227.94 664.538   3
  -3  -1  -7 4876.95 422.350   4
   3  -1   8 16410.0 798.264   3
   3   1   8 16846.3 922.962   3
   3  -1   8 16434.5 965.615   7
   3   1   8 16279.0 968.503   7
  -3   1  -8 16169.9 772.579   1
   3   1   8 15911.5 585.077   5
  -3  -1  -8 15665.2 926.770   3
  -3  -1  -8 15559.6 474.627   1
   3  -1   8 16114.1 771.864   1
  -3  -1  -8 16314.8 765.134   4
  -3  -1  -8 15540.0 963.726   7
  -3   1  -9 21782.4 608.959   4
   3   1   9 22435.4 1180.01   7
   3  -1   9 23418.1 1137.61   7
   3   1   9 22913.2 1144.82   3
  -3  -1  -9 22036.0 630.543   1
   3   1   9 22433.3 702.518   5
   3  -1   9 23111.7 996.782   3
   3  -1   9 23101.5 957.034   1
  -3  -1  -9 23063.8 921.255   4
  -3   1  -9 26859.6 1041.63   1
  -3   1 -10 11701.6 717.829   1
  -3  -1 -10 11944.4 509.718   1
   3  -1  10 11192.6 820.830   7
   3   1  10 11913.6 863.902   3
   3   1  10 11482.9 870.900   7
   3   1  10 11509.9 518.763   5
   3  -1  10 12104.2 772.475   3
   3  -1  10 11485.3 703.283   1
  -3   1 -10 10692.6 413.536   4
  -3  -1 -10 11017.2 653.245   4
   3  -1  11 204.032 193.098   3
  -3   1 -11 121.837 54.4696   4
  -3  -1 -11 122.446 105.139   4
   3  -1  11 185.499 139.939   1
  -3   1 -11 303.349 180.062   1
   3   1  11 270.453 197.380   3
   3   1  11-22.6231 142.768   7
   3   1  11 151.927 97.7462   5
   3  -1  11 425.520 230.958   7
  -3  -1 -11 100.899 90.2461   1
   3  -1  12 2165.18 397.227   3
  -3  -1 -12 2370.20 278.085   1
  -3   1 -12 2665.48 430.326   2
  -3   1 -12 2386.89 360.955   1
   3   1  12 2158.48 239.346   5
   3   1  12 1751.91 349.016   3
   3  -1  12 2460.86 450.015   7
   3  -1  12 2102.34 352.576   1
  -3  -1 -12 2151.09 306.887   4
  -3   1 -12 1664.68 141.545   4
   3  -1  13 4517.39 575.680   7
  -3   1 -13 4309.61 503.975   1
  -3  -1 -13 4110.82 376.784   1
   3   1  13 4044.29 327.771   5
   3  -1  13 4197.55 533.923   3
  -3   1 -13 4188.03 504.186   2
   3   1  13 3799.29 534.844   3
  -3  -1 -13 4395.99 441.062   4
  -3  -1 -14 6174.19 513.709   4
  -3   1 -14 6703.06 630.593   1
   3   1  14 5247.87 650.891   3
   3  -1  14 6584.13 694.145   3
  -3  -1 -14 6408.29 489.570   1
   3   1  14 6369.29 417.133   5
   3  -1  14 6105.11 663.530   7
  -3  -1 -15 1701.04 278.114   4
   3   1  15 1715.96 220.609   5
  -3  -1 -15 2242.56 531.555   7
  -3  -1 -15 1661.22 276.902   1
   3   1  15 1289.72 315.630   3
  -3   1 -15 1600.05 331.304   1
   3  -1  15 1578.87 413.923   3
   3   1  16 87.3132 87.5794   5
  -3   1 -16 120.524 169.513   1
  -3  -1 -16-55.8181 119.215   1
   3   1  16-193.108 358.826   3
   3  -1  16-28.9467 218.612   3
  -3  -1 -17 934.274 234.188   1
   3   1  17 1074.85 181.929   5
  -3   1 -17 844.906 274.997   1
   3   1  17 679.788 243.001   3
   3  -1  17 999.967 369.521   3
  -3  -1 -18-26.5781 123.697   1
   3  -1  18-122.441 244.381   3
  -3   1 -18 82.2290 178.266   1
   3   1  18-103.000 301.430   3
  -3   1 -19 9465.52 869.446   1
   3  -1  19 10085.6 1022.97   3
   3   1  19 9114.22 1017.90   3
  -3   1 -20 315.093 220.440   1
   3   1  20-102.504 343.931   3
   3  -1  20 542.314 361.473   3
  -3   1 -21 1000.38 337.175   1
   3   1  21 280.111 303.026   3
   3  -1  21 705.619 358.457   3
   3   1  22 152.576 332.279   3
   3  -1  22 423.415 324.131   3
   3   1  23 2614.21 650.811   3
   3  -1  23 2055.16 566.132   3
   3   1  24 865.830 480.864   3
   3  -1  24 640.443 382.481   3
   3   1  25 1222.74 547.630   3
   3  -1  25-39.5093 258.332   3
   3  -1  26-193.936 322.918   3
   3   2 -28 95.3102 230.087   1
   3   2 -27 4435.21 852.862   1
  -3   2  26 1571.72 603.954   3
   3  -2 -26 1515.66 459.874   1
   3   2 -26 1389.77 511.598   1
   3   2 -25 2606.44 636.944   1
   3  -2 -25 3187.63 645.118   1
  -3   2  25 2791.35 746.868   3
  -3   2  24 666.124 442.916   3
   3   2 -24 254.149 284.357   1
   3  -2 -24 525.775 344.483   1
  -3   2  23 437.959 413.003   3
   3   2 -23-94.8217 295.702   1
   3  -2 -23 507.470 338.349   1
  -3   2  22 7368.29 758.486   4
  -3   2  22 7435.10 1075.29   3
   3   2 -22 7287.05 946.997   1
   3  -2 -22 7374.21 870.969   1
  -3   2  21 848.351 433.141   3
  -3   2  21 302.393 196.550   4
   3   2 -21 383.851 277.561   1
  -3   2  20 1825.71 575.976   3
  -3   2  20 1727.10 382.946   4
   3   2 -20 1564.41 476.275   1
  -3   2  19 1672.32 698.030   3
  -3   2  19 996.040 444.556   4
   3   2 -19 827.216 307.032   1
   3  -2 -19 1594.04 363.365   7
  -3   2  18 2636.82 609.873   4
  -3  -2  18 1404.79 193.279   4
  -3   2  18 3142.79 923.996   3
   3  -2 -18 1371.13 299.818   7
   3   2 -18 1163.36 334.752   1
  -3   2  17 1804.55 393.358   4
   3  -2 -17 694.529 197.313   7
  -3  -2  17 1038.83 187.975   4
   3   2 -17 957.444 321.355   1
   3  -2 -17 844.120 216.856   2
  -3   2  16 588.338 407.429   3
  -3   2  16 210.963 324.076   4
  -3  -2  16-27.8854 114.559   4
   3  -2 -16 33.0948 95.2599   2
   3   2 -16-112.353 260.822   1
   3  -2 -16 189.577 183.881   7
  -3   2  15 454.404 353.907   3
  -3   2  15 339.565 191.551   4
  -3  -2  15 361.388 133.856   4
   3  -2 -15 671.692 229.026   2
   3  -2 -15 553.462 189.769   7
   3   2 -15 244.149 210.628   1
  -3   2  14 19070.0 1091.50   4
  -3  -2  14 19792.0 802.787   4
   3  -2 -14 18729.8 941.353   2
   3  -2 -14 19449.0 973.860   7
   3   2 -14 18280.5 1192.27   1
  -3   2  13 1724.17 285.704   2
  -3   2  13 1936.47 378.566   4
   3  -2 -13 2074.90 390.056   4
   3  -2 -13 1896.10 301.319   7
   3  -2 -13 1731.24 295.195   2
   3   2 -13 1742.24 386.277   1
  -3   2  12 11887.7 813.362   4
  -3   2  12 11978.9 722.919   2
   3  -2 -12 12429.6 754.528   7
   3  -2 -12 11814.3 728.677   2
   3   2 -12 12940.5 939.880   1
   3  -2 -12 11999.2 855.889   4
  -3   2  11 10604.6 765.938   4
   3  -2 -11 11421.7 820.053   4
   3  -2 -11 10093.3 663.253   2
  -3   2  11 10576.3 666.834   2
  -3   2  10 12718.2 842.765   4
  -3   2  10 13481.7 747.953   2
  -3  -2  10 12204.1 344.560   2
   3  -2 -10 12737.3 735.616   2
  -3   2  10 12851.3 871.254   6
   3  -2 -10 13162.1 871.900   4
   3  -2  -9 139272. 2713.74   4
  -3   2   9 144176. 2668.33   4
   3  -2  -9 142532. 2421.07   2
  -3  -2   9 137834. 1382.94   2
  -3   2   9 139513. 2767.74   6
  -3  -2   9 133636. 1308.92   7
  -3   2   9 143097. 2380.39   2
  -3   2   8 5016.61 527.784   4
  -3  -2   8 4823.24 289.674   2
   3  -2  -8 4929.81 523.039   4
  -3   2   8 4157.06 416.099   2
  -3   2   8 4758.01 499.412   6
  -3  -2   8 4662.60 286.842   7
   3  -2  -8 4563.34 448.395   2
  -3  -2   7 35596.9 850.084   2
  -3   2   7 35863.3 1293.62   4
  -3   2   7 35966.6 1291.24   6
  -3  -2   7 35451.9 829.287   7
   3  -2  -7 34829.3 1179.96   2
   3  -2  -7 35821.5 1330.96   4
  -3   2   7 36278.3 1184.91   2
   3  -2  -6 3119.22 398.596   4
  -3   2   6 2933.21 362.984   2
  -3  -2   6 2529.99 245.160   7
  -3   2   6 3381.66 403.027   6
   3  -2  -6 2678.20 372.169   6
   3  -2  -6 2775.63 344.388   2
   3  -2  -5 541.764 220.585   4
  -3  -2   5 536.945 157.050   7
   3   2  -5 428.320 124.780   7
   3  -2  -5 665.905 205.229   2
  -3   2   5 566.055 196.356   2
  -3   2   5 512.736 195.006   6
   3   2  -4 55016.6 1232.15   7
   3  -2  -4 55674.1 1479.51   2
  -3   2   4 56892.8 1464.57   6
  -3  -2   4 56011.2 1267.56   7
   3  -2  -4 57025.3 1551.52   4
  -3  -2   4 54395.4 1404.39   3
  -3   2   3 75052.1 1311.28   3
   3  -2  -3 75349.1 1727.87   4
  -3  -2   3 75988.4 1637.10   3
  -3   2   3 76482.8 1675.49   6
   3  -2  -3 75801.5 1706.98   2
  -3  -2   3 75347.7 1532.42   7
   3   2  -3 74499.0 1510.36   7
  -3  -2   2 3350.57 348.187   5
   3  -2  -2 3199.94 371.642   4
   3   2  -2 3182.35 339.611   7
  -3  -2   2 3367.24 347.447   3
  -3   2   2 3102.47 355.778   6
  -3   2   2 3462.33 261.837   3
  -3  -2   2 3053.49 301.480   1
   3  -2  -2 3563.45 400.398   2
  -3  -2   2 3110.89 335.288   7
  -3  -2   1 4619.35 340.037   1
  -3  -2   1 4643.44 409.214   3
  -3   2   1 5240.81 495.816   6
  -3  -2   1 4871.45 402.333   5
   3   2  -1 4395.22 413.802   7
   3  -2  -1 4054.19 396.304   2
   3  -2  -1 4461.41 437.797   4
  -3   2   1 5107.64 268.753   3
   3   2  -1 5012.06 349.569   1
  -3  -2   0 47436.3 690.069   6
  -3   2   0 48122.0 1378.45   6
   3   2   0 48043.0 1382.85   7
  -3  -2   0 49247.5 1318.44   3
   3  -2   0 46738.6 1276.47   4
  -3  -2   0 48323.7 1262.26   5
   3  -2   0 46787.0 1385.27   2
   3   2   0 48854.7 987.741   1
  -3  -2   0 47996.5 944.750   1
  -3  -2  -1 5760.43 475.493   3
   3   2   1 5582.53 493.288   7
  -3   2  -1 6131.40 524.783   6
   3  -2   1 5709.59 492.928   2
   3  -2   1 5787.95 459.453   4
  -3  -2  -1 5219.59 427.695   5
   3   2   1 5435.13 307.091   1
  -3  -2  -1 5569.48 297.422   1
   3   2   2 10441.1 693.586   7
  -3  -2  -2 10550.8 590.798   5
   3   2   2 10780.3 368.492   1
  -3   2  -2 11037.2 687.905   6
   3   2   2 10292.5 577.847   5
   3  -2   2 11406.0 716.316   2
  -3  -2  -2 10205.9 636.433   3
  -3   2  -2 10410.4 558.105   4
  -3  -2  -2 10602.2 356.367   1
  -3  -2  -2 11090.4 665.742   4
  -3  -2  -3 287.159 66.8769   1
  -3   2  -3 53.8289 167.724   4
   3  -2   3 269.572 200.063   2
   3   2   3 177.599 134.179   5
   3   2   3 138.366 141.985   7
   3   2   3 171.022 52.3005   6
  -3  -2  -3 287.968 170.926   3
  -3  -2  -3 503.193 177.305   5
  -3   2  -3 488.383 134.758   5
   3  -2   3 284.943 157.789   1
  -3  -2  -3 151.479 123.294   4
  -3   2  -4 3273.40 362.577   2
  -3   2  -4 2873.81 268.058   4
   3   2   4 3251.96 435.672   7
  -3  -2  -4 2983.38 321.689   5
   3   2   4 3199.36 329.796   5
   3   2   4 3148.17 213.883   6
   3  -2   4 3154.58 369.263   1
  -3  -2  -4 3519.04 413.303   3
  -3   2  -4 3140.55 245.207   5
   3  -2   4 3358.24 203.223   3
   3  -2   4 3847.08 492.991   2
  -3  -2  -4 3392.77 389.747   4
  -3  -2  -5 395.084 181.465   4
   3   2   5 573.489 170.212   5
  -3   2  -5 534.704 166.303   4
  -3   2  -5 965.697 203.558   2
   3  -2   5 1019.54 244.905   1
  -3   2  -5 576.945 160.015   5
   3   2   5 546.288 234.660   7
  -3  -2  -5 552.339 146.305   5
  -3  -2  -5 115.601 221.980   3
  -3   2  -6 6817.94 404.341   4
  -3   2  -6 6162.27 526.222   2
   3   2   6 7718.49 691.627   7
  -3  -2  -6 7570.15 648.513   3
  -3   2  -6 6589.17 300.100   5
  -3  -2  -6 7233.12 500.667   5
   3  -2   6 6469.38 544.591   1
   3   2   6 7247.96 496.211   5
   3   2   6 7043.91 606.693   3
  -3  -2  -6 7074.77 577.959   4
  -3   2  -7 7759.26 393.606   4
  -3   2  -7 7092.76 583.532   2
   3   2   7 8498.06 727.717   7
  -3  -2  -7 8414.33 705.088   3
   3   2   7 9023.46 705.224   3
   3  -2   7 7630.74 604.840   1
   3   2   7 8656.53 553.707   5
  -3  -2  -7 8248.78 542.009   5
  -3  -2  -7 7869.27 616.825   4
   3  -2   8 1213.17 283.516   1
  -3   2  -8 1272.27 170.053   4
  -3   2  -8 799.510 223.036   2
  -3   2  -8 1057.94 275.962   1
   3   2   8 1269.18 328.043   7
  -3  -2  -8 944.244 213.200   4
   3   2   8 966.403 207.965   5
   3  -2   8 1547.68 283.537   3
   3   2   8 1165.37 312.662   3
  -3  -2  -9 39825.3 1405.38   4
  -3   2  -9 40002.6 1393.43   2
  -3   2  -9 39780.8 1451.36   1
   3   2   9 39984.5 1597.56   3
  -3   2  -9 39193.1 747.554   4
   3  -2   9 41880.0 1476.43   1
  -3  -2  -9 38537.7 666.442   1
   3  -2   9 40676.7 1231.59   3
   3   2   9 40728.3 1199.65   5
  -3  -2 -10 5157.28 280.207   1
   3   2  10 5248.41 451.660   5
  -3   2 -10 5819.23 572.821   1
   3   2  10 5639.70 653.808   3
   3  -2  10 5213.56 580.549   7
   3  -2  10 5155.66 544.262   1
   3  -2  10 5506.77 518.459   3
  -3   2 -10 4442.06 208.811   4
  -3   2 -10 5393.08 514.115   2
  -3  -2 -10 5381.73 524.946   4
   3  -2  11 12478.9 892.263   7
  -3   2 -11 12144.7 848.512   1
  -3   2 -11 11268.0 758.705   2
   3   2  11 12910.8 965.383   3
   3   2  11 11494.4 661.628   5
  -3  -2 -11 11623.2 462.239   1
   3  -2  11 12096.3 787.017   3
  -3  -2 -11 11252.0 779.322   4
  -3   2 -12 2573.15 378.606   2
   3  -2  12 3282.18 502.510   7
  -3   2 -12 3782.67 509.347   1
  -3  -2 -12 2997.17 264.809   1
  -3  -2 -12 2008.74 420.858   7
   3   2  12 3373.22 368.937   5
   3  -2  12 3377.40 459.615   3
   3   2  12 3294.20 531.065   3
  -3  -2 -12 2947.92 411.409   4
   3  -2  13 977.880 304.488   3
   3   2  13 1237.57 416.822   3
  -3   2 -13 917.291 310.680   1
  -3  -2 -13 932.903 275.568   4
  -3   2 -13 690.225 198.959   2
  -3  -2 -13 96.8577 271.683   7
   3  -2  13 650.037 259.144   7
   3   2  13 960.746 230.440   5
  -3  -2 -13 948.728 168.198   1
   3  -2  14 187.992 233.620   3
  -3   2 -14 3.01102 170.165   1
  -3  -2 -14-46.3413 134.179   4
   3   2  14 314.697 322.691   3
  -3  -2 -14-47.4153 271.097   7
   3   2  14 16.4944 123.353   5
  -3  -2 -14 62.0943 96.7127   1
  -3   2 -15 10774.4 902.016   1
  -3  -2 -15 10317.6 577.380   1
   3   2  15 10724.9 1041.95   3
  -3  -2 -15 10438.8 1003.80   7
   3  -2  15 10355.8 878.003   3
   3   2  15 10313.5 672.896   5
   3  -2  16 241.998 282.265   3
  -3   2 -16 167.674 215.422   1
   3   2  16 417.058 320.608   3
  -3  -2 -16 411.445 366.218   7
  -3  -2 -16 278.731 150.089   1
   3   2  16 11.8638 113.698   5
   3  -2  17 385.996 321.354   3
  -3   2 -17 30.3179 173.641   1
  -3  -2 -17 56.8148 107.967   1
  -3  -2 -17 244.337 306.300   7
   3   2  17-26.0045 115.046   5
   3   2  17 602.930 374.783   3
  -3   2 -18 2134.10 462.891   1
  -3  -2 -18 2652.86 610.053   7
   3  -2  18 1487.10 396.033   3
   3   2  18 2213.29 571.840   3
   3  -2  19 125.901 340.992   3
  -3   2 -19 324.941 254.851   1
  -3  -2 -19 786.391 438.960   7
   3   2  19 582.283 398.728   3
  -3   2 -20-77.7585 182.257   1
  -3  -2 -20 569.037 445.868   7
   3   2  20 262.427 332.192   3
   3  -2  20-193.715 310.228   3
  -3   2 -21 247.068 225.238   1
   3   2  21 867.815 442.406   3
   3  -2  21 459.766 308.210   3
  -3   2 -22 746.712 343.821   1
   3   2  22 536.840 393.273   3
   3  -2  22 857.477 392.668   3
   3   2  23 892.721 522.235   3
   3  -2  23 238.547 266.939   3
   3  -2  24-29.3273 244.531   3
   3   2  24 231.630 344.789   3
   3   2  25 45.4363 294.967   3
   3   3 -27 437.197 352.787   1
   3   3 -26 2553.08 676.657   1
   3   3 -25 2383.15 662.740   1
   3  -3 -25 1996.71 539.590   1
  -3   3  25 1655.50 608.740   3
   3  -3 -24 400.589 316.295   1
   3   3 -24-91.2834 249.900   1
  -3   3  24 223.351 409.630   3
   3   3 -23-32.4591 277.005   1
  -3   3  23-141.122 351.909   3
  -3   3  22 49.4248 172.301   4
   3   3 -22-141.264 287.436   1
  -3   3  22 525.865 466.056   3
  -3   3  21 947.203 491.699   3
   3   3 -21 1250.77 455.332   1
  -3   3  21 714.146 272.205   4
  -3   3  20 500.157 466.210   3
   3   3 -20-171.794 297.052   1
  -3   3  20 50.7554 222.399   4
   3  -3 -20-392.953 259.152   7
  -3   3  19 432.550 357.642   3
  -3   3  19 320.637 253.162   4
   3   3 -19 860.704 400.505   1
  -3  -3  18 4669.01 311.292   4
   3   3 -18 4502.25 702.446   1
  -3   3  18 5410.39 875.698   3
  -3   3  18 4358.33 614.480   4
  -3  -3  17 7111.86 432.765   4
  -3   3  17 8193.96 1030.21   3
   3   3 -17 7494.82 891.640   1
  -3  -3  17 7222.49 421.979   4
  -3   3  17 7999.10 823.186   4
  -3  -3  16 11039.1 588.215   4
   3   3 -16 9903.41 984.540   1
  -3   3  16 11464.3 1119.55   3
  -3  -3  16 9634.57 518.634   4
  -3   3  16 10714.5 907.540   4
   3   3 -15 3677.42 573.907   1
  -3   3  15 4722.25 729.744   3
  -3  -3  15 4258.50 361.148   4
  -3   3  15 4338.96 592.331   4
  -3   3  14 6078.60 626.040   2
  -3  -3  14 5996.67 446.736   4
  -3   3  14 5920.92 778.901   3
   3   3 -14 6071.63 722.899   1
  -3   3  14 6266.39 681.844   4
  -3   3  13 824.740 375.704   3
  -3   3  13 307.278 234.773   4
   3   3 -13 338.711 238.538   1
  -3   3  13 159.085 142.804   2
   3  -3 -13 76.4692 158.611   2
  -3   3  12 1537.91 444.599   3
  -3   3  12 1283.32 341.048   4
   3   3 -12 1252.49 347.534   1
  -3   3  12 1292.26 296.725   2
  -3  -3  12 1231.35 150.449   2
  -3  -3  12 1150.89 143.247   7
   3  -3 -12 1118.90 253.234   2
  -3   3  11 575.719 351.071   3
  -3   3  11 178.266 151.188   2
  -3  -3  11 248.581 69.8266   2
  -3  -3  11 336.372 98.4409   7
  -3   3  11 368.862 252.162   4
   3  -3 -11 339.869 158.698   2
  -3   3  10 6697.71 621.005   2
  -3  -3  10 6836.81 400.230   2
   3  -3 -10 6476.59 611.203   2
  -3   3  10 6626.77 649.899   6
  -3  -3  10 7135.65 424.750   7
  -3   3  10 6698.23 655.696   4
  -3   3   9 109.332 188.229   4
  -3   3   9 120.423 147.079   2
  -3  -3   9 233.552 102.956   2
  -3  -3   9 290.573 140.794   7
  -3   3   9 280.048 163.654   6
   3  -3  -9 79.3247 176.432   2
  -3   3   8 14569.4 954.190   4
   3  -3  -8 13908.4 920.883   4
  -3  -3   8 13831.8 636.063   2
  -3   3   8 14286.6 877.054   2
  -3  -3   8 14989.8 676.478   7
  -3   3   8 13096.9 873.950   6
   3  -3  -8 14334.6 890.627   2
   3  -3  -7 23318.1 1108.05   2
  -3  -3   7 23954.6 867.326   2
  -3   3   7 22338.7 1085.27   2
  -3   3   7 23973.4 1111.66   6
   3  -3  -7 23170.2 1154.82   4
   3  -3  -7 22515.9 1083.95   6
  -3  -3   7 23679.8 888.603   7
  -3  -3   7 23901.6 1082.82   5
  -3   3   7 24087.1 1110.76   3
  -3  -3   7 22475.9 1056.64   3
  -3  -3   7 23238.6 1114.09   1
  -3  -3   6 6819.24 577.641   3
  -3  -3   6 7233.45 510.945   2
  -3   3   6 6783.84 606.802   2
  -3  -3   6 7714.92 533.740   7
  -3   3   6 7434.96 617.303   6
   3  -3  -6 8025.36 643.102   6
   3  -3  -6 7292.39 614.297   2
  -3   3   6 7533.57 588.570   3
   3  -3  -6 6182.78 585.994   4
  -3  -3   6 7656.32 620.147   1
  -3  -3   6 7794.39 618.611   5
  -3  -3   5 102.721 139.712   1
  -3  -3   5 167.170 115.226   2
  -3  -3   5 188.926 194.805   7
   3  -3  -5 47.4539 208.746   6
  -3  -3   5-4.66827 122.509   3
  -3   3   5 637.447 265.960   6
   3  -3  -5 31.8643 163.374   2
  -3  -3   5 328.167 193.805   5
  -3  -3   5 246.076 153.978   4
  -3   3   5 236.087 183.055   3
  -3  -3   4 11805.2 685.271   2
   3  -3  -4 12022.8 777.406   4
  -3   3   4 12171.3 766.006   6
  -3  -3   4 12225.9 750.207   3
   3  -3  -4 13398.2 820.437   2
  -3   3   4 12223.5 654.191   3
  -3  -3   4 12193.4 711.065   7
  -3  -3   4 12825.3 769.831   5
   3  -3  -4 13122.5 781.976   6
  -3  -3   4 12225.9 718.031   1
  -3  -3   4 12335.9 741.357   4
  -3  -3   3 3536.06 411.184   3
  -3  -3   3 3947.25 451.992   7
  -3  -3   3 3353.59 363.633   2
   3  -3  -3 3744.33 450.992   4
  -3   3   3 3630.75 426.878   6
   3  -3  -3 4496.87 489.503   6
   3  -3  -3 3662.70 460.913   2
  -3  -3   3 3568.79 380.515   1
  -3   3   3 3841.91 332.550   3
  -3  -3   3 3570.75 419.254   5
   3   3  -3 3405.66 396.052   1
  -3  -3   3 4059.07 446.051   4
   3   3  -2 2717.74 321.435   1
   3   3  -2 2531.43 340.238   7
   3  -3  -2 2385.60 359.700   2
  -3  -3   2 2797.60 422.381   7
  -3  -3   2 2840.84 361.464   3
   3  -3  -2 3022.18 450.704   6
  -3   3   2 2571.56 273.514   3
   3  -3  -2 2143.61 322.493   4
  -3   3   2 1873.33 309.312   6
  -3  -3   2 2540.03 315.403   1
  -3  -3   2 2610.65 359.212   5
  -3  -3   2 2786.70 364.863   4
   3  -3  -1 7480.79 576.736   4
  -3  -3   1 6990.58 572.962   5
   3   3  -1 7229.88 493.155   1
  -3   3   1 7422.47 375.888   3
   3  -3  -1 7236.40 589.082   6
  -3   3   1 7344.30 605.844   6
  -3  -3   1 7607.03 599.964   4
  -3  -3   1 7997.49 642.489   7
  -3  -3   1 6961.66 573.135   3
   3  -3  -1 7584.66 401.768   3
  -3  -3   1 6882.41 473.719   1
   3   3  -1 6517.58 555.178   7
   3  -3  -1 7677.23 634.302   2
   3   3   0 1196.65 257.393   1
   3  -3   0 862.924 135.511   3
   3  -3   0 1489.23 325.171   2
  -3  -3   0 956.644 239.861   5
  -3  -3   0 948.216 184.510   1
   3   3   0 1111.58 259.316   7
   3  -3   0 509.870 151.824   4
  -3   3   0 1122.91 153.384   3
  -3   3   0 1016.29 270.788   6
  -3   3   0 1795.35 323.884   5
  -3  -3   0 1069.77 265.195   3
  -3  -3   0 1091.73 261.083   4
  -3   3  -1 40882.7 1275.93   4
   3  -3   1 40966.2 702.996   3
   3  -3   1 40742.6 1329.91   4
  -3  -3  -1 42524.8 1049.62   1
  -3   3  -1 41283.8 685.813   3
  -3  -3  -1 42959.5 1408.59   3
   3   3   1 40233.6 1454.08   7
  -3   3  -1 42025.6 1451.23   6
   3  -3   1 41884.5 1470.78   2
  -3  -3  -1 42227.5 1375.66   5
  -3   3  -1 39775.3 1200.53   5
  -3  -3  -1 42006.1 1432.67   4
   3   3   1 34321.4 976.374   1
   3  -3   2 2600.87 356.725   2
  -3   3  -2 2846.91 385.482   4
   3  -3   2 2616.76 364.519   4
   3  -3   2 2869.89 181.162   3
  -3  -3  -2 2457.73 377.573   3
   3   3   2 2479.29 396.921   7
  -3  -3  -2 3909.47 510.797   4
  -3   3  -2 2246.50 368.437   6
   3   3   2 4737.27 739.542   5
  -3  -3  -2 4353.16 521.644   5
  -3   3  -2 2894.02 349.191   5
  -3  -3  -2 2854.40 271.780   1
  -3   3  -3 8536.76 560.706   4
  -3  -3  -3 8665.17 675.815   3
   3  -3   3 8007.25 647.574   1
   3   3   3 7923.33 688.844   7
   3  -3   3 8144.82 579.364   4
   3  -3   3 7920.32 283.264   3
   3  -3   3 7973.99 639.966   2
   3   3   3 8803.82 643.220   5
  -3  -3  -3 8438.78 422.522   1
  -3  -3  -3 8330.17 603.925   5
  -3   3  -3 7888.35 510.455   5
  -3  -3  -3 8334.40 664.167   4
  -3   3  -4 18569.9 799.036   4
   3  -3   4 18613.1 480.091   3
   3  -3   4 22544.9 926.809   4
   3  -3   4 19173.3 1011.22   2
   3   3   4 19278.7 1093.76   7
   3   3   4 19970.2 938.659   5
  -3   3  -4 20276.0 1092.29   2
  -3  -3  -4 19111.8 950.386   5
   3  -3   4 18552.7 1000.01   1
  -3  -3  -4 18925.3 1039.49   3
  -3  -3  -4 19010.8 584.424   1
  -3   3  -4 18431.8 744.002   5
  -3  -3  -4 18514.4 1008.09   4
  -3  -3  -5 1090.85 257.753   4
  -3  -3  -5 1088.03 143.444   1
  -3   3  -5 1233.55 230.920   4
   3  -3   5 2292.84 341.396   4
  -3  -3  -5 1259.93 270.682   5
   3  -3   5 1376.67 292.737   1
   3  -3   5 1238.17 143.858   3
   3   3   5 1098.25 113.624   6
   3   3   5 1112.33 276.976   7
   3  -3   5 2016.10 471.156   2
   3   3   5 1244.11 302.023   5
  -3   3  -5 1132.37 197.771   5
  -3  -3  -5 1628.89 379.184   3
  -3   3  -5 1656.05 381.737   2
  -3   3  -6 29747.9 942.056   4
  -3  -3  -6 30673.9 1200.71   5
  -3   3  -6 29358.4 1230.86   2
  -3  -3  -6 29803.6 653.970   1
   3  -3   6 30263.7 1311.56   1
  -3   3  -6 29774.1 888.987   5
   3   3   6 30157.1 1175.84   5
   3  -3   6 31521.7 1325.05   2
  -3  -3  -6 29283.2 1300.15   4
  -3  -3  -7 2753.99 198.924   1
  -3   3  -7 2719.63 281.815   4
  -3   3  -7 2446.69 241.877   5
  -3   3  -7 3197.18 420.479   2
  -3  -3  -7 2799.82 383.745   5
   3   3   7 2838.02 394.243   5
   3  -3   7 3287.17 475.493   2
  -3  -3  -7 2971.88 424.335   4
  -3   3  -8 3301.18 440.716   2
   3   3   8 3490.33 428.619   5
  -3  -3  -8 3331.46 414.394   5
  -3  -3  -8 2949.38 209.283   1
   3   3   8 3729.78 515.226   3
  -3   3  -8 3109.20 275.526   4
   3   3   9 608.994 255.530   3
   3   3   9 928.713 242.730   5
  -3  -3  -9 1196.00 404.891   7
  -3   3  -9 1213.70 312.574   2
  -3   3  -9 990.946 154.026   4
  -3  -3 -10 1783.84 458.534   7
  -3   3 -10 2487.51 408.880   2
  -3   3 -10 2016.45 409.791   1
   3   3  10 2009.43 447.567   3
   3   3  10 2113.86 349.799   5
  -3   3 -10 1814.78 170.684   4
  -3   3 -11 2990.52 487.036   1
  -3  -3 -11 3924.48 653.487   7
   3   3  11 2763.49 404.744   5
  -3  -3 -11 2900.75 220.102   1
   3   3  11 3119.67 560.481   3
   3   3  12 3889.56 612.356   3
  -3  -3 -12 3306.80 252.518   1
  -3  -3 -12 3932.78 657.733   7
  -3   3 -12 4016.23 585.188   1
   3   3  12 3890.63 468.390   5
  -3   3 -13 1099.14 338.807   1
   3   3  13 1357.56 436.261   3
  -3  -3 -13 1723.59 521.907   7
  -3  -3 -13 1090.91 159.965   1
   3   3  13 1292.30 290.687   5
  -3   3 -14 176.749 247.955   1
  -3  -3 -14-7.56433 73.6863   1
   3   3  14 17.0705 172.056   5
   3   3  14-20.2657 230.043   3
  -3  -3 -15 8581.53 999.296   7
   3   3  15 6235.80 820.321   3
  -3   3 -15 6732.27 785.680   1
   3   3  15 6198.59 601.299   5
  -3  -3 -15 6064.35 404.221   1
   3  -3  15 6756.96 709.666   3
  -3   3 -16 136.550 187.938   1
   3  -3  16 539.290 352.638   3
  -3  -3 -16 257.987 112.915   1
   3   3  16 336.844 218.893   5
  -3  -3 -16-475.076 446.119   7
   3   3  16 228.877 376.915   3
   3   3  17 4602.72 774.287   3
  -3  -3 -17 4110.33 714.018   7
  -3   3 -17 3975.51 634.370   1
   3   3  17 3967.97 503.874   5
   3  -3  17 4303.59 620.972   3
   3  -3  18 354.327 299.537   3
  -3   3 -18 278.222 264.964   1
  -3  -3 -18-94.3624 320.563   7
   3   3  18 169.570 166.059   5
   3   3  18 245.757 349.924   3
   3   3  19 5795.88 919.457   3
  -3   3 -19 4766.54 718.573   1
   3  -3  19 5116.28 710.217   3
  -3  -3 -19 6044.79 912.998   7
   3  -3  20 2692.43 567.704   3
  -3   3 -20 1775.46 492.393   1
  -3  -3 -20 2399.83 627.965   7
   3   3  20 2344.51 670.840   3
   3  -3  21 345.353 313.785   3
  -3   3 -21 315.305 305.198   1
   3   3  21 234.068 324.393   3
  -3  -3 -21 433.464 429.010   7
   3  -3  22 50.7278 225.638   3
  -3   3 -22 160.784 194.948   1
   3   3  22 395.403 391.274   3
   3   3  23 1229.36 489.296   3
   3   3  24 2020.67 666.384   3
   3   4 -26 394.573 340.429   1
   3   4 -25 2204.58 634.077   1
  -3   4  25 2230.28 570.686   5
   3   4 -24 1631.02 561.198   1
  -3   4  24 2178.27 547.965   5
  -3   4  24 1567.34 587.187   3
  -3   4  23-57.7085 210.343   4
  -3   4  23 151.496 319.695   5
   3   4 -23-47.6438 303.000   1
  -3   4  23 29.4663 317.711   3
   3   4 -22 4721.20 836.015   1
  -3   4  22 4471.25 859.646   3
  -3   4  22 4531.54 776.949   5
  -3   4  22 3783.31 648.301   4
  -3   4  21 112.153 222.569   4
   3   4 -21 201.864 337.771   1
  -3   4  21 513.755 369.431   5
  -3   4  21 134.253 344.313   3
  -3   4  20 642.040 360.823   4
   3  -4 -20-314.025 300.503   7
   3   4 -20 406.364 293.621   1
  -3   4  20 780.675 422.956   5
  -3   4  20 370.422 373.942   3
  -3   4  19 1054.10 362.187   4
   3  -4 -19 1183.87 395.247   7
   3   4 -19 1118.25 423.254   1
  -3   4  19 1582.10 556.362   3
  -3   4  18 110.713 214.557   4
   3  -4 -18 54.8493 190.100   7
   3   4 -18 180.789 288.111   1
  -3   4  18 89.9893 360.763   3
  -3   4  17 1335.04 376.801   4
   3  -4 -17 1466.51 393.966   7
   3   4 -17 1358.72 375.292   1
  -3   4  17 1206.05 437.841   3
   3  -4 -16 3411.90 555.413   7
  -3   4  16 3515.72 602.126   4
   3   4 -16 3855.40 674.173   1
  -3   4  16 3363.76 636.681   3
   3   4 -15-77.3210 219.422   1
  -3  -4  15 191.159 129.000   4
  -3   4  15 57.3978 205.473   4
   3  -4 -15 47.2482 206.784   7
  -3  -4  15-101.869 92.0222   7
  -3   4  15-29.7837 279.310   3
  -3  -4  14 876.691 213.091   4
  -3  -4  14 550.167 126.880   2
  -3   4  14 555.108 265.371   2
   3  -4 -14 384.049 218.885   7
  -3  -4  14 727.672 155.259   7
  -3   4  14 621.877 271.245   4
   3   4 -14 678.406 343.348   1
  -3   4  14 164.412 293.350   3
  -3  -4  13-27.5791 115.899   4
  -3   4  13-238.080 236.108   4
  -3  -4  13 67.6469 97.0488   7
  -3   4  13-27.4266 173.557   2
   3  -4 -13-218.075 274.846   7
   3   4 -13-61.5860 197.741   1
  -3  -4  13 183.494 123.079   2
  -3   4  13-121.686 267.335   3
  -3  -4  12 261.240 130.660   4
  -3  -4  12 168.754 108.185   7
  -3   4  12 226.959 195.637   2
  -3   4  12 479.044 296.879   4
  -3  -4  12 115.345 93.5162   2
   3   4 -12 206.020 213.191   1
  -3  -4  11 911.690 220.132   4
  -3   4  11 605.271 282.348   4
  -3  -4  11 781.729 199.722   7
  -3   4  11 717.211 267.175   2
  -3  -4  11 601.855 130.085   2
   3   4 -11 757.441 290.244   1
  -3   4  11 669.484 262.807   3
  -3  -4  10 313.583 166.238   4
  -3   4  10 270.508 251.496   4
  -3  -4  10 247.684 142.842   7
  -3   4  10 279.892 175.027   2
  -3  -4  10 262.816 133.867   2
  -3   4  10 165.145 207.092   3
  -3  -4   9 560.453 195.276   4
  -3   4   9-50.2825 238.265   4
  -3   4   9 301.818 208.172   2
  -3   4   9 539.199 225.005   6
  -3  -4   9 331.288 161.427   7
  -3  -4   9 400.493 143.298   2
  -3  -4   8 990.245 239.070   4
  -3   4   8 874.714 263.730   4
  -3  -4   8 1109.91 228.346   2
  -3  -4   8 1062.69 242.693   7
  -3   4   8 757.557 250.893   2
   3  -4  -8 1061.60 265.440   6
  -3   4   8 1170.21 280.910   6
   3  -4  -7 8672.17 711.855   6
  -3   4   7 8701.96 722.984   6
  -3  -4   7 8200.22 606.692   2
  -3   4   7 8287.38 744.796   2
  -3  -4   7 8393.63 636.862   7
  -3  -4   7 8205.90 649.870   4
  -3  -4   6 3295.91 405.464   2
  -3   4   6 2875.62 445.421   2
  -3   4   6 3555.81 445.295   3
   3  -4  -6 3010.70 417.584   6
  -3  -4   6 3223.32 414.781   4
  -3   4   6 2952.73 425.714   6
  -3  -4   6 3046.09 413.097   7
  -3  -4   5 28034.6 1172.60   2
   3  -4  -5 26837.9 1221.55   6
  -3  -4   5 28577.2 1263.52   3
  -3   4   5 28138.6 1247.86   6
  -3  -4   5 29021.5 1275.08   1
  -3   4   5 27979.0 1151.57   3
  -3  -4   5 28830.7 1196.85   7
  -3  -4   5 28228.2 1221.17   4
  -3  -4   4 4164.55 461.654   2
  -3   4   4 3833.02 459.994   6
  -3  -4   4 3829.21 473.829   7
  -3  -4   4 4063.35 502.831   3
   3  -4  -4 4173.22 494.401   6
  -3   4   4 4253.89 440.674   3
   3  -4  -4 4190.79 456.173   3
  -3  -4   4 3710.06 454.848   1
  -3  -4   4 3919.35 463.355   4
   3  -4  -3 10056.6 767.545   4
  -3  -4   3 11541.3 788.346   2
   3  -4  -3 10548.0 649.652   3
  -3   4   3 10763.9 779.863   6
  -3  -4   3 10975.1 793.699   3
   3  -4  -3 11016.7 769.828   6
   3   4  -3 11738.0 780.907   1
  -3  -4   3 11541.4 821.549   7
  -3   4   3 11417.7 653.253   3
  -3  -4   3 10329.4 729.819   1
  -3  -4   3 11389.0 786.678   4
   3  -4  -2 4649.93 506.874   4
  -3   4   2 4840.45 408.999   3
   3  -4  -2 4816.15 544.128   6
  -3  -4   2 4887.14 561.978   7
   3   4  -2 4753.04 494.059   1
   3  -4  -2 5530.16 472.069   3
  -3  -4   2 5427.62 570.123   2
  -3   4   2 5256.60 552.935   6
  -3  -4   2 5137.64 549.407   3
  -3  -4   2 4853.27 484.960   1
  -3  -4   2 5263.30 540.962   4
  -3  -4   1 7195.80 654.240   2
   3  -4  -1 6475.80 601.288   4
  -3   4   1 7601.18 478.953   3
  -3  -4   1 7348.11 702.533   7
   3  -4  -1 8192.42 716.054   2
  -3  -4   1 7517.06 676.956   4
   3  -4  -1 7225.91 659.316   6
   3   4  -1 7723.44 598.638   1
  -3  -4   1 7570.10 582.152   1
  -3   4   1 7562.30 665.116   6
   3  -4  -1 7224.56 469.955   3
  -3  -4   1 7457.02 660.921   3
   3  -4   0 293.178 258.937   4
   3   4   0 959.231 240.754   1
  -3  -4   0 979.121 261.962   4
  -3   4   0 1327.90 292.189   6
   3  -4   0 1257.34 329.444   6
  -3  -4   0 1014.55 224.729   1
  -3  -4   0 1568.96 345.416   2
  -3  -4   0 1103.98 339.787   7
   3  -4   0 2159.87 451.195   2
  -3   4   0 1276.88 211.675   3
  -3  -4   0 1181.06 309.085   3
   3  -4   0 1160.01 201.442   3
  -3   4   0 1079.21 285.577   5
  -3  -4   0 1107.46 143.483   6
  -3  -4  -1 1203.61 242.756   1
  -3   4  -1 1587.28 305.754   4
  -3   4  -1 1129.39 163.601   3
  -3   4  -1 1141.37 283.419   6
   3  -4   1 1054.08 174.375   3
   3  -4   1 1578.99 313.724   4
   3  -4   1 2106.83 451.343   2
   3  -4   1 1001.20 272.217   6
  -3   4  -1 1248.80 277.757   5
   3  -4   2 1012.68 320.238   2
  -3   4  -2 445.354 153.733   4
   3  -4   2 910.347 336.914   6
   3  -4   2 328.994 201.198   4
  -3  -4  -2 941.495 193.673   1
   3   4   2 837.382 273.336   5
  -3   4  -2 499.166 176.405   5
   3  -4   2 984.437 156.722   3
  -3   4  -3 8192.21 630.570   4
   3  -4   3 7890.79 617.349   4
   3   4   3 9178.80 732.816   5
   3  -4   3 7583.65 680.788   2
   3  -4   3 8123.27 392.282   3
   3  -4   3 8251.89 759.384   6
  -3  -4  -3 8272.74 524.088   1
  -3   4  -3 7738.22 579.175   5
  -3   4  -4 9555.14 665.253   4
   3  -4   4 9540.81 682.602   4
   3  -4   4 10257.3 844.165   6
   3   4   4 10169.0 766.802   5
   3  -4   4 9988.77 433.215   3
  -3   4  -4 9222.94 634.345   5
  -3  -4  -4 9493.96 544.609   1
   3  -4   4 9643.14 771.808   2
  -3  -4  -5 771.025 158.364   1
  -3   4  -5 837.929 209.970   4
   3  -4   5 651.697 200.942   2
   3   4   5 828.223 277.277   5
   3  -4   5 848.333 226.839   4
   3  -4   5 755.240 131.215   3
   3  -4   5 856.098 303.956   6
  -3   4  -5 624.003 187.724   5
   3  -4   6 3204.50 381.914   4
   3  -4   6 3021.52 451.008   2
  -3   4  -6 2869.18 337.912   5
  -3  -4  -6 3023.26 284.759   1
   3  -4   6 3117.76 267.697   3
   3  -4   6 3052.67 497.304   6
   3   4   6 3108.85 447.685   5
  -3   4  -6 2982.67 363.963   4
   3  -4   7 7610.87 558.704   4
   3  -4   7 8164.23 830.623   6
   3   4   7 7117.56 321.679   6
   3  -4   7 8017.89 453.448   3
  -3  -4  -7 8393.18 458.983   1
  -3   4  -7 7878.72 550.842   5
   3   4   7 8077.69 712.961   5
   3  -4   7 7734.98 729.310   2
  -3   4  -7 7969.27 546.783   4
  -3   4  -8-31.4758 101.456   4
  -3  -4  -8 15.2683 69.8710   1
   3   4   8 11.6190 50.7879   6
  -3  -4  -8-135.546 324.149   7
   3  -4   8 374.903 283.451   2
   3   4   8-2.66726 242.479   3
   3  -4   8-186.945 275.729   6
   3  -4   8-11.9096 73.0945   3
   3   4   8-59.1711 168.643   5
  -3   4  -8 95.3204 138.508   5
   3   4   9 6441.48 411.403   6
  -3  -4  -9 6252.48 391.361   1
   3   4   9 7123.89 766.845   3
   3  -4   9 6971.25 785.818   6
   3   4   9 6888.05 684.708   5
   3  -4   9 7418.10 751.882   2
  -3  -4  -9 5922.74 760.154   7
  -3   4  -9 6428.10 442.693   4
  -3   4 -10 726.966 152.322   4
  -3  -4 -10 589.582 296.417   7
  -3  -4 -10 845.473 158.400   1
   3   4  10 735.686 163.766   6
   3  -4  10 568.573 263.915   6
   3   4  10 886.789 347.448   3
   3   4  10 1318.97 322.586   5
  -3  -4 -11 908.489 335.042   7
   3  -4  11 1046.51 317.782   6
   3   4  11 1414.14 358.194   5
   3   4  11 1478.54 411.993   3
  -3   4 -11 1267.99 171.846   4
   3  -4  12 3654.61 632.047   6
   3   4  12 3758.31 529.592   5
   3   4  12 4096.94 652.669   3
  -3  -4 -12 3490.39 621.322   7
   3   4  13 2935.38 566.399   3
  -3  -4 -13 3134.16 679.289   7
   3   4  13 3135.17 489.562   5
  -3  -4 -14 220.318 313.290   7
  -3   4 -14 65.9175 204.170   1
   3   4  14 249.163 189.435   5
  -3  -4 -14 143.523 83.1464   1
   3   4  14-80.3093 274.522   3
  -3   4 -15 2190.54 499.138   1
  -3  -4 -15 3011.40 735.360   7
   3   4  15 2022.69 394.795   5
   3   4  15 2300.58 560.794   3
  -3   4 -16 66.1026 205.539   1
  -3  -4 -16 723.044 447.630   7
   3   4  16 362.941 199.659   5
   3   4  16 487.809 370.862   3
   3  -4  17 531.908 292.585   3
   3   4  17 339.554 463.585   3
  -3   4 -17 36.6052 262.487   1
   3   4  17 419.792 249.461   5
   3  -4  18 465.782 319.122   3
  -3   4 -18-58.5941 204.348   1
  -3  -4 -18 685.829 375.497   7
   3   4  18 20.6993 185.306   5
   3   4  18 157.107 342.674   3
   3  -4  19 1681.62 445.163   3
   3   4  19 1674.99 555.356   3
  -3  -4 -19 2032.02 593.172   7
  -3   4 -19 1620.72 484.256   1
  -3   4 -20 281.974 273.233   1
   3   4  20 444.631 377.818   3
  -3  -4 -20 453.555 368.578   7
  -3   4 -21 119.380 252.766   1
  -3  -4 -21 551.258 403.063   7
   3   4  21 443.202 402.174   3
   3   4  22 633.518 383.692   3
  -3   5  25-138.003 273.306   5
   3   5 -24-75.0051 308.232   1
  -3   5  24 122.861 246.001   5
  -3   5  23-70.1669 234.815   4
   3   5 -23 217.505 323.358   1
  -3   5  23 238.918 287.984   5
  -3   5  23-182.975 352.829   3
  -3   5  22-97.4177 232.319   4
   3   5 -22-225.335 349.358   1
  -3   5  22 112.595 262.887   5
  -3   5  22-260.702 407.147   3
  -3   5  21 513.670 347.724   4
   3  -5 -21-642.652 426.661   7
  -3   5  21 295.973 278.252   5
   3   5 -21 233.304 322.806   1
  -3   5  21-212.679 383.788   3
   3   5 -20 1042.54 492.496   1
   3  -5 -20 1136.20 495.248   7
  -3   5  20 918.298 376.998   4
  -3   5  20 985.569 400.006   5
  -3   5  20 884.564 343.917   3
  -3   5  19 2024.74 524.585   4
   3   5 -19 1270.97 457.470   1
   3  -5 -19 1922.36 530.047   7
  -3   5  19 2393.25 589.392   5
  -3   5  19 1779.30 546.387   3
   3   5 -18 5826.48 860.610   1
  -3   5  18 5860.85 819.377   4
   3  -5 -18 5746.96 821.431   7
  -3   5  18 5851.24 860.677   5
  -3   5  18 4686.97 796.734   3
   3  -5 -17 2630.25 564.281   7
   3   5 -17 2966.46 643.881   1
  -3   5  17 2937.98 607.432   4
  -3   5  17 3155.46 638.338   5
  -3   5  17 2896.35 629.537   3
  -3   5  16 282.312 262.461   4
   3  -5 -16 66.9056 206.078   7
   3   5 -16 720.718 354.401   1
  -3   5  16 585.125 391.139   5
  -3   5  16-170.671 348.028   3
  -3   5  15-18.3073 236.054   4
  -3  -5  15 182.369 134.592   7
   3  -5 -15-0.78316 227.701   7
   3   5 -15 25.4677 247.949   1
  -3   5  15 324.113 303.814   5
  -3   5  15-342.548 391.369   3
  -3  -5  14 602.695 197.828   4
  -3   5  14 463.674 288.797   2
  -3   5  14 642.762 306.563   4
   3  -5 -14 308.879 241.385   7
  -3  -5  14 661.979 198.863   7
   3   5 -14 459.535 303.197   1
  -3   5  14 755.873 373.211   5
  -3   5  14-241.133 369.510   3
  -3  -5  13 1489.91 297.036   4
  -3   5  13 1617.37 443.444   2
  -3  -5  13 1609.58 293.577   7
  -3   5  13 2135.35 496.218   4
   3  -5 -13 1200.66 371.308   7
  -3   5  13 2057.56 516.861   5
  -3   5  13 1647.23 391.725   3
   3   5 -13 1847.19 467.653   1
  -3  -5  13 1753.89 301.426   2
  -3  -5  12 1354.01 287.822   4
  -3   5  12 1755.45 497.474   4
   3   5 -12 1508.67 418.650   1
  -3  -5  12 1441.47 279.216   7
  -3   5  12 1671.18 418.121   2
  -3  -5  12 1190.27 252.321   2
  -3   5  12 1620.26 468.341   5
  -3   5  12 933.491 299.602   3
  -3   5  11 5667.20 723.548   2
  -3   5  11 5435.14 736.317   5
  -3  -5  11 5609.51 541.829   7
  -3  -5  11 5355.12 510.398   2
   3   5 -11 5172.57 728.167   1
  -3   5  11 6245.24 751.776   3
  -3  -5  11 5654.95 570.346   4
  -3   5  11 5387.05 739.490   4
  -3   5  10 21181.4 1342.70   2
  -3  -5  10 20734.9 1043.70   2
  -3  -5  10 21321.8 1075.25   7
   3   5 -10 23131.9 1443.45   1
  -3   5  10 21077.5 1345.83   5
  -3   5  10 21024.6 1304.01   3
  -3  -5  10 21797.7 1127.86   4
  -3   5  10 21659.1 1392.81   4
  -3  -5   9 1859.02 337.045   4
  -3   5   9 2150.98 482.522   4
  -3  -5   9 1988.31 345.758   7
   3   5  -9 2066.29 436.600   1
  -3  -5   9 1901.15 335.952   2
  -3   5   9 2264.13 463.330   3
  -3   5   9 1928.81 447.268   2
  -3   5   9 1647.05 469.110   5
  -3   5   8 7937.81 822.595   5
  -3   5   8 7086.97 769.071   2
  -3  -5   8 7711.13 670.727   2
  -3  -5   8 7194.11 661.732   7
  -3   5   8 7917.53 765.650   3
   3  -5  -8 7656.06 726.106   6
   3   5  -8 7501.54 803.438   1
  -3   5   8 6821.61 781.009   4
  -3  -5   7 6321.68 627.489   7
  -3   5   7 6583.36 744.262   2
  -3  -5   7 6293.24 610.815   2
   3  -5  -7 6240.42 636.930   6
   3   5  -7 6097.33 711.846   1
  -3   5   7 6797.20 781.734   4
  -3   5   6 6321.36 732.159   2
  -3  -5   6 7087.97 664.620   2
   3  -5  -6 6718.98 669.784   6
   3   5  -6 6654.52 725.902   1
  -3  -5   6 6830.89 676.757   7
   3  -5  -5 1789.47 363.347   3
  -3   5   5 1446.72 320.348   6
   3  -5  -5 2137.61 410.549   6
  -3  -5   5 1719.66 363.811   7
   3   5  -5 1844.54 421.897   1
   3  -5  -4 317.710 221.029   3
  -3   5   4-40.1789 165.069   3
  -3  -5   4 117.918 181.468   7
  -3   5   4 228.110 187.476   6
   3  -5  -4 304.166 195.414   6
   3  -5  -3 842.115 249.408   3
  -3  -5   3 932.499 309.679   7
  -3   5   3 462.384 138.624   3
   3  -5  -3 754.921 284.600   6
  -3   5   3 855.534 260.564   6
   3  -5  -2 249.761 166.602   3
  -3   5   2 252.943 244.708   4
   3  -5  -2 291.428 216.623   6
  -3  -5   2 150.669 89.8107   6
  -3   5   2 373.284 181.678   3
  -3   5   2 136.682 204.912   5
  -3  -5   2 128.573 183.786   7
  -3  -5   1 181.543 154.943   1
  -3  -5   1-145.721 252.678   7
   3   5  -1-6.74938 193.282   3
   3  -5  -1 205.202 181.823   6
  -3   5   1 176.348 126.700   3
  -3  -5   1 129.687 87.2809   6
   3  -5  -1-28.9830 142.101   3
  -3  -5   0 11248.7 485.488   6
  -3   5   0 11606.4 645.174   3
  -3  -5   0 11280.5 952.167   7
   3  -5   0 11282.8 872.036   6
   3  -5   0 10370.9 617.998   3
  -3  -5   0 11220.3 772.501   1
  -3   5  -1 5459.37 649.666   2
  -3  -5  -1 5727.46 703.422   7
   3  -5   1 5193.65 419.882   3
  -3   5  -1 5106.53 409.213   3
  -3  -5  -1 5099.77 274.225   6
   3  -5   1 4967.25 587.054   6
  -3  -5  -1 5550.22 529.936   1
  -3   5  -2 10526.5 884.919   2
   3  -5   2 10149.7 851.082   6
   3  -5   2 10336.4 557.781   3
  -3  -5  -2 10078.1 700.934   1
  -3   5  -2 11072.9 572.452   3
   3   5   2 10635.1 881.018   5
  -3   5  -3 3715.55 548.420   2
   3  -5   3 3058.67 302.063   3
   3  -5   3 3069.82 432.507   4
  -3  -5  -3 3665.45 410.405   1
   3  -5   3 3404.00 569.058   6
   3   5   3 3495.15 537.933   5
   3  -5   4 23058.6 1175.14   4
  -3   5  -4 23272.3 1300.59   2
   3  -5   4 22863.7 808.618   3
   3  -5   4 24405.1 1392.01   6
  -3  -5  -4 23641.5 1007.07   1
   3   5   4 22515.9 1287.30   5
   3   5   4 25191.6 1429.91   4
   3   5   5 7548.28 797.039   3
   3  -5   5 7293.64 641.240   4
  -3   5  -5 7353.17 738.924   2
  -3  -5  -5 7816.68 567.123   1
   3  -5   5 8508.18 498.925   3
   3  -5   5 8003.31 833.223   6
   3   5   5 8085.43 785.691   5
   3   5   5 7265.00 795.858   4
   3  -5   6 26.3216 216.929   6
   3  -5   6 39.2137 117.060   4
  -3  -5  -6 362.868 335.024   7
   3   5   6 258.037 297.821   4
   3  -5   6 132.585 104.797   3
  -3   5  -6 97.2707 165.556   2
   3   5   6 292.133 306.515   3
   3   5   6 242.593 231.275   5
  -3  -5  -6 188.512 122.947   1
   3  -5   7 9253.51 713.875   4
  -3   5  -7 10684.5 898.367   2
  -3  -5  -7 10095.7 1027.34   7
   3  -5   7 9992.70 563.759   3
   3   5   7 10563.0 981.236   3
   3  -5   7 10913.9 1020.69   6
   3   5   7 9923.38 877.939   5
  -3  -5  -7 10511.4 633.900   1
   3   5   7 10538.4 974.269   4
  -3   5  -7 9716.64 698.512   4
  -3   5  -8 1557.93 282.955   4
   3  -5   8 1655.60 311.430   4
  -3  -5  -8 1205.18 292.530   7
   3  -5   8 1810.06 256.674   3
   3   5   8 1560.78 365.591   5
  -3  -5  -8 1774.08 256.710   1
  -3   5  -8 1820.65 381.850   2
   3  -5   8 1785.05 467.107   6
   3   5   8 1143.65 278.204   3
   3   5   8 1817.99 461.217   4
  -3  -5  -9 1464.46 234.391   1
  -3   5  -9 1293.92 255.654   4
   3  -5   9 1504.21 292.473   4
   3   5   9 1158.88 146.418   6
  -3  -5  -9 600.522 292.616   7
   3   5   9 1403.26 414.140   4
  -3   5  -9 1075.38 309.292   2
   3  -5   9 1457.41 432.595   6
   3   5   9 974.546 278.691   3
   3   5   9 1151.26 325.004   5
   3  -5   9 1412.63 241.279   3
  -3   5 -10 3178.23 501.143   2
   3   5  10 2967.23 268.976   6
   3   5  10 3685.96 620.203   4
   3   5  10 2849.44 533.687   3
  -3  -5 -10 2972.42 325.518   1
  -3  -5 -10 2497.45 539.934   7
   3  -5  10 2854.70 342.861   3
   3  -5  10 2417.01 524.467   6
   3   5  10 2979.98 514.188   5
  -3   5 -10 2952.31 346.657   4
   3  -5  11 3956.51 420.788   3
  -3   5 -11 4275.61 572.536   2
  -3  -5 -11 3546.80 628.873   7
   3   5  11 4490.40 704.088   3
   3   5  11 4470.15 602.166   5
  -3  -5 -11 4387.36 388.735   1
   3  -5  11 3969.05 688.559   6
  -3   5 -11 4225.80 377.890   4
  -3   5 -12 4378.27 577.989   2
  -3  -5 -12 3594.56 676.415   7
   3   5  12 4262.05 703.946   3
   3  -5  12 3849.52 684.819   6
   3   5  12 3955.80 603.033   5
  -3   5 -12 3742.95 322.511   4
  -3   5 -13 3046.73 479.139   2
  -3  -5 -13 3200.80 651.268   7
   3  -5  13 2497.66 551.408   6
   3   5  13 2177.59 526.177   3
   3   5  13 2522.53 498.524   5
   3   5  14 64.9700 247.100   3
  -3   5 -14 446.211 238.626   2
   3  -5  14 442.485 334.479   6
   3   5  14 403.195 213.657   5
  -3  -5 -14 603.082 337.930   7
  -3  -5 -15-200.699 294.303   7
   3  -5  15-31.3591 326.172   6
  -3   5 -15 334.125 222.994   2
   3   5  15-61.5719 221.928   5
   3   5  15-167.598 323.689   3
   3  -5  16 3612.83 742.605   6
   3   5  16 4016.43 613.314   5
   3   5  16 4202.70 767.528   3
  -3  -5 -16 4527.14 827.013   7
  -3  -5 -17 726.640 486.586   7
   3  -5  17 550.222 376.489   6
   3   5  17 979.568 459.364   3
   3   5  17 556.372 281.016   5
  -3  -5 -18 1713.41 640.976   7
   3  -5  18 1032.83 487.466   6
   3   5  18 1354.21 389.936   5
   3   5  18 925.271 428.649   3
  -3  -5 -19 2602.11 766.320   7
   3  -5  19 978.175 429.828   6
   3   5  19 1456.20 495.416   3
  -3  -5 -20 740.680 414.742   7
   3  -5  20-394.735 456.558   6
   3   5  20 758.110 470.578   3
  -3  -5 -21 1462.30 557.987   7
   3   5  21 1019.48 434.228   3
   3  -5  21 2068.71 675.008   6
  -3   6  25 238.456 292.174   5
  -3   6  24 479.310 347.968   4
  -3   6  24 1264.21 530.192   5
  -3   6  23-122.779 245.134   4
  -3   6  23 230.676 332.440   5
  -3   6  22 1458.41 490.224   4
   3   6 -22 1333.17 569.002   1
  -3   6  22 1388.85 482.880   5
  -3   6  22 1853.06 614.129   3
  -3   6  21-129.571 242.772   4
   3  -6 -21 664.146 334.556   7
   3   6 -21 73.9462 294.933   1
  -3   6  21 492.843 385.136   3
  -3   6  21 452.277 357.763   5
  -3   6  20-31.3072 236.439   4
  -3   6  20-313.565 307.793   5
   3  -6 -20 48.0565 268.222   7
   3   6 -20-86.8257 272.695   1
  -3   6  20 270.787 380.856   3
  -3   6  19 563.701 393.593   4
   3   6 -19 124.344 330.951   1
   3  -6 -19 710.216 397.717   7
  -3   6  19 867.152 422.598   5
  -3   6  19 1075.04 514.055   3
  -3   6  18 882.661 449.099   4
   3  -6 -18 1311.26 509.300   7
   3   6 -18 228.669 269.711   1
  -3   6  18 855.631 461.235   5
  -3   6  18 1738.22 597.767   3
   3   6 -17 1275.59 464.606   1
   3  -6 -17 1839.86 566.409   7
  -3   6  17 1387.56 449.262   4
  -3   6  17 1240.62 455.408   5
  -3   6  17 2018.71 593.958   3
  -3   6  16 280.620 290.819   4
   3   6 -16 316.746 318.253   1
  -3   6  16 306.269 291.553   5
   3  -6 -16 132.687 282.107   7
  -3   6  16 630.170 430.971   3
  -3   6  15 2501.36 579.724   4
  -3  -6  15 2373.60 377.076   7
   3   6 -15 2420.14 602.076   1
   3  -6 -15 2070.35 546.487   7
  -3   6  15 2246.90 564.667   5
  -3   6  15 2627.05 618.819   3
  -3   6  14 1538.65 451.084   2
  -3   6  14 1148.11 392.945   4
   3   6 -14 1849.54 510.582   1
   3  -6 -14 1682.39 487.579   7
  -3   6  14 1990.52 526.108   3
  -3  -6  14 1571.69 323.705   7
  -3   6  14 1364.53 427.579   5
  -3   6  13 143.470 288.475   4
  -3   6  13 140.101 250.681   2
  -3   6  13 557.604 369.709   3
   3   6 -13 102.635 260.229   1
   3  -6 -13 19.6853 300.906   7
  -3  -6  13 36.9715 146.269   7
  -3   6  13 348.399 306.441   5
  -3   6  12 3626.15 661.481   4
  -3   6  12 3612.46 636.607   2
  -3  -6  12 3721.68 503.379   7
  -3   6  12 3966.08 689.283   3
   3   6 -12 4179.79 713.249   1
  -3   6  12 3172.03 641.443   5
  -3   6  11 312.747 292.332   4
   3   6 -11 242.965 207.187   1
  -3  -6  11 14.7646 194.597   7
  -3   6  11 157.910 240.763   2
  -3   6  11 239.972 294.468   3
  -3   6  11 250.025 292.009   5
  -3   6  10 9790.85 1009.65   2
  -3   6  10 9181.06 937.404   3
  -3  -6  10 9207.88 817.873   7
   3   6 -10 9900.29 1035.87   1
  -3   6  10 8353.38 933.433   5
  -3   6  10 9319.35 997.841   4
  -3   6   9 8004.38 909.173   2
   3   6  -9 8232.10 934.593   1
  -3   6   9 8175.44 859.945   3
   3  -6  -9 8576.02 808.597   6
  -3   6   9 7915.34 919.206   5
  -3  -6   9 7832.31 761.788   7
  -3   6   9 7868.17 912.775   4
  -3   6   8 1405.54 436.763   4
  -3  -6   8 1482.46 379.836   7
  -3   6   8 1323.33 420.052   2
   3   6  -8 1455.39 409.155   1
   3  -6  -8 1526.28 368.848   6
  -3   6   8 1143.43 329.429   3
  -3   6   8 1627.61 456.504   5
  -3  -6   7 7392.26 766.843   7
  -3   6   7 8638.43 809.555   3
   3   6  -7 7564.08 851.091   1
  -3   6   7 8408.09 900.050   5
  -3   6   7 7599.14 872.461   2
  -3   6   7 8568.35 930.506   4
   3  -6  -7 7664.77 752.305   6
  -3   6   6 23158.1 1455.60   5
  -3   6   6 22200.5 1458.91   2
  -3   6   6 22764.0 1260.20   3
   3  -6  -6 22864.9 1302.14   6
  -3  -6   6 23788.5 1381.11   7
   3   6  -6 22599.4 1429.20   1
  -3   6   6 24217.1 1495.04   4
   3   6  -5 630.323 298.546   1
  -3   6   5 386.061 253.664   2
   3  -6  -5 303.437 184.866   6
  -3  -6   5 406.991 226.711   7
  -3   6   5 361.301 276.133   4
  -3   6   5 326.678 272.866   5
  -3   6   4 16444.1 1226.47   2
  -3  -6   4 15697.0 1160.32   7
   3   6  -4 16498.5 1129.44   3
   3  -6  -4 16834.9 1087.24   6
  -3  -6   4 16916.8 937.851   6
   3   6  -4 16258.6 1170.67   1
  -3   6   4 17033.3 1202.29   5
  -3   6   4 16091.7 1219.52   4
   3  -6  -3 1382.70 317.872   3
  -3   6   3 1949.83 490.111   4
  -3  -6   3 1873.28 306.932   6
   3  -6  -3 1155.53 302.708   6
   3   6  -3 1832.38 457.415   5
  -3  -6   3 1203.85 350.865   7
   3   6  -3 1628.30 389.835   3
  -3   6   3 1582.46 381.398   5
  -3   6   3 1323.10 377.578   2
   3   6  -3 1781.35 409.599   1
  -3   6   2 4239.06 643.127   2
   3   6  -2 4143.66 585.979   3
  -3   6   2 4748.06 657.370   4
  -3  -6   2 4276.78 425.294   6
   3  -6  -2 3999.34 549.446   6
  -3  -6   2 3980.63 613.947   7
   3  -6  -2 4324.33 495.689   3
  -3   6   2 4177.36 602.449   5
   3   6  -2 4474.28 637.312   5
  -3   6   1 703.632 340.074   4
  -3   6   1 576.820 195.087   3
  -3   6   1 536.355 283.260   2
   3   6  -1 674.116 312.237   5
  -3  -6   1 446.675 262.906   7
   3  -6  -1 629.008 279.574   6
  -3  -6   1 780.604 193.103   6
   3   6  -1 257.084 194.271   3
  -3   6   1 507.480 263.888   5
   3  -6  -1 483.356 171.104   3
  -3   6   0 178.171 267.655   4
  -3  -6   0-221.471 302.219   7
   3   6   0-8.94591 199.128   3
  -3   6   0-214.092 264.947   5
  -3   6   0-97.6998 229.171   2
  -3   6   0 40.9529 114.897   3
   3  -6   0-51.9913 202.202   6
  -3  -6   0-22.3075 97.0316   6
   3   6   0-20.9529 194.593   5
   3  -6   0-28.7310 125.931   3
  -3   6  -1 1061.64 332.699   4
  -3  -6  -1 1610.77 454.504   7
  -3   6  -1 1224.36 248.266   3
  -3   6  -1 1090.19 357.500   2
  -3  -6  -1 1283.42 172.668   6
   3   6   1 1266.97 357.688   3
   3   6   1 1290.92 375.132   5
  -3   6  -1 794.461 236.907   5
   3  -6   1 814.817 201.851   3
   3  -6   1 999.977 314.075   6
  -3   6  -2 560.083 271.917   4
   3  -6   2 440.215 237.812   6
  -3  -6  -2 677.451 350.072   7
   3   6   2 540.141 240.851   3
  -3  -6  -2 406.930 78.3613   6
  -3   6  -2 321.648 204.416   2
  -3   6  -2 557.594 174.126   3
   3   6   2 746.899 318.083   5
  -3   6  -2 584.213 270.731   5
   3  -6   2 751.953 211.913   3
  -3   6  -3 1497.99 352.401   4
  -3  -6  -3 1781.83 491.655   7
  -3  -6  -3 1184.92 290.150   1
   3   6   3 1565.61 411.450   4
  -3   6  -3 1544.30 385.452   2
   3   6   3 1647.97 389.817   3
   3  -6   3 1317.11 358.975   6
   3  -6   3 1605.57 270.932   3
   3   6   3 1322.79 393.987   5
  -3   6  -3 1336.15 332.938   5
   3   6   4 3298.89 544.603   5
   3  -6   4 2948.05 347.281   3
   3  -6   4 3382.10 592.547   6
  -3   6  -4 3090.95 537.273   2
  -3  -6  -4 2789.36 416.973   1
   3   6   4 3152.06 566.384   3
  -3  -6  -4 3190.93 622.310   7
  -3   6  -4 2951.34 480.100   5
   3   6   4 2900.07 594.708   4
  -3   6  -4 3002.55 467.311   4
  -3  -6  -5 1130.46 274.828   1
   3   6   5 954.172 349.172   3
  -3  -6  -5 1713.08 511.622   7
  -3   6  -5 893.525 286.076   2
   3  -6   5 1450.15 440.407   6
   3  -6   5 936.713 198.916   3
   3   6   5 1012.34 327.052   5
  -3   6  -5 1090.01 298.972   5
   3   6   5 1063.39 383.599   4
   3  -6   6 656.654 333.901   6
  -3  -6  -6 538.478 193.003   1
   3   6   6 491.664 300.686   3
  -3   6  -6 636.808 290.004   2
  -3  -6  -6 514.910 412.147   7
   3  -6   6 519.537 151.659   3
   3   6   6 207.553 227.344   5
  -3   6  -6 323.926 155.246   5
   3   6   6 556.415 367.431   4
   3  -6   7 501.238 319.938   6
   3  -6   7 451.176 171.287   3
  -3  -6  -7 221.978 161.196   1
   3   6   7 131.149 234.313   5
  -3  -6  -7 1082.94 482.481   7
  -3   6  -7 347.126 223.718   2
  -3   6  -7 153.297 171.430   5
   3   6   7 284.764 224.551   3
   3   6   7 492.749 311.101   4
  -3   6  -8-31.9922 145.354   5
  -3   6  -8 7.81698 178.635   2
  -3  -6  -8-116.562 130.332   1
  -3  -6  -8 308.978 317.372   7
   3  -6   8 69.3653 119.061   3
   3   6   8 253.197 282.620   3
   3   6   8-12.9355 230.550   5
   3  -6   8-203.321 301.742   6
   3   6   8 116.739 251.666   4
  -3  -6  -9-206.434 469.164   7
  -3   6  -9 499.325 261.903   2
   3  -6   9 364.585 189.080   4
   3  -6   9 265.757 242.223   6
   3   6   9 859.736 398.242   3
   3   6   9 377.249 223.071   5
   3   6   9 532.692 313.856   4
  -3  -6 -10-196.400 473.285   7
   3  -6  10 862.784 397.189   6
  -3   6 -10 721.063 274.648   2
   3   6  10 371.290 242.896   3
   3   6  10 863.618 332.599   5
   3   6  10 461.940 295.556   4
  -3  -6 -11-214.446 503.465   7
   3  -6  11 759.996 399.900   6
  -3   6 -11 191.763 158.624   2
   3   6  11 414.780 287.005   3
  -3   6 -11 584.998 200.882   4
   3   6  11 630.875 332.867   5
  -3   6 -12 9780.88 912.399   2
  -3  -6 -12 9811.85 1159.56   7
   3   6  12 10270.8 1039.07   5
   3   6  12 10427.8 1119.85   3
   3  -6  12 9994.30 1147.90   6
   3   6  13-196.395 379.203   3
   3  -6  13 172.587 259.008   6
   3   6  13 181.264 252.365   5
  -3  -6 -13-559.635 462.698   7
  -3   6 -13 97.1311 187.855   2
   3   6  14 3377.04 593.903   5
  -3   6 -14 2891.46 494.457   2
  -3  -6 -14 2737.78 643.052   7
   3  -6  14 2901.09 658.815   6
   3   6  14 3034.70 671.010   3
  -3  -6 -15 161.865 287.898   7
   3   6  15 265.559 324.619   3
   3  -6  15-221.722 357.499   6
   3   6  15 658.125 358.273   5
  -3  -6 -16 3635.75 795.118   7
   3  -6  16 2985.54 705.745   6
   3   6  16 2951.87 665.529   3
   3   6  16 3253.12 632.275   5
  -3  -6 -17 438.738 381.061   7
   3   6  17 229.176 361.431   3
   3   6  17 314.489 264.615   5
   3  -6  17-78.7741 320.883   6
  -3  -6 -18 1925.10 633.523   7
   3  -6  18 2364.19 727.766   6
   3   6  18 1669.36 573.496   3
   3   6  18 1588.24 466.412   5
   3  -6  19 446.323 399.826   6
   3   6  19-366.044 391.871   3
  -3  -6 -19 382.680 377.540   7
  -3  -6 -20 964.377 582.577   7
  -3  -6 -21 1774.91 711.914   7
  -3   7  23 234.078 304.667   4
  -3   7  23 727.422 407.788   5
  -3   7  22 395.445 354.146   4
  -3   7  22 822.705 430.050   5
   3  -7 -21 935.258 523.903   7
  -3   7  21 199.896 303.081   4
  -3   7  21 139.154 344.156   5
   3   7 -20 400.022 357.669   1
  -3   7  20 1146.71 423.693   4
   3  -7 -20 652.065 468.418   7
  -3   7  20 902.706 441.720   3
  -3   7  20 457.877 297.292   5
  -3   7  19 111.209 260.024   4
   3  -7 -19 91.4557 290.814   7
   3   7 -19 180.250 324.664   1
  -3   7  19 613.495 429.373   3
  -3   7  19 45.4857 276.715   5
  -3   7  18 262.969 299.783   4
   3  -7 -18-27.2437 270.182   7
  -3   7  18 223.436 338.599   3
  -3   7  18 184.498 297.409   5
   3   7 -18 368.162 406.032   1
   3  -7 -17 504.172 372.575   7
  -3   7  17 727.274 387.253   4
  -3   7  17 938.052 440.790   3
   3   7 -17 854.577 432.722   1
  -3   7  17 911.322 411.246   5
  -3   7  16 3107.30 698.823   4
   3  -7 -16 2935.84 684.127   7
  -3   7  16 2029.09 539.322   5
  -3   7  16 2764.80 652.800   3
   3   7 -16 2349.34 628.520   1
   3   7 -15 149.610 265.535   1
   3  -7 -15 533.714 362.330   7
  -3   7  15 437.550 325.036   4
  -3   7  15 576.578 428.719   3
  -3   7  15 589.443 312.495   5
  -3   7  14 3443.29 677.576   4
   3   7 -14 3595.42 735.896   1
  -3  -7  14 3356.65 525.328   7
   3  -7 -14 3675.61 755.594   7
  -3   7  14 4283.91 772.607   5
  -3   7  14 3965.87 728.567   3
  -3   7  13 978.217 392.057   4
  -3   7  13 1120.85 447.172   2
   3   7 -13 1058.81 439.565   1
   3  -7 -13 1002.55 397.477   7
  -3  -7  13 909.033 312.623   7
  -3   7  13 1009.16 435.948   3
  -3   7  13 503.508 298.225   5
  -3   7  12 135.218 245.007   4
   3   7 -12 88.2846 272.068   1
  -3   7  12 72.0037 256.155   2
   3  -7 -12-11.9839 304.377   7
  -3   7  12 281.635 236.176   3
  -3  -7  12 123.149 162.497   7
  -3   7  12-292.278 299.038   5
  -3   7  11 327.245 307.018   4
  -3   7  11 394.215 296.801   2
  -3  -7  11 72.1837 194.788   7
   3   7 -11 824.328 427.676   1
  -3   7  11 195.785 228.811   3
  -3   7  11 442.026 340.419   5
   3   7 -10 652.087 379.251   1
  -3  -7  10 891.512 288.596   7
  -3   7  10 864.615 339.887   5
  -3   7  10 786.565 348.288   4
  -3   7  10 1138.31 385.112   3
  -3   7  10 1089.44 406.780   2
   3   7  -9 3478.56 668.072   1
  -3   7   9 3807.79 701.705   2
   3  -7  -9 4073.87 609.069   6
  -3   7   9 3175.06 595.596   3
  -3  -7   9 3475.46 586.751   7
  -3   7   9 3721.41 688.233   5
  -3   7   9 3785.22 710.460   4
  -3   7   8 9420.80 1059.69   2
  -3   7   8 9719.81 944.618   3
  -3  -7   8 9943.31 975.200   7
   3   7  -8 9943.28 1069.33   1
   3  -7  -8 9644.16 905.239   6
  -3   7   8 9222.01 1027.52   5
  -3   7   8 9304.60 1043.39   4
  -3   7   7 12116.7 1185.04   2
   3   7  -7 12655.6 1190.13   1
  -3  -7   7 12599.4 1093.69   7
  -3   7   7 11768.9 1006.83   3
  -3  -7   7 12531.1 984.260   6
   3  -7  -7 12381.8 1028.24   6
  -3   7   7 11261.6 1110.82   5
  -3   7   7 11611.5 1176.99   4
  -3   7   6 408.703 266.122   4
  -3   7   6 107.129 252.723   2
  -3  -7   6 170.282 195.034   7
  -3  -7   6 372.040 215.364   6
  -3   7   6 746.257 334.933   3
   3  -7  -6 220.134 223.856   6
  -3   7   6 196.510 250.481   5
   3   7  -6 321.271 262.056   1
  -3   7   5 3626.30 651.652   4
  -3   7   5 3847.22 690.369   2
  -3   7   5 4112.63 616.761   3
   3  -7  -5 3849.38 590.954   6
  -3  -7   5 3776.41 622.291   7
   3   7  -5 3765.13 639.929   1
  -3  -7   5 4353.85 540.136   6
  -3   7   5 3767.02 634.166   5
  -3   7   4 841.349 333.354   4
  -3  -7   4 451.156 308.631   7
  -3   7   4 775.161 335.612   2
  -3   7   4 807.183 340.136   5
  -3   7   4 922.002 308.878   3
   3  -7  -4 1004.28 336.684   6
  -3  -7   4 810.095 268.467   6
   3   7  -4 742.342 308.108   3
  -3   7   3 798.625 360.820   4
  -3  -7   3 388.286 223.297   7
  -3   7   3 473.815 316.574   2
   3   7  -3 232.102 204.973   3
   3  -7  -3 525.010 254.964   6
  -3  -7   3 505.665 197.800   6
   3   7  -3 517.203 311.256   5
  -3   7   3 492.260 242.492   3
  -3   7   3 307.328 223.753   5
  -3   7   2 13248.8 1204.10   2
  -3  -7   2 14994.8 848.525   6
  -3  -7   2 14236.5 1245.51   7
   3  -7  -2 14212.2 1075.45   6
   3   7  -2 14562.6 1149.08   3
  -3   7   2 14131.4 1166.68   5
   3   7  -2 14286.8 1204.81   5
  -3   7   2 14391.0 1203.48   4
   3  -7  -1 256.510 231.434   6
  -3   7   1 99.0573 205.169   4
  -3   7   1-26.4386 209.738   2
   3   7  -1 53.7447 196.583   3
  -3  -7   1 231.898 140.937   6
   3   7  -1 403.208 319.989   5
  -3   7   1 921.985 382.542   5
  -3  -7   1-8.20096 254.426   7
   3  -7   0 4994.69 688.215   6
  -3   7   0 4562.40 711.350   2
   3  -7   0 4543.07 517.676   3
   3   7   0 4593.74 695.801   5
  -3  -7   0 4970.72 764.515   7
   3   7   0 4971.29 706.177   3
  -3   7   0 4773.57 674.647   5
  -3  -7   0 4897.93 411.972   6
  -3   7   0 4426.06 669.423   4
  -3   7  -1-22.0501 244.068   4
   3   7   1-16.4092 244.003   5
  -3  -7  -1 117.527 302.871   7
  -3  -7  -1 104.112 99.9834   6
   3  -7   1 46.1375 216.087   6
  -3   7  -1 108.929 190.912   2
   3   7   1 147.802 275.099   3
  -3   7  -1-2.57172 208.813   5
   3  -7   1-195.585 177.659   3
   3   7   2 33.7567 241.310   3
  -3   7  -2 220.697 193.485   4
  -3  -7  -2 238.231 362.088   7
  -3   7  -2 38.0134 274.287   2
  -3  -7  -2 303.306 89.4560   6
   3  -7   2 257.111 213.849   6
   3   7   2 320.840 257.519   5
  -3   7  -2 108.915 184.429   5
   3  -7   2 367.907 188.152   3
  -3   7  -3 285.440 212.594   4
   3  -7   3 288.554 169.777   3
  -3   7  -3-20.1894 244.570   2
  -3  -7  -3 419.839 339.087   7
   3   7   3 468.843 268.432   5
   3   7   3-169.330 266.127   3
   3  -7   3 154.601 219.897   6
  -3   7  -3 77.4849 201.312   5
  -3   7  -4 914.330 291.311   4
  -3   7  -4 757.048 261.613   5
  -3   7  -4 651.883 269.007   2
   3   7   4 1103.66 395.606   3
   3  -7   4 629.131 298.040   6
   3   7   4 621.580 271.040   5
  -3  -7  -4 1061.82 463.195   7
   3  -7   4 866.449 228.533   3
   3   7   4 945.457 400.810   4
  -3   7  -5 435.125 236.355   4
   3  -7   5 864.458 419.875   6
  -3  -7  -5 504.193 403.680   7
  -3   7  -5 447.603 269.972   2
   3   7   5 146.147 256.975   3
  -3   7  -5 346.684 230.583   5
   3   7   5 439.755 373.164   4
   3   7   5 514.585 334.564   5
  -3   7  -6 2456.84 450.219   4
  -3  -7  -6 2736.02 666.483   7
   3   7   6 3041.37 629.793   3
   3  -7   6 3221.50 629.389   6
  -3   7  -6 2459.61 474.499   5
   3   7   6 2350.46 527.585   5
  -3   7  -6 2377.89 495.476   2
   3   7   6 2228.82 561.313   4
  -3   7  -7-129.067 181.099   4
   3  -7   7 36.8907 245.741   6
  -3   7  -7 36.4428 200.628   2
   3   7   7 58.4797 227.843   3
   3   7   7 15.9693 230.104   5
  -3   7  -7 48.0292 213.489   5
  -3  -7  -7 404.058 416.171   7
   3   7   7 245.589 278.793   4
  -3   7  -8-149.341 162.691   4
   3   7   8 224.844 268.693   3
  -3   7  -8 235.114 194.496   5
   3  -7   8 2.43756 301.779   6
  -3  -7  -8 296.813 315.814   7
   3   7   8 305.388 301.878   5
   3   7   8 148.535 271.638   4
  -3   7  -8-108.197 228.085   2
  -3   7  -9 1734.12 375.775   4
   3   7   9 2207.48 586.680   3
  -3  -7  -9 2122.23 547.962   7
  -3   7  -9 1722.88 448.463   2
  -3   7  -9 1949.90 404.503   5
   3   7   9 1613.06 454.448   5
   3  -7   9 1862.79 553.711   6
   3   7   9 2830.54 623.221   4
  -3  -7 -10-56.4116 379.171   7
   3  -7  10 161.415 259.048   6
   3   7  10 305.934 308.344   3
   3   7  10 538.903 348.496   5
  -3   7 -10 176.145 210.943   2
   3   7  10 320.733 272.251   4
  -3   7 -11 8672.30 936.347   2
   3  -7  11 9485.03 1183.12   6
   3   7  11 9742.37 1146.71   3
   3   7  11 8710.80 997.390   5
  -3  -7 -11 8502.47 1121.59   7
  -3   7 -12 410.061 244.185   2
   3   7  12 185.647 278.464   5
   3  -7  12 513.087 358.463   6
   3   7  12 676.322 413.333   3
  -3  -7 -12-328.498 502.803   7
  -3   7 -13 740.295 301.400   2
   3   7  13 783.664 348.940   5
   3  -7  13 981.365 475.832   6
  -3  -7 -13 353.139 347.956   7
   3   7  13 1495.62 566.700   3
  -3  -7 -14 1409.53 498.396   7
   3   7  14 2060.01 592.312   3
   3   7  14 2039.54 540.362   5
   3  -7  14 2142.97 632.479   6
   3   7  15 728.445 371.487   5
  -3  -7 -15 498.365 343.146   7
   3  -7  15 582.960 376.955   6
   3   7  15 457.561 272.356   3
  -3  -7 -16-244.886 447.111   7
   3  -7  16 188.384 312.090   6
   3   7  16-277.878 352.095   3
   3   7  16-93.0029 209.999   5
  -3  -7 -17 344.856 463.865   7
   3  -7  17 309.763 368.476   6
   3   7  17 353.660 391.835   3
   3   7  17 126.181 302.962   5
  -3  -7 -18 59.6228 371.361   7
   3   7  18 377.566 299.890   5
  -3  -7 -19 422.078 450.139   7
  -3  -7 -20 1658.39 673.688   7
   3  -8 -21 3327.64 862.930   7
  -3   8  20 326.729 365.818   4
   3  -8 -20 445.943 490.885   7
  -3   8  19 4884.05 918.402   4
  -3   8  19 5588.37 998.129   5
   3  -8 -19 5074.05 990.873   7
  -3   8  18 228.320 276.316   4
  -3   8  18 634.702 388.274   3
   3  -8 -18 236.916 314.127   7
  -3   8  18 848.960 477.880   5
  -3   8  17 576.603 407.670   4
   3   8 -17 159.128 301.934   1
   3  -8 -17-60.2472 324.533   7
  -3   8  17 224.161 342.659   3
  -3   8  17 138.282 279.401   5
  -3   8  16 114.775 281.750   4
   3  -8 -16 63.9065 366.511   7
   3   8 -16 26.1404 272.801   1
  -3   8  16 239.884 328.436   3
  -3   8  16-345.137 396.432   5
  -3   8  15 349.099 327.735   4
   3   8 -15 361.189 392.098   1
   3  -8 -15-564.602 474.333   7
  -3   8  15 383.789 266.618   3
  -3   8  15 54.1266 341.804   5
   3   8 -14 591.694 408.524   1
  -3   8  14 627.938 380.096   4
   3  -8 -14 957.338 489.524   7
  -3   8  14 1035.71 453.996   3
  -3   8  14 40.9399 313.866   5
   3  -8 -13 482.225 369.079   7
  -3   8  13 710.809 391.701   4
   3   8 -13 1292.26 536.990   1
  -3  -8  13 883.014 354.993   7
  -3   8  13 691.004 336.944   3
  -3   8  13 382.003 263.655   5
   3   8 -12 2855.20 699.543   1
  -3   8  12 3632.36 749.503   4
  -3   8  12 3125.61 672.452   2
   3  -8 -12 2950.90 672.094   7
  -3   8  12 2426.33 609.773   5
  -3   8  12 2883.46 612.511   3
  -3  -8  12 2623.87 529.642   7
   3   8 -11 465.819 341.702   1
  -3   8  11 690.461 403.452   4
  -3   8  11 576.379 423.395   2
  -3  -8  11 428.603 279.400   7
   3  -8 -11 77.1428 284.720   7
  -3   8  11-162.465 327.383   3
  -3  -8  11-12.0768 244.141   6
  -3   8  11 267.857 335.842   5
  -3   8  10 4273.16 786.129   2
  -3  -8  10 4279.40 675.908   6
  -3  -8  10 5098.83 747.947   7
   3   8 -10 5496.02 905.069   1
  -3   8  10 4964.41 772.923   3
  -3   8  10 4785.40 818.063   5
  -3   8  10 4983.00 847.956   4
  -3   8   9 2443.87 628.222   4
   3  -8  -9 1855.52 433.506   6
  -3  -8   9 2375.12 523.841   7
  -3   8   9 1953.43 515.883   3
  -3   8   9 2031.55 529.060   5
  -3   8   9 2061.61 563.732   2
   3   8  -9 2197.46 633.613   1
  -3  -8   9 1987.40 442.875   6
  -3   8   8 790.071 384.749   4
  -3   8   8 1044.09 437.750   2
  -3  -8   8 653.178 306.745   7
   3  -8  -8 886.501 319.016   6
  -3  -8   8 498.037 245.022   6
  -3   8   8 791.974 369.289   3
  -3   8   8 279.808 234.037   5
  -3   8   7 2553.11 595.214   2
  -3  -8   7 2515.05 496.813   6
  -3   8   7 2039.95 531.277   4
  -3  -8   7 2223.90 515.979   7
   3  -8  -7 2560.73 499.647   6
  -3   8   7 2407.38 520.860   3
  -3   8   7 2142.14 555.364   5
  -3   8   6 3849.49 699.077   4
  -3  -8   6 3852.53 571.991   6
  -3   8   6 3488.12 687.091   2
  -3  -8   6 4068.79 673.408   7
   3  -8  -6 3668.75 618.843   6
  -3   8   6 4085.54 631.428   3
  -3   8   6 3702.90 682.468   5
  -3   8   5 1295.70 476.687   4
  -3   8   5 1209.63 458.849   2
  -3  -8   5 1395.21 431.944   7
   3  -8  -5 1010.69 355.917   6
  -3   8   5 1231.18 431.594   5
  -3  -8   5 975.696 313.749   6
  -3   8   5 1008.16 319.327   3
  -3   8   4 88.5698 267.618   4
  -3   8   4 114.798 274.288   2
   3  -8  -4-32.2610 219.330   6
  -3  -8   4-52.0743 280.272   7
  -3  -8   4-29.6735 154.793   6
  -3   8   4 76.0926 168.320   3
  -3   8   4 174.049 292.751   5
  -3   8   3 2275.86 532.633   4
  -3   8   3 2671.07 468.235   3
   3   8  -3 2612.32 547.128   3
  -3  -8   3 3047.70 629.528   7
  -3   8   3 2545.82 588.045   2
   3   8  -3 2745.21 611.566   5
  -3  -8   3 2879.43 443.266   6
  -3   8   3 2672.18 568.168   5
   3  -8  -3 2465.75 497.644   6
  -3   8   2 214.596 274.905   4
  -3   8   2 274.919 327.120   2
   3   8  -2 385.933 253.422   3
  -3  -8   2 395.188 371.051   7
   3  -8  -2 616.917 363.110   6
  -3  -8   2 437.207 206.472   6
   3   8  -2 446.186 336.956   5
  -3   8   2 135.140 212.435   5
  -3   8   2 278.803 201.341   3
  -3   8   1 6405.70 886.579   2
  -3  -8   1 6259.55 909.179   7
   3  -8  -1 6471.85 793.570   6
   3   8  -1 6159.10 821.305   3
  -3   8   1 6375.84 864.562   5
  -3   8   1 6386.58 661.844   3
  -3  -8   1 6434.62 555.523   6
  -3   8   1 6481.80 869.523   4
   3   8  -1 6037.80 848.884   5
  -3   8   0 1930.07 520.306   4
  -3   8   0 1606.27 491.533   2
  -3  -8   0 1642.85 262.966   6
  -3  -8   0 1544.05 540.842   7
  -3   8   0 1675.35 354.043   3
   3  -8   0 1715.16 475.854   6
   3   8   0 1421.00 422.027   5
  -3   8   0 1400.87 434.156   5
   3   8   0 1872.59 494.604   3
  -3   8  -1 4811.18 777.546   2
  -3  -8  -1 5596.90 911.096   7
   3   8   1 5283.35 771.654   3
  -3   8  -1 4347.92 675.571   5
   3   8   1 4494.81 723.261   5
   3  -8   1 4865.62 729.905   6
  -3   8  -1 4710.01 734.383   4
  -3   8  -2 1409.49 418.166   4
  -3  -8  -2 1203.44 460.084   7
  -3   8  -2 1566.71 496.575   2
   3   8   2 1604.54 454.966   3
   3  -8   2 1561.76 454.968   6
   3   8   2 1700.16 481.617   5
  -3   8  -2 1457.04 406.036   5
  -3   8  -3 392.497 254.925   2
  -3   8  -3 612.779 293.118   4
   3  -8   3 652.106 295.101   6
  -3  -8  -3 667.719 420.104   7
   3   8   3 655.689 358.097   5
   3   8   3 830.508 374.052   3
  -3   8  -3 728.397 337.021   5
  -3   8  -4-22.3379 219.274   4
   3   8   4-419.696 365.742   5
  -3   8  -4-145.477 198.718   2
   3  -8   4-421.144 338.330   6
   3   8   4-217.630 276.803   3
  -3   8  -4-18.7874 216.864   5
  -3  -8  -4 235.364 379.895   7
  -3   8  -5 243.705 232.169   4
  -3  -8  -5 208.516 346.111   7
  -3   8  -5-212.287 283.913   2
   3   8   5 68.3135 221.148   5
   3   8   5 195.514 253.539   3
   3  -8   5-142.699 350.373   6
  -3   8  -5 152.435 199.535   5
  -3   8  -6 394.707 237.792   2
  -3   8  -6 6.99820 174.131   4
   3  -8   6-1.09534 245.287   6
  -3  -8  -6 389.815 414.139   7
   3   8   6 575.553 347.915   3
  -3   8  -6 152.655 230.392   5
   3   8   6 596.602 333.964   5
  -3   8  -7 121.113 175.845   4
   3   8   7 230.002 249.344   3
  -3  -8  -7 396.684 423.962   7
  -3   8  -7 29.8372 187.754   2
  -3   8  -7 131.900 190.869   5
   3  -8   7 826.879 440.073   6
   3   8   7 461.155 298.841   5
  -3   8  -8 109.357 185.360   4
  -3   8  -8 226.658 229.644   2
  -3  -8  -8 465.137 461.399   7
   3   8   8 300.083 303.882   3
   3  -8   8 92.6678 236.845   6
  -3   8  -8 381.444 249.319   5
   3   8   8 421.382 328.811   5
  -3   8  -9 2317.22 449.179   4
   3   8   9 2681.43 582.784   5
  -3  -8  -9 3094.74 783.567   7
   3   8   9 2573.79 657.957   3
  -3   8  -9 2147.82 484.277   2
   3  -8   9 2653.48 647.738   6
  -3   8  -9 2340.00 509.491   5
   3   8  10 256.415 307.889   5
  -3  -8 -10-260.244 458.820   7
  -3   8 -10-150.017 295.224   2
   3  -8  10 241.222 345.923   6
   3   8  10 687.133 368.417   3
   3  -8  11 3037.81 724.025   6
  -3  -8 -11 1038.46 453.299   7
  -3   8 -11 2228.58 528.746   2
   3   8  11 1995.58 538.406   5
   3   8  11 2329.03 647.987   3
   3   8  12 1312.58 531.427   3
  -3  -8 -12-134.570 487.920   7
  -3   8 -12 527.518 266.752   2
   3  -8  12 935.643 505.785   6
   3   8  12 488.501 340.287   5
   3  -8  13 522.102 379.639   6
   3   8  13 548.608 361.553   5
   3   8  13 905.011 475.227   3
  -3  -8 -13 35.5842 471.481   7
  -3  -8 -14-562.477 515.873   7
   3  -8  14 65.7482 285.581   6
   3   8  14 466.474 416.881   3
   3   8  14 215.857 308.250   5
   3   8  15 1708.94 517.839   5
   3   8  15 2339.04 678.634   3
   3  -8  15 2203.53 662.606   6
  -3  -8 -15 1591.68 566.948   7
  -3  -8 -16-322.648 459.724   7
   3   8  16 81.6700 254.880   5
   3  -8  16 865.549 482.340   6
   3   8  17-396.032 371.257   5
   3   8  18-105.621 290.352   5
  -3  -9  18 650.567 416.323   6
  -3  -9  17 1822.19 589.456   6
   3  -9 -16 250.186 342.319   7
  -3  -9  16 1277.33 545.261   6
  -3   9  16 522.357 347.527   3
  -3   9  15-199.254 321.077   4
   3  -9 -15-313.040 388.368   7
  -3   9  15-360.182 374.530   3
  -3  -9  15-212.041 263.474   6
  -3   9  15-72.9316 297.417   5
  -3   9  14 2400.31 675.408   4
   3   9 -14 2419.23 697.015   1
   3  -9 -14 2614.83 715.184   7
  -3   9  14 2278.63 611.234   3
  -3  -9  14 1995.67 536.352   6
  -3   9  14 1537.78 535.564   5
  -3   9  13 1583.41 584.405   4
   3  -9 -13 1324.22 532.410   7
  -3  -9  13 891.410 357.182   6
  -3   9  13 1490.95 470.316   3
  -3   9  13 1269.14 546.498   5
  -3   9  12 2369.46 635.162   4
  -3  -9  12 1583.73 490.929   7
   3  -9 -12 1757.11 585.760   7
  -3  -9  12 1961.81 490.445   6
  -3   9  12 2072.58 603.898   3
  -3   9  12 2166.89 621.436   5
  -3   9  11 53.2657 303.118   2
  -3  -9  11-61.0887 223.425   7
   3  -9 -11-382.111 423.693   7
  -3  -9  11-188.923 295.643   6
  -3   9  11-34.8933 297.097   4
  -3   9  11-147.351 365.487   5
  -3   9  11 242.016 320.757   3
  -3   9  10 2528.61 660.178   4
  -3  -9  10 2645.95 548.013   6
  -3   9  10 3107.76 762.346   2
   3  -9 -10 2740.93 693.940   7
  -3  -9  10 2768.64 610.517   7
  -3   9  10 3912.77 732.648   3
  -3   9  10 3037.09 729.202   5
  -3   9   9 440.228 295.231   5
  -3   9   9 8.05045 238.739   2
  -3  -9   9 21.0417 230.266   7
  -3  -9   9-73.3219 168.315   6
  -3   9   9-99.6299 305.781   4
  -3   9   9 236.692 281.093   3
  -3   9   8-696.498 483.544   4
  -3  -9   8-22.8497 266.327   7
  -3   9   8-291.589 339.618   2
   3  -9  -8-100.919 196.370   6
  -3  -9   8 66.7954 173.199   6
  -3   9   8 133.023 318.526   5
  -3   9   8-23.1125 219.884   3
  -3   9   7 46.8404 328.968   4
  -3   9   7 141.683 246.881   3
   3  -9  -7 206.495 254.256   6
  -3  -9   7-103.963 203.273   6
  -3  -9   7-49.7348 256.126   7
  -3   9   7 280.428 311.714   2
  -3   9   7-168.950 287.862   5
  -3   9   6 171.585 302.117   4
  -3   9   6 178.712 304.339   2
  -3  -9   6 60.0164 227.609   7
   3  -9  -6-134.978 218.291   6
  -3  -9   6 14.6986 160.872   6
  -3   9   6-181.979 319.769   5
  -3   9   6 25.1859 211.328   3
  -3   9   5 6.04425 286.023   4
   3  -9  -5 215.679 250.693   6
  -3  -9   5 157.132 261.098   7
  -3   9   5 216.500 327.638   2
  -3   9   5 96.2718 197.759   3
  -3   9   5 130.814 252.558   5
  -3   9   4 500.958 345.008   4
  -3   9   4 136.272 290.173   5
  -3   9   4 672.891 323.504   3
  -3  -9   4 367.233 322.693   7
   3  -9  -4 745.229 324.886   6
  -3   9   4 806.186 407.182   2
  -3   9   3 642.370 395.232   4
  -3  -9   3 521.315 336.630   7
  -3   9   3 247.281 296.025   2
   3   9  -3-93.2440 293.956   3
   3   9  -3 613.677 374.455   5
   3  -9  -3 499.261 302.542   6
  -3   9   3 580.391 267.952   3
  -3   9   3 560.931 388.106   5
  -3   9   2 1498.95 510.973   4
   3  -9  -2 1783.42 463.491   6
   3   9  -2 1235.81 414.811   3
  -3  -9   2 1602.15 522.655   7
  -3   9   2 1465.50 488.669   2
  -3   9   2 1234.21 416.328   5
  -3   9   2 1182.46 341.949   3
   3   9  -2 1162.47 434.890   5
  -3   9   1 23.0142 268.141   4
   3   9  -1-8.00067 263.682   5
  -3  -9   1 231.263 349.575   7
   3   9  -1-58.9433 284.441   3
   3  -9  -1 304.855 285.842   6
  -3   9   1 319.848 204.572   3
  -3   9   1-68.3942 274.620   2
  -3   9   1-173.651 308.494   5
  -3   9   0 7177.18 1026.54   2
  -3  -9   0 6578.86 1002.29   7
  -3   9   0 6256.58 697.846   3
   3   9   0 7317.43 945.281   3
   3  -9   0 6472.32 846.594   6
   3   9   0 6448.17 944.247   5
  -3   9   0 6231.14 896.996   5
  -3   9   0 7055.42 967.047   4
  -3   9  -1 1369.39 454.917   4
  -3  -9  -1 1150.33 478.573   7
  -3   9  -1 1671.07 516.679   2
   3   9   1 1550.12 479.569   3
   3   9   1 1390.98 469.414   5
   3  -9   1 933.589 345.334   6
  -3   9  -1 1344.50 469.696   5
   3   9   2 3978.40 731.005   3
  -3  -9  -2 3544.10 792.041   7
   3   9   2 4228.83 760.575   5
  -3   9  -2 3531.15 697.203   2
   3  -9   2 3521.76 672.221   6
  -3   9  -2 3701.52 698.910   5
  -3   9  -2 3689.30 702.221   4
  -3   9  -3 593.267 329.602   4
   3   9   3 907.271 496.451   5
   3   9   3 922.267 405.895   3
  -3  -9  -3 843.716 488.662   7
   3  -9   3 451.828 291.049   6
  -3   9  -3 960.183 414.014   2
  -3   9  -3 1156.15 454.221   5
  -3   9  -4 2513.05 569.438   4
   3   9   4 2443.87 622.991   3
  -3   9  -4 2433.52 610.775   2
   3  -9   4 2644.62 604.653   6
   3   9   4 2724.12 643.543   5
  -3   9  -4 2395.65 579.339   5
  -3  -9  -4 3114.08 704.917   7
  -3   9  -5 137.737 266.341   4
   3  -9   5 66.5347 241.559   6
   3   9   5 189.399 344.440   5
  -3  -9  -5 221.039 361.019   7
   3   9   5 150.906 292.665   3
  -3   9  -5 188.499 276.802   2
  -3   9  -5 498.427 279.105   5
  -3   9  -6 3058.33 599.966   4
  -3   9  -6 3277.45 684.474   2
   3   9   6 2746.44 635.477   3
   3  -9   6 2852.02 640.600   6
  -3   9  -6 3066.86 608.545   5
   3   9   6 2833.14 661.889   5
  -3  -9  -6 3297.96 837.821   7
  -3   9  -7 261.536 264.019   4
  -3   9  -7-80.6385 234.963   5
  -3  -9  -7 535.992 455.905   7
  -3   9  -7 220.519 264.788   2
   3   9   7 379.253 260.857   3
   3  -9   7 246.296 295.994   6
   3   9   7 126.919 349.082   5
   3   9   8 3074.76 699.471   5
  -3  -9  -8 3099.95 823.392   7
  -3   9  -8 2163.21 579.294   2
   3  -9   8 1983.06 597.955   6
  -3   9  -8 2429.16 561.908   5
   3   9   8 2158.79 607.441   3
   3  -9   9 803.351 481.463   6
   3   9   9-151.407 332.889   3
  -3  -9  -9 100.238 354.113   7
   3   9   9 460.142 373.324   5
  -3   9  -9 177.767 251.998   2
  -3   9  -9 341.086 249.481   5
  -3   9 -10 297.363 271.526   2
  -3  -9 -10-729.018 619.236   7
   3  -9  10 310.583 338.652   6
   3   9  10 115.781 339.768   5
   3   9  10 171.298 244.848   3
  -3   9 -11 388.285 293.089   2
  -3  -9 -11-681.272 599.950   7
   3   9  11 547.371 438.949   5
   3  -9  11 756.280 439.904   6
   3   9  11 277.388 333.860   3
  -3  -9 -12-346.302 584.980   7
   3  -9  12 189.368 328.014   6
   3   9  12 89.7983 263.741   5
   3   9  12-84.5100 300.021   3
   3  -9  13 78.8903 373.915   6
   3   9  13 165.697 283.719   5
   3   9  14-129.621 312.690   5
   3   9  15 1.02199 263.024   5
  -3 -10  16 896.477 476.557   6
  -3 -10  15 103.388 269.685   6
  -3  10  14-351.450 337.234   3
  -3  10  13 309.918 333.954   3
  -3  10  12 673.906 413.799   3
  -3 -10  11 7.59461 252.526   7
  -3  10  11 199.287 282.489   3
   3 -10 -10 1079.34 500.045   7
  -3 -10  10 1357.80 494.664   7
  -3  10  10 1178.81 453.324   3
  -3  10   9 547.854 393.577   4
  -3 -10   9 75.9933 235.300   7
   3 -10  -9 242.955 313.140   7
  -3  10   9 531.355 402.024   5
  -3  10   9 454.407 335.106   3
  -3  10   9 103.097 350.304   2
  -3  10   8 2805.33 725.513   4
  -3  10   8 2526.73 667.970   2
   3 -10  -8 2700.71 709.758   7
  -3 -10   8 3355.69 741.405   7
  -3  10   8 3658.85 717.318   3
  -3  10   8 3261.46 747.735   5
  -3  10   7 328.665 325.762   4
  -3  10   7 586.779 420.534   2
  -3 -10   7 751.317 412.135   7
  -3  10   7 1053.19 489.814   5
  -3  10   7 339.526 308.929   3
  -3  10   6 392.528 387.379   4
  -3  10   6 385.407 428.075   2
  -3  10   6 323.914 250.091   3
  -3  10   6 327.958 332.725   5
  -3 -10   6 614.966 377.285   7
  -3  10   5 66.7206 295.556   4
  -3  10   5 113.192 289.092   2
  -3 -10   5 385.341 335.258   7
  -3  10   5 197.026 249.455   5
  -3  10   4 463.200 411.770   4
  -3 -10   4 588.935 386.924   7
  -3  10   4 645.235 382.445   2
  -3  10   4 356.159 358.350   5
  -3  10   3 122.748 276.423   4
  -3 -10   3 398.904 400.232   7
  -3  10   3 165.278 331.464   2
   3 -10  -3 193.419 244.009   6
  -3  10   3 234.528 324.462   5
  -3  10   2-569.410 412.065   4
  -3  10   2 128.056 274.257   2
   3  10  -2 247.329 258.440   3
  -3 -10   2-327.361 352.010   7
   3  10  -2 322.905 389.844   5
   3 -10  -2 112.179 229.867   6
  -3  10   2-47.2271 286.140   5
  -3  10   1 458.670 365.463   4
  -3  10   1 104.699 297.788   2
  -3 -10   1-218.675 381.592   7
   3  10  -1 69.2510 245.914   3
   3 -10  -1 69.6854 239.051   6
   3  10  -1 324.138 299.917   5
  -3  10   1-39.8675 276.255   5
  -3  10   0 31.9327 246.494   4
   3  10   0 647.076 423.460   5
   3  10   0 179.701 276.238   3
   3 -10   0 615.751 369.346   6
  -3 -10   0 301.219 316.968   7
  -3  10   0 493.676 361.013   5
  -3  10   0 396.544 344.745   2
  -3  10  -1 124.469 242.116   4
  -3  10  -1 249.204 276.724   2
  -3 -10  -1 104.388 321.111   7
   3  10   1 60.7573 226.526   3
   3 -10   1 433.437 342.745   6
   3  10   1 243.288 340.885   5
  -3  10  -1 138.302 238.824   5
  -3  10  -2-37.0733 231.064   4
  -3  10  -2 619.058 422.715   2
   3 -10   2 422.259 349.213   6
  -3  10  -2 73.3329 215.467   5
   3  10   2-221.276 294.186   3
  -3 -10  -2 372.794 401.727   7
   3  10   2 433.743 397.047   5
  -3  10  -3 1006.41 399.604   4
  -3  10  -3 1713.09 572.016   2
  -3 -10  -3 1765.57 717.097   7
   3  10   3 1355.12 510.422   3
   3 -10   3 1326.04 500.923   6
   3  10   3 1602.03 595.736   5
  -3  10  -3 1494.49 522.197   5
  -3  10  -4 958.182 399.236   4
  -3  10  -4 652.460 337.310   2
   3  10   4 1058.11 416.139   5
  -3 -10  -4 1151.49 562.884   7
   3  10   4 1072.10 437.536   3
   3 -10   4 991.707 439.892   6
  -3  10  -4 908.632 409.545   5
  -3  10  -5-43.3619 210.119   4
  -3  10  -5 371.955 366.279   2
  -3 -10  -5 392.476 486.898   7
   3 -10   5 17.9118 241.713   6
   3  10   5-282.579 341.211   3
   3  10   5-91.3585 278.614   5
  -3  10  -5 118.053 276.964   5
  -3 -10  -6 1547.63 671.044   7
   3  10   6 1927.48 631.570   5
   3  10   6 1910.97 584.736   3
   3 -10   6 1335.64 452.575   6
  -3  10  -6 1882.49 557.901   5
  -3  10  -6 1890.64 587.199   2
  -3  10  -6 1767.04 514.187   4
  -3  10  -7-345.131 367.607   2
  -3 -10  -7 528.275 497.685   7
   3  10   7-362.262 340.700   3
   3  10   7 172.226 286.979   5
  -3  10  -7 123.400 249.651   5
   3 -10   7 95.4088 261.990   6
   3 -10   8-20.7744 308.268   6
  -3  10  -8 185.990 269.500   2
   3  10   8 314.559 308.587   3
  -3  10  -8 86.8201 255.705   5
   3  10   8-139.057 288.492   5
  -3  10  -9-197.953 280.702   2
   3 -10   9-479.500 420.036   6
   3 -10  10-210.639 405.612   6
  -3  10 -10 451.208 301.959   2
   3 -10  11-300.820 319.092   6
  -3 -11   9 94.7800 250.136   7
  -3 -11   8 32.4599 256.959   7
  -3 -11   7 1153.92 498.951   7
  -3 -11   6 663.102 404.931   7
  -3 -11   5 216.820 306.469   7
  -3 -11   4 598.938 443.543   7
  -3 -11   3 433.425 423.954   7
  -3 -11   2 644.645 457.718   7
  -3  11   1 268.810 322.955   4
  -3 -11   1 187.780 325.910   7
   3  11  -1 105.048 281.271   3
  -3  11   0 294.884 325.844   4
   3  11   0 224.389 295.275   3
  -3  11  -1 89.6953 286.202   4
   3  11   1 236.193 327.466   3
  -3  11  -2 268.892 364.634   4
  -3  11  -2 172.432 330.119   5
   3  11   2 108.043 244.776   3
  -3  11  -3 2365.15 679.379   4
  -3  11  -3 1900.34 584.393   5
   3  11   3 2628.74 666.967   3
  -3  11  -4 547.695 413.679   5
  -3  11  -4 635.825 383.092   4
   3 -11   5 1044.45 477.720   6
  -3  11  -5 1676.95 561.978   5
   3 -11   6-103.147 287.618   6
  -3  11  -6 180.011 250.181   5
   3 -11   7 340.551 354.730   6
  -3  11  -7 393.543 347.704   5
   3 -11   8-304.778 389.866   6
   4   0 -29-370.651 362.557   1
   4   0 -28 219.090 321.892   1
  -4   0  27 945.960 535.516   3
   4   0 -27-440.255 386.792   1
  -4   0  26 470.052 427.855   3
   4   0 -26 103.577 247.723   1
   4   0 -25-22.1682 264.127   1
   4   0 -24 508.696 327.407   1
   4   0 -23 330.204 343.145   1
   4   0 -22 1451.03 472.396   1
   4   0 -21 210.788 278.739   1
  -4   0  21 194.200 155.436   4
  -4   0  20 1111.14 270.152   4
   4   0 -20 1124.42 399.624   1
  -4   0  19-190.481 185.261   4
   4   0 -19 270.696 340.306   1
  -4   0  18 1064.49 261.593   4
   4   0 -18 1307.47 448.787   1
  -4   0  17 878.131 313.925   4
  -4   0  16 54808.4 1672.17   4
  -4   0  15 362.492 211.407   4
  -4   0  14-310.937 219.066   4
  -4   0  13 34.1998 50.4242   2
   4   0 -13 45.1397 42.3188   7
  -4   0  12 13633.2 504.758   2
  -4   0  12 13843.7 829.661   4
   4   0 -12 14031.7 437.381   7
  -4   0  11 21.1440 177.626   4
  -4   0  11 52.8676 70.7277   2
  -4   0  10 23150.2 1041.75   4
  -4   0  10 23533.7 702.080   2
  -4   0   9 1000.90 363.151   4
  -4   0   9 187.413 147.676   2
  -4   0   8 743.736 183.614   2
  -4   0   7-214.859 186.976   2
  -4   0   7-83.3484 172.589   6
  -4   0   6 19817.3 915.216   6
  -4   0   6 19848.3 765.661   2
  -4   0   5-0.39133 118.513   6
  -4   0   5 107.835 181.800   2
  -4   0   4 17314.3 791.256   6
  -4   0   4 16976.6 751.696   2
  -4   0   3 41.8633 120.926   6
  -4   0   2 10130.4 550.544   6
  -4   0   2 10270.1 490.649   3
  -4   0   1 17.4148 82.7511   3
  -4   0   1 10.3302 94.6019   6
  -4   0   0 139186. 2064.99   6
  -4   0   0 141377. 1732.32   3
   4   0   1 305.367 213.601   7
   4   0   1-6.32859 97.6609   3
  -4   0  -1 346.598 136.680   6
  -4   0  -1 93.4943 92.1908   3
   4   0   2 211302. 2171.64   3
   4   0   2 208915. 2609.77   6
   4   0   2 206735. 3118.86   7
  -4   0  -2 215285. 2638.53   6
  -4   0  -2 211183. 2231.27   3
   4   0   3 118.514 192.378   7
   4   0   3 215.330 158.486   6
  -4   0  -3-30.0793 126.751   6
   4   0   3 74.8351 106.537   3
  -4   0  -3 97.4375 92.5395   3
   4   0   4 1351.65 297.574   7
   4   0   4 1396.41 175.502   1
   4   0   4 1466.77 268.949   6
   4   0   4 1159.84 181.328   3
  -4   0  -4 1342.86 205.969   3
   4   0   5-20.5551 65.9228   1
   4   0   5 93.7404 196.618   6
   4   0   5 155.386 159.107   3
  -4   0  -5-18.3367 52.3163   5
  -4   0  -5 205.659 176.427   3
  -4   0  -6 14509.7 763.758   3
   4   0   6 13054.8 863.448   7
   4   0   6 14341.9 819.904   6
   4   0   6 13867.4 714.565   3
   4   0   6 14103.2 540.089   1
  -4   0  -6 13004.6 377.349   5
  -4   0  -7 252.091 187.212   3
   4   0   7 69.8776 81.6490   1
   4   0   7-236.762 206.971   6
   4   0   7 91.0547 167.773   3
   4   0   8 351.780 270.461   7
   4   0   8-94.7267 76.5688   1
   4   0   8 260.945 206.156   3
   4   0   9 44.5589 86.2669   1
   4   0   9 270.059 237.999   7
   4   0   9 466.890 234.509   3
  -4   0  -9-10.6272 93.5142   4
  -4   0 -10 890.951 181.578   4
   4   0  10 1043.61 308.522   3
  -4   0 -11 74.0808 96.8914   4
   4   0  11 120.232 217.736   3
  -4   0 -12 1946.69 291.552   1
   4   0  12 1580.99 380.510   3
  -4   0 -12 1866.82 257.926   4
  -4   0 -13 40.4600 94.9249   4
  -4   0 -13-54.5425 115.392   1
   4   0  13-223.640 265.321   3
  -4   0 -14 463.195 186.904   1
  -4   0 -14 430.221 137.250   4
   4   0  14 54.4904 229.940   3
  -4   0 -15 42.4607 129.482   1
   4   0  15-535.447 364.511   3
  -4   0 -16-25.0872 121.327   1
   4   0  16-162.552 357.932   3
  -4   0 -17 103.887 151.050   1
   4   0  17-217.983 319.661   3
  -4   0 -18-8.90026 140.209   1
   4   0  18-1044.32 452.354   3
   4   0  19-185.783 337.015   3
   4   0  20 4580.18 753.282   3
   4   0  21 270.470 326.028   3
   4   0  22 1537.61 534.311   3
   4   0  23 483.752 375.576   3
   4   0  24 571.785 434.533   3
   4   0  25 100.791 290.873   3
   4   0  26 2878.87 725.548   3
   4   1 -29 2039.35 618.615   1
   4   1 -28 204.072 315.760   1
   4  -1 -28 219.239 273.699   1
   4   1 -27 4083.63 794.886   1
   4  -1 -27 4673.81 825.493   1
  -4   1  26 784.853 526.946   3
   4   1 -26-20.0864 266.037   1
   4  -1 -26 357.712 301.538   1
  -4   1  25 2790.90 760.401   3
   4  -1 -25 1658.81 526.929   1
   4   1 -25 1738.94 536.378   1
  -4   1  24 2136.09 701.094   3
   4   1 -24 1244.51 442.437   1
   4  -1 -24 1487.91 486.448   1
  -4   1  23 1712.19 649.163   3
   4  -1 -23 1752.26 506.189   1
   4   1 -23 1425.38 425.019   1
  -4   1  22 516.390 227.946   4
   4  -1 -22 361.149 337.557   1
   4   1 -22 188.919 223.371   1
  -4   1  21 1026.55 282.648   4
   4   1 -21 876.211 399.984   1
   4  -1 -21 1096.52 428.819   1
  -4   1  20 68.7430 170.774   4
  -4  -1  20-92.8358 126.688   4
   4   1 -20 157.944 315.043   1
  -4   1  19 1968.75 369.542   4
  -4  -1  19 2030.45 303.321   4
   4   1 -19 2474.92 536.121   1
  -4   1  18 7976.09 723.503   4
  -4  -1  18 7424.49 586.787   4
   4  -1 -18 7943.99 497.575   7
   4   1 -18 8557.33 914.555   1
   4   1 -17 4.47884 251.270   1
   4  -1 -17-126.845 133.279   7
   4  -1 -17-190.173 135.721   2
  -4   1  17-118.519 178.057   4
  -4  -1  17 291.883 174.200   4
   4  -1 -16 1322.94 202.392   7
  -4   1  16 1436.27 373.602   4
   4  -1 -16 1448.27 213.211   2
   4   1 -16 2497.72 537.305   1
  -4  -1  16 1448.45 243.128   4
   4  -1 -15 675.348 127.261   2
   4   1 -15 1158.14 376.638   1
  -4  -1  15 941.046 233.756   4
   4  -1 -15 1048.69 190.500   7
  -4   1  15 1202.20 322.817   4
  -4   1  14 2524.34 290.223   2
  -4  -1  14 4406.07 534.496   4
   4  -1 -14 2459.54 280.262   7
   4   1 -14 2462.50 448.829   1
  -4   1  14 2532.45 396.722   4
   4  -1 -14 2197.34 259.218   2
  -4   1  13 7150.50 650.517   4
  -4   1  13 6778.50 467.306   2
  -4  -1  13 6835.35 588.388   4
   4  -1 -13 6194.43 463.216   2
   4   1 -13 6786.44 730.240   1
  -4   1  12 15057.0 897.222   4
  -4   1  12 14883.2 696.539   2
   4  -1 -12 14001.9 683.727   2
   4  -1 -11 1489.15 229.494   2
  -4   1  11 1262.26 229.735   4
  -4  -1  11 1352.50 123.652   2
  -4   1  11 1684.86 250.685   2
  -4  -1  10 341.885 74.4356   2
   4  -1 -10 326.663 124.591   2
  -4   1  10 22.9852 279.531   4
  -4   1  10 451.329 204.113   6
  -4   1   9 11366.8 837.201   4
  -4  -1   9 11490.2 478.100   2
  -4   1   9 9448.59 757.321   6
   4   1  -9 9122.83 362.507   7
  -4   1   9 10053.1 593.798   2
   4  -1  -9 10318.7 604.341   2
   4   1  -8 2921.25 241.838   7
  -4   1   8 2953.42 446.137   4
  -4   1   8 3057.37 431.170   6
  -4   1   8 2758.17 289.980   2
   4  -1  -8 3392.15 368.265   2
  -4   1   7 1780.85 354.105   4
   4  -1  -7 1658.46 263.441   2
   4   1  -7 1731.74 214.125   7
  -4   1   7 1645.77 258.683   2
  -4   1   7 1163.05 252.365   6
  -4   1   6 10091.8 676.086   6
  -4   1   6 9273.33 574.309   2
   4  -1  -6 9330.77 596.110   2
   4   1  -6 8797.39 470.122   7
   4   1  -5 37349.8 1018.71   7
  -4   1   5 35553.0 1142.81   2
  -4   1   5 35724.8 1228.86   6
   4  -1  -5 35011.7 1151.92   2
  -4  -1   4 32439.4 1004.59   7
   4   1  -4 31260.4 991.527   7
   4  -1  -4 32346.3 1124.32   2
  -4   1   4 32360.7 1098.28   2
  -4  -1   4 32551.4 1028.20   6
  -4   1   4 31857.3 1136.17   6
  -4  -1   3 1375.55 283.062   7
  -4   1   3 1520.29 260.746   6
   4   1  -3 1624.67 272.719   7
  -4  -1   3 1563.86 216.750   6
   4  -1  -3 2386.59 355.908   2
  -4  -1   3 1443.66 254.025   3
  -4  -1   2 59498.0 1250.17   6
  -4  -1   2 56496.0 1321.15   3
  -4  -1   2 53048.2 1419.58   7
   4   1  -2 57529.4 1224.61   6
   4  -1  -2 54315.9 1496.01   2
   4   1  -2 55717.6 1429.80   7
  -4   1   2 53841.8 1420.03   6
   4   1  -1 24603.5 987.469   7
  -4  -1   1 25056.2 893.453   3
   4   1  -1 32153.2 922.398   6
  -4  -1   1 32274.2 870.060   6
  -4   1   1 24647.1 973.727   6
  -4  -1   0 126468. 2301.53   3
  -4  -1   0 141531. 1806.92   6
   4   1   0 146824. 2171.58   3
   4   1   1 107061. 1567.80   6
  -4  -1  -1 99639.8 1719.16   6
  -4   1  -1 98000.7 1978.02   6
  -4  -1  -2-64.5431 131.758   3
  -4  -1  -2-6.66345 94.4632   6
   4  -1   2 83.7857 61.5482   3
   4   1   2-42.5882 96.8391   6
   4   1   2-104.985 143.209   3
  -4   1  -2 40.4355 104.527   6
   4   1   2 78.8815 180.630   7
  -4  -1  -2 84.8394 116.096   5
  -4   1  -2 70.6520 61.4468   3
  -4  -1  -3 4151.88 427.279   3
   4   1   3 4345.61 418.668   3
   4   1   3 3285.61 300.526   6
   4   1   3 3462.35 448.576   7
   4  -1   3 3654.31 238.912   3
  -4   1  -3 3694.91 407.576   6
  -4  -1  -3 3696.97 308.451   5
  -4   1  -3 3544.02 245.327   3
  -4  -1  -4 4738.18 351.202   5
   4   1   4 5096.56 566.158   7
   4  -1   4 4852.74 301.087   3
   4  -1   4 4750.46 400.397   1
   4   1   4 5148.26 402.739   6
  -4  -1  -4 4940.32 460.121   3
  -4   1  -4 4952.46 328.911   3
   4   1   4 5098.87 457.772   3
   4   1   5 2664.43 307.842   6
   4   1   5 2395.94 402.001   7
   4  -1   5 2382.47 296.894   1
   4  -1   5 3122.86 516.505   7
  -4  -1  -5 2262.43 235.428   5
   4  -1   5 2282.56 245.869   3
   4   1   5 2249.60 325.738   3
  -4  -1  -5 2101.44 299.133   3
   4   1   6-148.665 172.322   6
   4   1   6 79.8789 195.907   7
   4  -1   6 38.0209 96.0496   1
   4   1   6 26.7987 173.297   3
  -4  -1  -6-64.7518 98.3501   5
   4  -1   6 201.901 164.184   3
  -4  -1  -6 12.6897 181.190   3
  -4  -1  -7 354.949 203.772   3
   4   1   7-25.5535 193.623   7
   4   1   7 1.08524 151.352   6
   4  -1   7 167.149 115.811   1
   4   1   7 104.588 164.183   3
  -4  -1  -7 243.033 108.148   5
   4  -1   7 293.374 201.664   3
  -4  -1  -7 127.859 124.980   4
   4   1   8 5973.72 650.276   7
   4  -1   8 5867.18 647.174   7
   4  -1   8 6053.80 469.719   3
   4   1   8 6616.59 616.173   3
   4  -1   8 6356.35 501.553   1
  -4  -1  -8 6786.23 633.724   3
  -4  -1  -8 6158.20 519.433   4
   4  -1   9-136.936 217.871   7
  -4  -1  -9 38.7166 94.3872   4
   4  -1   9-1.90939 114.532   1
   4   1   9 95.1860 189.295   3
   4  -1   9-164.965 171.480   3
   4  -1  10 3685.92 510.141   7
   4   1  10 4265.74 533.466   3
   4  -1  10 3554.60 423.931   3
   4  -1  10 4045.49 423.274   1
  -4   1 -10 4315.91 329.397   4
  -4  -1 -10 3794.37 419.117   4
   4  -1  11 9941.02 722.904   3
   4   1  11 9825.83 842.548   3
   4   1  11 9730.95 463.264   5
   4  -1  11 10190.6 687.273   1
  -4   1 -11 9675.65 468.969   4
  -4  -1 -11 9453.90 656.061   4
   4   1  12 4921.68 647.730   3
   4   1  12 3726.92 291.654   5
  -4  -1 -12 5212.92 745.614   7
  -4  -1 -12 4210.43 331.855   1
  -4   1 -12 3740.33 454.281   1
   4  -1  12 3853.51 491.360   3
   4  -1  12 3609.12 428.304   1
  -4   1 -12 3464.06 276.715   4
  -4  -1 -12 3685.35 414.028   4
  -4   1 -13 12551.4 839.568   1
  -4  -1 -13 12882.6 1126.85   7
  -4  -1 -13 12019.2 583.731   1
   4   1  13 12413.6 999.965   3
   4   1  13 11518.3 498.312   5
   4  -1  13 11675.4 876.277   3
   4  -1  13 10768.7 760.972   1
  -4  -1 -13 11502.7 738.789   4
  -4   1 -13 11174.2 453.490   4
  -4   1 -14 2909.63 203.501   4
  -4  -1 -14 4185.82 692.451   7
  -4   1 -14 2891.00 222.662   4
  -4  -1 -14 4254.67 375.167   1
  -4   1 -14 3657.39 478.165   1
   4   1  14 3194.51 263.720   5
   4   1  14 4291.81 645.157   3
   4  -1  14 2950.19 474.196   3
  -4  -1 -14 3322.84 407.113   4
   4   1  15 246.716 297.729   3
   4  -1  15-207.830 293.124   3
  -4   1 -15 96.7330 165.914   1
  -4  -1 -15 89.3664 114.685   1
  -4   1 -16 79.9376 178.250   1
  -4  -1 -16-28.9933 92.5643   1
   4  -1  16-122.079 277.675   3
  -4   1 -17 6073.92 651.827   1
  -4  -1 -17 6861.93 537.033   1
   4   1  17 5299.68 768.009   3
   4  -1  17 5222.10 684.963   3
  -4   1 -17 6754.18 723.501   2
  -4   1 -18 3090.58 530.367   2
   4   1  18 2680.31 577.529   3
   4  -1  18 2634.56 522.794   3
  -4   1 -18 2349.43 420.139   1
   4   1  19 333.937 327.916   3
   4  -1  19-464.059 340.318   3
  -4   1 -19-115.906 180.161   1
   4   1  20 1680.33 512.621   3
   4  -1  20 876.289 354.645   3
   4   1  21 284.870 312.321   3
   4  -1  21-10.4331 251.759   3
   4   1  22-97.0450 266.050   3
   4  -1  22-334.211 332.786   3
   4   1  23 426.670 397.156   3
   4  -1  23-489.778 390.238   3
   4   1  24 69.5556 264.104   3
   4  -1  24 205.842 339.185   3
   4   1  25 1597.68 584.360   3
   4   2 -28-55.5684 260.419   1
   4   2 -27 146.594 301.184   1
   4  -2 -27 498.928 381.205   1
  -4   2  26 1622.70 638.101   3
   4  -2 -26 1646.26 512.588   1
   4   2 -26 1765.71 572.987   1
  -4   2  25 1808.09 661.033   3
   4   2 -25 503.775 317.465   1
   4  -2 -25 1290.01 454.031   1
  -4   2  24 587.927 544.338   3
   4  -2 -24 703.385 399.654   1
   4   2 -24 175.121 274.648   1
  -4   2  23 896.140 512.427   3
   4   2 -23 1108.18 442.810   1
  -4   2  22 764.555 452.294   3
  -4   2  22 297.048 225.491   4
   4   2 -22 251.220 231.544   1
  -4   2  21 1636.39 409.046   4
   4   2 -21 1067.99 364.898   1
  -4   2  20 602.542 483.639   3
  -4   2  20 358.318 259.251   4
   4   2 -20-192.521 304.294   1
  -4  -2  19 6281.57 486.942   4
   4  -2 -19 5837.04 552.736   7
   4   2 -19 5249.17 755.583   1
  -4   2  19 6386.82 912.887   3
  -4   2  19 6036.35 686.935   4
  -4   2  18 1106.13 470.515   3
  -4   2  18 385.495 206.022   4
  -4  -2  18 325.855 143.884   4
   4  -2 -18 834.161 227.022   7
   4   2 -18 834.668 384.367   1
  -4   2  17 8531.76 876.356   4
   4  -2 -17 8783.54 687.871   7
  -4  -2  17 8280.73 591.242   4
   4   2 -17 8128.43 910.533   1
   4  -2 -17 8978.25 682.915   2
   4   2 -16-18.9112 239.617   1
  -4   2  16 73.9982 198.957   4
  -4  -2  16 360.999 198.282   4
   4  -2 -16 94.4694 131.945   7
  -4   2  15 15903.8 1039.50   4
  -4   2  15 16151.8 884.122   2
  -4  -2  15 16170.9 836.900   4
   4  -2 -15 16673.7 907.654   7
   4  -2 -15 15426.1 875.972   2
   4   2 -15 15999.6 1193.02   1
  -4   2  14 887.901 276.519   4
   4   2 -14 1223.02 387.205   1
   4  -2 -14 1376.76 265.888   7
  -4   2  14 1367.79 267.350   2
   4  -2 -14 1307.40 274.475   2
  -4   2  13 3173.86 390.893   2
   4   2 -13 2708.73 459.259   1
  -4   2  13 2651.61 445.893   4
   4  -2 -13 3032.49 396.491   2
  -4   2  12 11899.3 869.526   4
  -4   2  12 11254.3 718.367   2
   4  -2 -12 10929.3 721.494   2
  -4  -2  11 1200.77 132.817   2
  -4   2  11 1485.98 282.639   2
  -4   2  11 1438.49 351.246   4
   4  -2 -11 1621.44 375.025   4
   4  -2 -11 1520.60 291.135   2
  -4   2  10 2887.33 449.634   4
  -4  -2  10 2881.43 230.025   2
  -4   2  10 2481.91 351.764   2
   4  -2 -10 2875.06 440.715   4
   4  -2 -10 2607.29 373.605   2
  -4   2   9 11482.2 823.649   4
  -4   2   9 10689.9 683.857   2
   4  -2  -9 10913.6 828.990   4
  -4  -2   9 11273.4 486.662   7
  -4   2   9 10918.2 811.033   6
   4  -2  -9 11430.0 753.022   2
  -4   2   8 77746.9 2091.59   4
   4  -2  -8 75017.0 2058.61   4
   4  -2  -8 77129.0 1863.03   2
  -4   2   8 73990.0 1801.69   2
  -4  -2   8 75406.7 1348.08   7
   4   2  -8 76972.2 1299.69   7
  -4   2   8 74959.2 2059.75   6
   4   2  -7 1284.57 189.688   7
  -4   2   7 1275.73 302.494   6
  -4   2   7 899.169 208.511   2
  -4  -2   7 581.704 174.199   7
   4  -2  -7 1844.73 362.969   2
   4  -2  -6 5424.80 638.429   4
  -4   2   6 4057.32 407.264   2
  -4   2   6 5112.42 528.415   6
   4  -2  -6 4779.60 502.925   2
  -4  -2   6 5028.45 438.786   7
   4   2  -6 4770.65 377.073   7
   4  -2  -5 85.6633 234.605   2
   4   2  -5 445.820 167.059   7
  -4  -2   5 1459.01 331.005   7
  -4   2   5 445.080 193.006   6
   4  -2  -5 1182.22 349.766   4
  -4  -2   5 504.876 182.844   3
  -4   2   5 204.647 189.709   2
   4  -2  -4 58921.0 1645.05   2
   4  -2  -4 57175.8 1685.43   4
  -4  -2   4 61144.3 1587.29   3
  -4  -2   4 66197.5 1546.27   7
   4   2  -4 60580.0 1475.13   7
  -4   2   4 57581.9 1619.39   6
   4  -2  -3 25926.0 1110.56   2
   4  -2  -3 27525.5 1138.76   4
  -4  -2   3 26864.6 1035.40   7
   4   2  -3 26776.1 1022.58   7
  -4   2   3 26417.9 1102.73   6
  -4  -2   3 27392.0 1046.91   3
   4   2  -3 27551.8 948.682   1
   4   2  -2 42128.3 1339.75   7
  -4  -2   2 41354.1 1331.57   7
  -4   2   2 48185.5 1495.24   6
  -4  -2   2 43865.4 1352.65   3
  -4  -2   2 43966.2 1008.69   6
   4  -2  -2 42905.9 1429.65   2
   4   2  -2 41645.8 1099.59   1
  -4  -2   1 85766.3 1883.22   3
   4   2  -1 84073.4 1959.20   7
  -4   2   1 85855.1 2003.53   6
  -4  -2   1 84494.3 1261.74   6
   4  -2  -1 84233.2 2027.29   2
  -4  -2   1 82809.0 1790.10   5
   4   2  -1 83308.8 1467.72   1
   4   2   0 3056.65 387.620   7
   4  -2   0 3240.90 425.431   2
  -4  -2   0 4018.02 416.480   5
  -4  -2   0 3872.32 253.865   6
  -4   2   0 3896.85 477.395   6
   4   2   0 3731.30 313.074   1
  -4  -2   0 3924.58 426.329   3
  -4   2  -1 18876.5 865.613   4
   4   2   1 18131.4 981.481   7
   4   2   1 18270.0 512.901   6
  -4  -2  -1 18847.9 830.966   5
  -4  -2  -1 18845.9 524.856   6
  -4   2  -1 19909.9 989.545   6
   4   2   1 19193.6 586.000   1
   4  -2   1 19661.8 1005.56   2
  -4  -2  -1 18729.7 911.968   3
  -4  -2  -2 106.537 62.4530   6
   4   2   2-29.0709 194.186   7
   4   2   2 154.741 72.3858   6
   4   2   2 73.8826 56.1552   1
  -4  -2  -2 64.2427 158.071   3
  -4  -2  -2 353.209 158.435   5
   4   2   3 71130.1 2024.53   7
  -4   2  -3 68389.3 1565.40   4
   4   2   3 69212.3 1048.53   6
  -4  -2  -3 71222.2 1821.87   3
  -4   2  -3 70713.7 1928.41   6
  -4  -2  -3 70840.7 1613.62   5
   4   2   3 70636.2 1792.36   3
   4   2   4 32943.6 1421.11   7
  -4   2  -4 32926.0 1332.69   2
  -4   2  -4 33505.7 1058.99   4
  -4  -2  -4 33772.7 1299.42   3
   4   2   4 35258.0 1314.05   3
   4   2   4 33911.1 797.703   6
   4  -2   4 33872.2 1219.15   1
   4  -2   4 30223.9 529.454   3
  -4  -2  -4 33300.9 1091.98   5
  -4   2  -4 33408.5 827.376   5
  -4  -2  -4 34304.8 1297.43   4
  -4   2  -5 41555.0 842.730   5
   4   2   5 41642.1 1647.97   7
   4   2   5 41576.2 1207.10   5
   4  -2   5 42060.6 1376.04   1
   4   2   5 42250.9 980.980   6
   4  -2   5 41661.2 770.834   3
  -4   2  -5 39284.4 1467.38   2
  -4  -2  -5 43959.0 1521.29   3
  -4   2  -5 40409.4 1151.64   4
  -4  -2  -5 42019.8 1213.88   5
   4   2   5 42301.0 1478.46   3
  -4  -2  -5 42139.4 1449.65   4
   4   2   6 43236.5 1731.39   7
  -4   2  -6 43099.6 1154.16   4
  -4  -2  -6 43613.5 1247.55   5
   4   2   6 44305.1 1121.60   6
   4  -2   6 43993.6 1442.01   1
  -4   2  -6 42958.3 1548.44   2
   4  -2   6 43345.6 919.910   3
  -4  -2  -6 44868.9 1587.23   3
   4   2   6 43729.9 1228.95   5
  -4   2  -6 42035.0 750.455   5
   4   2   6 44379.1 1556.14   3
  -4  -2  -6 44090.2 1499.61   4
  -4  -2  -7 413.147 183.660   4
  -4   2  -7 435.195 232.049   2
  -4   2  -7 324.605 131.155   4
   4  -2   7 302.792 139.886   1
   4   2   7 127.973 104.474   6
  -4   2  -7 228.646 54.9199   5
   4   2   7 282.220 152.174   5
   4   2   7 50.2641 203.304   3
  -4  -2  -7 359.215 144.383   5
   4  -2   7 315.729 117.302   3
  -4  -2  -8 1507.26 293.577   4
  -4   2  -8 1621.61 222.906   4
  -4  -2  -8 1868.37 276.025   5
   4   2   8 1469.61 238.218   5
   4  -2   8 1715.92 311.520   1
   4   2   8 1562.64 337.203   3
   4  -2   8 1304.37 221.598   3
  -4   2  -9 4015.78 313.149   4
   4  -2   9 3898.07 562.363   7
  -4  -2  -9 3991.09 468.414   4
   4  -2   9 4030.59 568.883   6
   4   2   9 3748.48 374.498   5
   4  -2   9 4237.06 399.857   3
   4  -2   9 4015.45 472.943   1
   4   2   9 4195.89 538.344   3
   4  -2  10 2661.35 394.997   1
  -4   2 -10 2640.78 229.332   4
   4   2  10 2775.61 494.093   3
  -4  -2 -10 2577.49 503.007   7
   4   2  10 2370.19 302.594   5
   4  -2  10 2487.97 463.410   6
   4  -2  10 2888.72 370.614   3
  -4  -2 -10 2505.44 385.959   4
  -4  -2 -11 925.575 241.976   4
  -4   2 -11 1226.67 169.008   4
  -4  -2 -11 599.468 317.029   7
   4   2  11 778.208 178.284   5
   4   2  11 974.804 337.791   3
   4  -2  11 809.167 240.070   3
  -4   2 -12 573.099 82.5393   4
  -4  -2 -12 696.780 370.398   7
   4   2  12 819.022 202.944   5
   4   2  12 845.406 342.422   3
  -4   2 -12 561.745 79.7580   4
   4  -2  12 702.354 245.907   3
  -4  -2 -13 2194.74 521.911   7
  -4  -2 -13 2094.23 182.377   1
   4   2  13 2448.41 314.552   5
   4   2  13 2543.45 524.112   3
   4  -2  13 2651.39 416.251   3
   4  -2  14 3572.62 503.256   3
  -4  -2 -14 3927.24 276.694   1
   4   2  14 3589.95 379.659   5
  -4  -2 -14 3860.75 705.666   7
   4   2  14 3547.43 623.063   3
  -4  -2 -15 2778.78 631.846   7
  -4   2 -15 2411.58 447.582   1
   4   2  15 2565.05 333.754   5
   4   2  15 2624.99 565.639   3
  -4  -2 -15 2861.27 259.849   1
   4  -2  15 3157.00 490.010   3
  -4  -2 -16 4280.84 771.701   7
  -4   2 -16 4114.78 590.289   1
   4   2  16 3900.09 395.314   5
   4   2  16 3870.43 675.913   3
   4  -2  16 3728.50 553.927   3
  -4   2 -17 760.582 263.939   1
   4   2  17 768.996 351.494   3
   4  -2  17 685.357 274.780   3
  -4  -2 -18 558.722 438.044   7
  -4   2 -18 36.9191 173.568   1
   4   2  18 381.608 356.052   3
   4  -2  18 108.782 213.303   3
  -4   2 -19 329.505 270.658   1
   4   2  19 124.407 307.310   3
   4  -2  19-226.654 300.569   3
   4   2  20 381.278 358.681   3
   4  -2  20 140.672 238.243   3
   4   2  21 566.559 390.910   3
   4  -2  21 113.199 262.726   3
   4   2  22 418.559 351.213   3
   4  -2  22 22.0268 238.035   3
   4   2  23 2712.66 696.113   3
   4   2  24 39.1394 293.181   3
   4   3 -27 846.457 446.431   1
   4  -3 -26 1910.47 560.647   1
   4   3 -26 3057.87 756.109   1
   4   3 -25 725.735 376.749   1
  -4   3  25 1171.44 579.249   3
  -4   3  24 1719.61 674.023   3
   4   3 -24 1387.88 528.945   1
  -4   3  23 739.097 503.730   3
  -4   3  23 708.837 300.747   4
   4   3 -23 929.198 412.343   1
  -4   3  22 1372.45 588.917   3
  -4   3  22 1034.44 327.348   4
   4   3 -22 1326.46 480.092   1
  -4   3  21 1685.81 553.438   3
  -4   3  21 1289.20 390.345   4
   4   3 -21 1237.39 444.263   1
  -4   3  20 3840.72 779.272   3
   4   3 -20 3817.33 713.475   1
  -4   3  20 3741.36 604.852   4
  -4   3  19 1005.67 636.312   3
  -4   3  19 992.738 463.751   4
   4   3 -19 419.190 239.573   1
  -4   3  18 782.100 515.688   3
  -4   3  18 293.720 337.589   4
   4   3 -18-195.431 324.697   1
  -4  -3  18 369.968 180.963   4
  -4   3  17 84.8222 326.537   3
  -4   3  17-71.8505 206.655   4
  -4  -3  17 526.889 232.426   4
   4   3 -17-182.371 271.759   1
  -4   3  16 4145.89 718.883   3
  -4   3  16 4077.65 518.975   2
  -4   3  16 2998.16 502.217   4
   4   3 -16 3487.22 610.976   1
  -4   3  15 120.023 342.074   3
  -4   3  15 15.4891 233.241   4
  -4   3  15 221.815 175.857   2
   4   3 -15-89.0277 278.053   1
  -4   3  14 3969.96 586.485   4
  -4   3  14 3840.23 496.826   2
   4   3 -14 3618.50 590.024   1
  -4   3  14 4286.52 667.216   3
  -4   3  13 971.290 388.289   3
  -4   3  13 750.099 319.638   4
  -4   3  13 597.756 239.134   2
   4   3 -13 364.732 226.021   1
  -4  -3  13 342.548 76.6508   2
  -4   3  12 11522.0 937.358   4
  -4   3  12 11949.9 841.025   2
  -4  -3  12 11601.0 471.838   2
  -4  -3  12 11315.9 451.659   7
   4  -3 -12 11751.1 851.806   2
  -4   3  12 12521.3 1000.32   3
  -4   3  11 894.040 361.079   3
  -4  -3  11 428.465 117.692   2
  -4   3  11 392.885 236.249   4
  -4  -3  11 862.198 176.406   7
  -4   3  11 413.878 204.960   2
   4  -3 -11 841.987 298.733   2
   4  -3 -10-12.4502 134.173   2
  -4   3  10-156.438 203.541   4
  -4  -3  10 158.398 113.748   7
  -4   3  10 177.280 171.817   2
  -4  -3  10 29.7825 70.3803   2
  -4   3   9 285.099 198.983   4
  -4  -3   9 28.0144 76.8133   2
  -4  -3   9-62.7825 128.747   7
  -4   3   9-137.514 197.129   2
   4  -3  -9 209.560 176.113   2
  -4  -3   8 31781.5 1051.55   2
  -4  -3   8 31155.0 1045.28   7
  -4   3   8 30182.8 1304.67   2
   4  -3  -8 31866.2 1342.88   2
   4  -3  -8 32061.2 1393.50   6
  -4   3   8 30990.6 1396.53   6
  -4  -3   7 21150.2 892.303   7
  -4  -3   7 21678.7 904.256   2
  -4   3   7 20768.3 1018.82   3
  -4   3   7 21773.5 1115.10   2
  -4   3   7 19339.2 1084.02   6
   4  -3  -7 20167.0 1096.19   6
   4  -3  -7 20125.7 1079.16   2
   4  -3  -6 15275.7 977.398   4
  -4   3   6 14046.3 906.311   2
   4  -3  -6 15463.2 943.080   2
  -4  -3   6 13766.5 757.218   7
   4  -3  -6 14504.9 919.493   6
  -4  -3   6 13172.8 836.180   3
  -4   3   6 15317.1 855.073   3
[truncated: 544,406 more chars]
