# Supplementary material for: Crystal structure of (2Z,5Z)-3-(4-meth­oxy­phen­yl)-2-[(4-meth­oxy­phenyl)­imino]-5-[(E)-3-(2-nitro­phen­yl)allyl­idene]-1,3-thia­zolidin-4-one
Source: Acta Crystallogr E Crystallogr Commun. 2016 Jan 13;72(Pt 2):155–7. doi: 10.1107/S2056989016000207 (PMC4770957; doi:10.1107/S2056989016000207)
Supplement: Supplementary file 2 [file e-72-00155-Isup2.hkl]

#
# h,k,l, Fc-squared, Fo-squared, sigma(Fo-squared), status flag
#
data_I
_shelx_title 'PI in P2(1)/c'
_shelx_refln_list_code          4
_shelx_F_calc_maximum      214.95
_exptl_crystal_F_000      1016.00
_reflns_d_resolution_high  0.7227

loop_
 _space_group_symop_operation_xyz
 'x, y, z'
 '-x, y+1/2, -z+1/2'
 '-x, -y, -z'
 'x, -y-1/2, z-1/2'

_cell_length_a    13.2727
_cell_length_b     8.6401
_cell_length_c    21.3018
_cell_angle_alpha  90.000
_cell_angle_beta  105.316
_cell_angle_gamma  90.000

_shelx_F_squared_multiplier     1.000

loop_
 _refln_index_h
 _refln_index_k
 _refln_index_l
 _refln_F_squared_calc
 _refln_F_squared_meas
 _refln_F_squared_sigma
 _refln_observed_status
   3   0   0       1729.70       1760.10        33.40 o
   4   0   0      12716.24      14977.17       141.49 o
   5   0   0       4742.42       4517.05        81.79 o
   6   0   0         89.69        131.97        12.29 o
   7   0   0       1713.18       1599.10        52.65 o
   8   0   0       1267.06       1277.39        60.24 o
   9   0   0       1254.08       1325.28        85.80 o
  10   0   0        871.67        858.37        56.67 o
  11   0   0        938.72        883.12        92.63 o
  12   0   0        549.30        599.91        61.99 o
  13   0   0         23.82         25.24        69.56 o
  14   0   0        819.69        945.17        84.52 o
  15   0   0          2.81         21.21        24.94 o
  16   0   0         19.93         11.80        21.78 o
   2   1   0        328.49        359.80        11.47 o
   3   1   0        799.92        963.92        27.61 o
   4   1   0      11357.27      14878.00       561.31 o
   5   1   0        996.68       1090.78        70.88 o
   6   1   0        654.31        970.28        63.41 o
   7   1   0       1602.91       2117.07       131.99 o
   8   1   0          0.89         12.04         7.50 o
   9   1   0        378.78        395.12        35.07 o
  10   1   0        521.51        559.71        36.90 o
  11   1   0         34.87         51.64        18.33 o
  12   1   0        525.85        569.72        48.96 o
  13   1   0         24.63         59.95        21.58 o
  14   1   0        205.02        250.41        37.00 o
  15   1   0         18.26         25.13        17.91 o
  16   1   0         13.54         60.38        33.36 o
  17   1   0         21.98        -16.07        30.29 o
   0   2   0          5.77         16.57         6.40 o
   1   2   0          9.93         14.11         4.64 o
   2   2   0       8281.94       8220.19        41.03 o
   3   2   0       4790.95       5108.73        38.59 o
   4   2   0        417.14        397.60        14.57 o
   5   2   0        801.74        888.98        16.09 o
   6   2   0          5.17         10.46         4.88 o
   7   2   0        530.28        561.09        49.25 o
   8   2   0        366.88        462.30        22.43 o
   9   2   0         64.24         38.62         8.40 o
  10   2   0        646.45        728.72        51.62 o
  11   2   0         52.54         62.02        22.40 o
  12   2   0        625.87        776.11        62.76 o
  13   2   0         14.89         10.18        15.55 o
  14   2   0         49.95         -2.71        25.03 o
  15   2   0         21.38         81.15        29.16 o
  16   2   0         18.33         85.74        38.50 o
   1   3   0        337.22        406.18        10.66 o
   2   3   0         45.62         61.51         5.14 o
   3   3   0        185.13        112.52         6.62 o
   4   3   0       1148.96       1057.61        24.26 o
   5   3   0         14.90         24.30         7.40 o
   6   3   0        282.94        377.96        26.74 o
   7   3   0          8.06          2.47         6.96 o
   8   3   0        374.62        382.81        20.08 o
   9   3   0         19.88         26.00        10.67 o
  10   3   0        446.47        429.55        25.27 o
  11   3   0         21.36         25.83        11.07 o
  12   3   0        305.22        293.14        38.24 o
  13   3   0        210.16        173.04        29.90 o
  14   3   0          3.25         60.75        27.26 o
  15   3   0        162.26        143.11        28.73 o
  16   3   0         26.58         62.19        51.13 o
   0   4   0       1193.31       1349.93        30.36 o
   1   4   0          1.95          1.61         4.03 o
   2   4   0        490.04        615.04        14.92 o
   3   4   0         94.65        123.68         7.17 o
   4   4   0        709.07        908.36        35.43 o
   5   4   0        736.87        656.71        17.18 o
   6   4   0       1043.77        960.27        42.92 o
   7   4   0          5.45          5.75         6.06 o
   8   4   0        171.33        163.49        16.51 o
   9   4   0        104.80        123.10        17.95 o
  10   4   0         74.96         71.92        14.86 o
  11   4   0        215.13        208.19        28.39 o
  12   4   0          3.59         17.33        15.78 o
  13   4   0          1.70         17.03        23.65 o
  14   4   0         24.58         -6.11        21.50 o
  15   4   0          0.01        -10.85        57.94 o
  16   4   0          4.78         12.57        34.98 o
   1   5   0         92.40         74.68         8.92 o
   2   5   0          9.63         10.83         5.26 o
   3   5   0       1155.07       1189.60        29.17 o
   4   5   0          0.18          6.72         5.68 o
   5   5   0        144.70        114.46         9.49 o
   6   5   0         85.20         62.91         7.95 o
   7   5   0        141.29        180.14        17.04 o
   8   5   0        136.59        185.10        21.44 o
   9   5   0         10.59         15.04        14.10 o
  10   5   0          1.29         28.55        16.02 o
  11   5   0          7.17         19.35        13.90 o
  12   5   0          7.42         -3.16        17.61 o
  13   5   0          8.23         36.53        29.25 o
  14   5   0         22.57         12.50        31.60 o
  15   5   0          0.21        -75.59        75.59 o
   0   6   0        225.61        169.20        18.22 o
   1   6   0        977.57        892.37        25.85 o
   2   6   0        618.11        605.73        21.24 o
   3   6   0          2.81         -3.38         5.47 o
   4   6   0        883.34        816.27        21.83 o
   5   6   0        818.31        876.45        31.19 o
   6   6   0        192.23        200.97        14.51 o
   7   6   0        267.12        239.79        22.13 o
   8   6   0         77.56         59.57        14.83 o
   9   6   0        221.29        214.62        22.04 o
  10   6   0         13.93         12.00        13.61 o
  11   6   0          4.53         28.56        14.52 o
  12   6   0         17.82         28.22        15.01 o
  13   6   0         15.30         24.81        19.69 o
  14   6   0          3.55         -0.85        28.49 o
   1   7   0          0.51         -2.60         6.86 o
   2   7   0          4.50          2.84         7.27 o
   3   7   0        564.49        507.63        21.80 o
   4   7   0        138.48        112.33         9.24 o
   5   7   0          4.30          3.44         7.24 o
   6   7   0          3.91          2.31        11.67 o
   7   7   0          1.66          5.69        12.72 o
   8   7   0        118.29         87.75        16.52 o
   9   7   0        151.14        134.48        21.28 o
  10   7   0         21.35         46.84        14.57 o
  11   7   0         50.14         38.64        15.68 o
  12   7   0        120.72        101.75        22.78 o
  13   7   0          8.52        -38.78        39.71 o
   0   8   0          9.72         11.69        10.83 o
   1   8   0         53.11         56.68         9.70 o
   2   8   0          0.49         -4.74         7.56 o
   3   8   0        175.65        175.68        14.63 o
   4   8   0        316.89        334.10        25.59 o
   5   8   0         35.34         35.28        12.74 o
   6   8   0         89.26         61.91        14.64 o
   7   8   0         26.48         28.77        15.00 o
   8   8   0         17.08          9.79        13.65 o
   9   8   0         29.00         38.13        16.86 o
  10   8   0          2.37          6.95        14.69 o
  11   8   0         84.25         93.87        30.05 o
  12   8   0          9.42         20.01        25.21 o
   1   9   0        224.17        242.01        17.91 o
   2   9   0        567.69        577.83        30.73 o
   3   9   0        684.69        709.45        33.81 o
   4   9   0         40.63         55.11        13.88 o
   5   9   0        267.64        218.92        24.91 o
   6   9   0         52.98         56.53        18.87 o
   7   9   0          1.61         -1.95        14.32 o
   8   9   0         18.57         29.82        15.92 o
   9   9   0          9.50         15.80        15.30 o
  10   9   0         94.61        147.14        38.89 o
  11   9   0          7.65         24.87        35.95 o
   0  10   0        353.28        392.53        39.42 o
   1  10   0          2.74         -2.03         9.43 o
   2  10   0        215.58        205.88        22.15 o
   3  10   0         27.42         36.79        12.88 o
   4  10   0        824.44        913.18        46.22 o
   5  10   0         37.03         20.95        14.35 o
   6  10   0          3.13         -6.88        14.10 o
   7  10   0         54.83         59.41        20.58 o
   8  10   0         27.80         54.72        24.59 o
   9  10   0        123.35        107.46        50.68 o
   1  11   0          0.11          3.19        17.16 o
   2  11   0          4.06         10.00        20.39 o
   3  11   0          2.61         27.50        23.33 o
   4  11   0         91.01        113.29        35.60 o
   5  11   0         48.26         45.26        38.94 o
   6  11   0          9.88         22.71        37.08 o
 -17   1   1         16.34        -11.64        31.23 o
 -16   1   1         47.55         67.00        26.12 o
 -15   1   1          0.31         -7.26        18.65 o
 -14   1   1         27.74         20.50        17.41 o
 -13   1   1        172.56        210.33        33.68 o
 -12   1   1        139.83        147.72        34.47 o
 -11   1   1        302.66        374.73        40.04 o
 -10   1   1         23.84         49.93        13.08 o
  -9   1   1          1.54          9.44        12.27 o
  -8   1   1        358.80        292.91        23.01 o
  -7   1   1        623.17        641.10        30.58 o
  -6   1   1       1686.90       1886.32        56.52 o
  -5   1   1       1221.67       1418.34        48.54 o
  -4   1   1       2354.24       3033.53       198.02 o
  -3   1   1          7.46         75.59         8.66 o
  -2   1   1      10289.08      10238.92        68.93 o
  -1   1   1        156.00        133.45        13.46 o
   1   1   1       8142.61       8200.82       470.10 o
   2   1   1       8895.44      10128.84       217.16 o
   3   1   1      44268.08      68006.41      2759.54 o
   4   1   1       9948.67      10917.04       296.98 o
   5   1   1        866.21       1385.21        68.13 o
   6   1   1       2512.08       4033.05        84.99 o
   7   1   1       1639.97       2906.07        62.65 o
   8   1   1       3552.90       5397.04        89.04 o
   9   1   1        461.19        486.94        43.69 o
  10   1   1        901.38        942.44        50.21 o
  11   1   1          6.99         35.87        20.26 o
  12   1   1        119.19        134.40        31.25 o
  13   1   1        165.31        185.49        31.95 o
  14   1   1        225.09        222.11        34.52 o
  15   1   1         27.57         25.07        18.65 o
  16   1   1         94.32         99.33        47.36 o
  17   1   1         39.89         16.52        30.08 o
 -16   2   1          2.23          8.22        45.87 o
 -15   2   1         14.29         20.50        30.84 o
 -14   2   1          0.14         14.01        16.56 o
 -13   2   1         29.26         36.44        19.76 o
 -12   2   1        416.26        428.72        43.75 o
 -11   2   1        149.56        182.52        24.67 o
 -10   2   1        310.65        358.54        27.00 o
  -9   2   1        429.91        402.27        23.04 o
  -8   2   1        347.78        345.81        17.39 o
  -7   2   1       1767.80       1727.85        37.91 o
  -6   2   1         35.50         26.89         8.68 o
  -5   2   1        158.29        173.99        12.32 o
  -4   2   1       9019.74       8985.40        68.26 o
  -3   2   1        599.16        509.28        13.29 o
  -2   2   1       1758.31       1705.03        47.23 o
  -1   2   1       3178.45       3424.19        29.53 o
   0   2   1       5955.24       6250.14        34.26 o
   1   2   1       4235.37       4042.72        28.03 o
   2   2   1      15106.81      15698.26        54.12 o
   3   2   1        639.76        597.42        15.33 o
   4   2   1       1822.36       2009.79        25.58 o
   5   2   1        744.67        733.64        18.31 o
   6   2   1        149.41        174.85        10.77 o
   7   2   1       2719.96       3419.96       195.08 o
   8   2   1         41.86         81.35        11.82 o
   9   2   1        607.32        699.29        49.88 o
  10   2   1          7.36          8.22         6.89 o
  11   2   1        167.02        235.29        28.10 o
  12   2   1         19.88          6.14        20.92 o
  13   2   1        360.80        384.40        37.93 o
  14   2   1          7.32        -20.76        41.48 o
  15   2   1         46.25         41.92        26.83 o
  16   2   1         42.71         82.78        33.56 o
 -16   3   1          1.37         30.40        25.35 o
 -15   3   1          8.74         -4.07        27.45 o
 -14   3   1         35.03         22.72        24.91 o
 -13   3   1         10.61         40.44        40.01 o
 -12   3   1          0.68         57.69        32.82 o
 -11   3   1         10.95         41.54        27.87 o
 -10   3   1         70.25         88.02        24.36 o
  -9   3   1        200.30        203.20        14.69 o
  -8   3   1        764.91        714.11        22.61 o
  -7   3   1        549.08        532.88        15.88 o
  -6   3   1         41.62         29.20         9.81 o
  -5   3   1        718.45        837.14        20.01 o
  -4   3   1       1538.49       1587.30        22.71 o
  -3   3   1        780.02        779.96        15.47 o
  -2   3   1       1656.13       1509.43        21.05 o
  -1   3   1        728.64        879.48        15.59 o
   0   3   1        348.79        359.80         9.58 o
   1   3   1         10.63         25.16         4.37 o
   2   3   1       1723.75       1698.87        21.60 o
   3   3   1       4062.58       4349.86        41.87 o
   4   3   1        155.99        134.78         8.77 o
   5   3   1       1266.92       1164.81        28.62 o
   6   3   1       2583.76       2707.84        53.80 o
   7   3   1         57.33         54.07         9.09 o
   8   3   1          5.25         77.56        78.31 o
   9   3   1        428.56        417.30        22.58 o
  10   3   1        398.40        362.13        19.08 o
  11   3   1         22.85         33.52        10.88 o
  12   3   1        152.97        142.24        29.00 o
  13   3   1          1.78         -6.32        30.86 o
  14   3   1          5.17         37.58        25.00 o
  15   3   1          5.20         31.08        25.26 o
  16   3   1          1.29         25.84        42.50 o
 -16   4   1         34.38         -8.53        34.10 o
 -15   4   1          7.00        -13.90        22.93 o
 -14   4   1        173.26        165.48        45.33 o
 -13   4   1        159.32        190.50        47.82 o
 -12   4   1        170.42        141.05        26.52 o
 -11   4   1         28.73         36.53        17.14 o
 -10   4   1        212.09        207.88        24.83 o
  -9   4   1        402.31        362.82        22.66 o
  -8   4   1          0.19         -3.18        12.30 o
  -7   4   1         21.54         15.89         7.50 o
  -6   4   1         27.60         39.72         6.55 o
  -5   4   1       2944.30       3043.29        42.71 o
  -4   4   1        411.61        425.33        19.44 o
  -3   4   1        695.40        791.75        18.63 o
  -2   4   1       5559.12       5778.54        44.18 o
  -1   4   1        862.66        914.84        17.84 o
   0   4   1       3380.16       3215.80        31.56 o
   1   4   1         97.56        136.65         7.21 o
   2   4   1        954.12       1081.77        18.32 o
   3   4   1        157.68        134.49         9.54 o
   4   4   1        311.91        297.81        11.69 o
   5   4   1        398.08        446.82        25.59 o
   6   4   1        643.29        665.90        57.89 o
   7   4   1        120.37         87.57        11.59 o
   8   4   1         79.64         71.09        13.86 o
   9   4   1        417.25        376.15        20.41 o
  10   4   1          4.11         -8.08        11.53 o
  11   4   1         32.59         41.42        20.85 o
  12   4   1        109.05        107.92        19.81 o
  13   4   1         18.18         49.95        23.73 o
  14   4   1         33.56         -3.43        35.62 o
  15   4   1          2.12         11.37        24.41 o
  16   4   1         36.44          4.96        32.57 o
 -15   5   1          1.08        -62.34        62.34 o
 -14   5   1        171.78        119.77        53.35 o
 -13   5   1         52.03         47.46        24.41 o
 -12   5   1         17.92          0.93        24.64 o
 -11   5   1         73.01         71.89        18.02 o
 -10   5   1        260.04        280.82        28.71 o
  -9   5   1        124.30        130.98        21.88 o
  -8   5   1        374.53        399.68        24.82 o
  -7   5   1          5.27          2.39         5.40 o
  -6   5   1        439.85        384.29        15.51 o
  -5   5   1        408.24        412.54        15.70 o
  -4   5   1         98.33         76.94         7.79 o
  -3   5   1          9.34          9.80         5.64 o
  -2   5   1       1391.69       1404.08        32.32 o
  -1   5   1        224.08        179.03        13.01 o
   0   5   1          5.04         -1.26         6.83 o
   1   5   1        621.78        551.49        23.18 o
   2   5   1        113.59        136.23        10.84 o
   3   5   1        573.51        556.22        17.82 o
   4   5   1       2056.59       1950.18        37.23 o
   5   5   1        478.84        503.70        25.92 o
   6   5   1          2.47         10.66         8.41 o
   7   5   1          8.72          5.97         8.67 o
   8   5   1        635.83        685.67        30.71 o
   9   5   1         82.49         66.73        12.70 o
  10   5   1        119.18        113.29        17.80 o
  11   5   1         82.99        102.72        18.69 o
  12   5   1         99.01        130.24        23.02 o
  13   5   1        115.23         88.39        35.48 o
  14   5   1          0.87         -4.10        34.75 o
  15   5   1         80.65        -34.85        45.20 o
 -14   6   1          0.10         29.78        74.86 o
 -13   6   1         25.78         22.65        20.06 o
 -12   6   1         22.70         15.35        16.50 o
 -11   6   1         34.09         26.07        13.83 o
 -10   6   1         59.11         39.79        14.98 o
  -9   6   1        214.79        205.82        19.55 o
  -8   6   1        145.27        126.87        17.92 o
  -7   6   1         33.72         28.28        11.88 o
  -6   6   1        173.54        144.98        13.65 o
  -5   6   1         15.74         24.61         6.99 o
  -4   6   1        248.45        276.29        14.19 o
  -3   6   1         46.31         59.56         7.80 o
  -2   6   1          1.40         -3.27         6.31 o
  -1   6   1        416.06        407.71        19.22 o
   0   6   1        102.76         84.84         9.58 o
   1   6   1         41.77         34.12         6.74 o
   2   6   1          0.60         -0.16         5.33 o
   3   6   1        128.51        121.66         9.05 o
   4   6   1          2.42          5.90         6.08 o
   5   6   1          2.19         -2.97        10.15 o
   6   6   1         28.88         18.72         9.01 o
   7   6   1        122.69        115.72        17.01 o
   8   6   1          0.36          5.65        11.80 o
   9   6   1         22.38         14.96        11.40 o
  10   6   1         17.94         11.16        14.09 o
  11   6   1         20.37         33.44        14.43 o
  12   6   1        129.87        132.34        23.90 o
  13   6   1         31.63         42.24        18.65 o
  14   6   1          1.66         -6.87        27.96 o
 -13   7   1          0.48         32.31        94.17 o
 -12   7   1         60.67         61.88        18.32 o
 -11   7   1          2.93        -13.66        13.66 o
 -10   7   1         73.91        107.97        19.80 o
  -9   7   1        108.34        111.18        18.91 o
  -8   7   1        149.64        128.43        18.70 o
  -7   7   1          0.39         10.23        13.57 o
  -6   7   1        378.82        354.48        27.14 o
  -5   7   1         92.86         98.92         9.87 o
  -4   7   1         10.92         11.13         7.40 o
  -3   7   1         20.74         20.90         8.54 o
  -2   7   1        355.27        346.53        19.35 o
  -1   7   1       1350.11       1451.41        35.80 o
   0   7   1         12.19         18.95         7.12 o
   1   7   1        584.96        582.88        22.84 o
   2   7   1        161.13        147.97        12.69 o
   3   7   1          4.86          3.47         6.60 o
   4   7   1        202.67        195.24        14.46 o
   5   7   1         82.39         89.05        15.13 o
   6   7   1        424.64        387.10        28.38 o
   7   7   1        455.28        486.71        33.02 o
   8   7   1          4.78          8.33        11.68 o
   9   7   1         40.11         34.61        12.52 o
  10   7   1        136.95        134.88        20.23 o
  11   7   1         29.06         42.63        19.89 o
  12   7   1          0.72         -9.34        16.15 o
  13   7   1          0.19          2.60        27.29 o
 -12   8   1         34.64         26.34        36.81 o
 -11   8   1        193.24        148.12        27.87 o
 -10   8   1          0.23         -1.52        13.57 o
  -9   8   1        399.03        423.34        34.65 o
  -8   8   1          0.24         17.97        14.70 o
  -7   8   1        122.74        136.59        19.88 o
  -6   8   1        142.81        142.43        18.63 o
  -5   8   1          4.78         13.73        12.92 o
  -4   8   1        424.92        409.52        27.93 o
  -3   8   1        681.00        677.34        27.41 o
  -2   8   1        416.61        402.80        20.82 o
  -1   8   1         39.72         38.75         8.65 o
   0   8   1        299.19        301.39        18.62 o
   1   8   1         56.98         35.09         8.51 o
   2   8   1        738.68        721.68        26.87 o
   3   8   1        489.96        516.46        30.31 o
   4   8   1         34.74         29.36        10.98 o
   5   8   1          3.65          3.71        10.61 o
   6   8   1        142.67        146.57        19.67 o
   7   8   1        292.70        325.26        29.15 o
   8   8   1         11.12          2.49        13.48 o
   9   8   1         18.91         13.55        12.78 o
  10   8   1         66.60         64.32        16.17 o
  11   8   1         12.30        -14.25        22.44 o
  12   8   1         14.21         21.21        35.58 o
 -10   9   1         21.10         64.44        25.65 o
  -9   9   1          2.87         10.60        16.76 o
  -8   9   1          0.77          0.96        13.23 o
  -7   9   1          1.17        -13.63        13.63 o
  -6   9   1          1.80          0.94        12.96 o
  -5   9   1         29.82         33.67        13.29 o
  -4   9   1         21.23         24.69        12.81 o
  -3   9   1         15.22          8.51        10.22 o
  -2   9   1        207.36        213.14        19.00 o
  -1   9   1        186.68        234.14        17.54 o
   0   9   1         20.84         14.73         8.10 o
   1   9   1        303.71        276.16        20.69 o
   2   9   1         14.51         20.65         9.25 o
   3   9   1        147.28        141.33        18.09 o
   4   9   1         14.11         12.76        11.13 o
   5   9   1          1.56         -6.18        12.05 o
   6   9   1         90.32         84.46        16.59 o
   7   9   1          0.85         -6.41        12.72 o
   8   9   1          3.15          2.74        12.75 o
   9   9   1          0.11        -10.45        14.76 o
  10   9   1         26.37         49.24        39.04 o
  11   9   1          0.11         19.76        32.08 o
  -9  10   1         11.10         61.33        41.85 o
  -8  10   1          0.08         18.97        18.89 o
  -7  10   1         41.78         22.62        18.58 o
  -6  10   1         13.11        -14.59        14.59 o
  -5  10   1         43.89         36.20        14.11 o
  -4  10   1         43.54         45.09        14.89 o
  -3  10   1          7.37         11.34        11.64 o
  -2  10   1         53.22         51.99        14.77 o
  -1  10   1         13.28          6.21        10.56 o
   0  10   1        184.61        203.51        20.65 o
   1  10   1         20.20         14.17         9.97 o
   2  10   1         48.26         49.99        14.03 o
   3  10   1         29.76         19.23        11.00 o
   4  10   1          1.79         14.62        13.16 o
   5  10   1         17.15         -2.93        13.39 o
   6  10   1          8.64         -2.88        14.72 o
   7  10   1          7.97         28.41        18.95 o
   8  10   1          1.71          7.90        18.18 o
   9  10   1         79.08        134.41        56.91 o
  -6  11   1          9.69         83.33        53.54 o
  -4  11   1         52.54         93.75        50.64 o
  -3  11   1          9.56         19.55        18.95 o
  -2  11   1        152.80        182.82        36.70 o
  -1  11   1        193.78        224.42        37.49 o
   0  11   1         65.77         83.98        22.74 o
   1  11   1         58.61         22.24        16.18 o
   2  11   1         18.77         13.26        22.45 o
   3  11   1          6.68         16.85        22.97 o
   4  11   1          6.19         72.70        47.88 o
   5  11   1        139.81        144.03        48.65 o
   6  11   1         26.43         -2.01        27.78 o
 -17   0   2          0.04        -18.35        30.05 o
 -16   0   2        107.49         88.45        38.90 o
 -15   0   2          3.22          0.28        28.51 o
 -14   0   2         74.93        148.94        65.04 o
 -13   0   2        334.19        297.33        48.30 o
 -12   0   2        306.30        453.54       112.98 o
 -11   0   2        180.14        213.06        83.45 o
 -10   0   2        258.01        293.63        53.29 o
  -9   0   2         45.46         38.52        15.64 o
  -8   0   2        557.49        635.83        56.98 o
  -7   0   2       3401.65       3672.64        71.67 o
  -6   0   2         37.68         25.74        10.32 o
  -5   0   2         50.24         48.45        15.40 o
  -4   0   2        946.82       1088.39        39.05 o
  -3   0   2      21997.71      22750.79       240.50 o
  -2   0   2       3007.07       3818.85        84.41 o
   2   0   2       5354.31       5937.77        60.39 o
   3   0   2      14479.02      14214.34        92.54 o
   4   0   2      21933.58      22495.06       118.74 o
   5   0   2         33.05         18.79         6.53 o
   6   0   2       1466.80       1462.56        36.57 o
   7   0   2       1897.44       1787.20        52.48 o
   8   0   2          2.24         26.92        22.89 o
   9   0   2       3862.35       3740.46        90.21 o
  10   0   2        129.73        102.05        26.39 o
  11   0   2        212.60        191.59        45.98 o
  12   0   2          5.08         28.27        84.21 o
  13   0   2          2.81         23.61        24.14 o
  14   0   2        121.72        158.67        38.62 o
  15   0   2         75.06         72.75        31.91 o
  16   0   2         92.75         67.99        41.24 o
 -17   1   2         27.92         -0.29        26.04 o
 -16   1   2          1.33         -4.57        18.88 o
 -15   1   2         57.87         93.25        22.11 o
 -14   1   2          2.38         -0.80        16.75 o
 -13   1   2         22.15         20.04        17.39 o
 -12   1   2          0.90        -20.26        20.26 o
 -11   1   2        221.65        230.68        24.34 o
 -10   1   2         20.91          9.98        10.43 o
  -9   1   2        218.28        305.62        27.65 o
  -8   1   2        200.19        192.24        18.89 o
  -7   1   2        533.12        582.58        22.91 o
  -6   1   2         50.46         53.87         8.25 o
  -5   1   2       1612.06       1854.69        36.23 o
  -4   1   2       5832.68       5982.37        79.04 o
  -3   1   2        450.73        700.87        19.12 o
  -2   1   2       6680.51       6392.40        61.39 o
  -1   1   2       2623.25       2131.67        59.95 o
   0   1   2         52.35        108.05         6.79 o
   1   1   2       2844.73       2886.27        27.41 o
   2   1   2      46203.35      48505.52       403.29 o
   3   1   2       2839.10       3186.57        52.65 o
   4   1   2          0.30          2.71         3.29 o
   5   1   2       1165.72       1511.29       100.76 o
   6   1   2         88.94        176.36        17.28 o
   7   1   2        132.79        125.75        13.30 o
   8   1   2       1265.79       1492.21       112.32 o
   9   1   2        831.97        800.08        38.43 o
  10   1   2        413.92        458.12        27.28 o
  11   1   2         15.31         29.59        14.73 o
  12   1   2         50.15         72.09        21.30 o
  13   1   2         81.06         86.14        22.94 o
  14   1   2         32.30         38.33        21.08 o
  15   1   2          0.00         22.29        33.41 o
  16   1   2          0.61         -7.59        31.63 o
  17   1   2          0.47         48.41        37.04 o
 -16   2   2          0.01         11.53        23.14 o
 -15   2   2         64.11          9.43        29.41 o
 -14   2   2         15.57         17.25        37.90 o
 -13   2   2        515.39        559.02        43.57 o
 -12   2   2        384.32        426.94        37.10 o
 -11   2   2        253.03        273.41        32.91 o
 -10   2   2        105.81         95.84        31.58 o
  -9   2   2         32.36         24.11        10.50 o
  -8   2   2         36.88         38.48         9.26 o
  -7   2   2        117.14        119.57        16.40 o
  -6   2   2          3.88         -0.13         7.17 o
  -5   2   2        219.23        161.90        13.95 o
  -4   2   2       4323.78       4621.69        70.47 o
  -3   2   2        460.30        349.17        11.84 o
  -2   2   2      13155.50      13620.57        63.29 o
  -1   2   2        762.74        743.56        14.24 o
   0   2   2       5293.91       5459.42        33.75 o
   1   2   2       1831.46       2109.71        27.36 o
   2   2   2      24396.35      24775.94        80.38 o
   3   2   2        990.78       1136.99        17.98 o
   4   2   2         17.68         12.46         4.18 o
   5   2   2       1802.09       1914.95        32.66 o
   6   2   2        569.40        585.28        19.10 o
   7   2   2       2206.06       2508.42       118.68 o
   8   2   2        261.06        349.98        22.72 o
   9   2   2        131.91        126.93        12.25 o
  10   2   2         43.08         75.50        15.60 o
  11   2   2        522.10        672.02        65.06 o
  12   2   2         84.55        104.49        21.21 o
  13   2   2        104.98        161.05        26.90 o
  14   2   2          1.59         21.52        21.01 o
  15   2   2          1.43         11.05        39.33 o
  16   2   2         15.61         26.73        26.85 o
 -16   3   2         15.80         34.00        29.48 o
 -15   3   2        103.54        120.68        38.43 o
 -14   3   2         24.69         15.84        24.21 o
 -13   3   2        113.95         68.89        47.60 o
 -12   3   2        613.23        565.23        52.16 o
 -11   3   2        295.26        274.26        35.91 o
 -10   3   2       1071.78       1111.75        47.61 o
  -9   3   2        319.41        346.16        19.09 o
  -8   3   2        544.61        543.18        19.94 o
  -7   3   2          0.26          3.10         7.36 o
  -6   3   2       2656.91       2834.85        69.66 o
  -5   3   2        145.91        178.80        10.95 o
  -4   3   2        886.86        849.72        19.81 o
  -3   3   2        279.52        273.20        10.51 o
  -2   3   2       1020.11        958.06        17.89 o
  -1   3   2        379.89        399.02        11.83 o
   0   3   2        309.22        270.55         8.77 o
   1   3   2      19739.47      19451.26        62.03 o
   2   3   2         93.97        152.96         8.06 o
   3   3   2        210.08        313.46        18.15 o
   4   3   2       1433.63       1549.32        24.03 o
   5   3   2       1460.75       1497.61        43.72 o
   6   3   2        379.42        352.85        26.44 o
   7   3   2          3.01         -1.47         5.84 o
   8   3   2        225.10        232.63        13.26 o
   9   3   2        143.45        156.24        12.77 o
  10   3   2         50.90         39.00         7.34 o
  11   3   2         10.83        -18.95        18.95 o
  12   3   2         10.42        -11.61        15.39 o
  13   3   2         46.85         42.02        19.58 o
  14   3   2         71.35         69.86        39.32 o
  15   3   2        166.04         66.60        67.16 o
  16   3   2         54.09        120.02        60.49 o
 -15   4   2         58.98         16.85        22.75 o
 -14   4   2         38.32         33.97        29.39 o
 -13   4   2          8.76          6.54        21.41 o
 -12   4   2          0.64         25.80        19.51 o
 -11   4   2        180.42        213.92        29.84 o
 -10   4   2         25.49         64.42        24.62 o
  -9   4   2         55.64         45.36         5.46 o
  -8   4   2          0.53          4.63         7.17 o
  -7   4   2        347.25        373.17        17.07 o
  -6   4   2        160.18        166.81        12.43 o
  -5   4   2        285.89        297.76        15.04 o
  -4   4   2       1297.88       1403.02        32.94 o
  -3   4   2        514.39        537.21        16.39 o
  -2   4   2       1402.84       1521.46        24.79 o
  -1   4   2        143.37        182.58         8.39 o
   0   4   2        159.38        140.84         7.63 o
   1   4   2       3303.97       3438.10        32.38 o
   2   4   2          2.40          5.29         4.15 o
   3   4   2         99.74         81.94         9.45 o
   4   4   2        704.08        783.90        21.50 o
   5   4   2         22.00         35.61        11.90 o
   6   4   2       1900.86       1837.07        71.63 o
   7   4   2          3.29          7.39         8.32 o
   8   4   2          1.11         -5.16        17.74 o
   9   4   2        133.93        138.21        22.76 o
  10   4   2         23.48          9.19        28.96 o
  11   4   2        144.96        130.77        26.26 o
  12   4   2         38.65         52.16        17.84 o
  13   4   2         22.38         12.59        18.28 o
  14   4   2        100.55         89.89        46.04 o
  15   4   2         27.55        -51.66        51.66 o
  16   4   2         66.51          6.49        36.31 o
 -15   5   2         26.32        -48.47        48.47 o
 -14   5   2          0.98        -20.82        20.82 o
 -13   5   2         65.18        104.37        31.93 o
 -12   5   2         40.90         29.08        19.83 o
 -11   5   2        181.10        193.32        23.01 o
 -10   5   2          1.50         14.75        12.93 o
  -9   5   2         42.95         30.08        20.74 o
  -8   5   2         95.62         88.46        10.11 o
  -7   5   2          6.87         17.66         5.52 o
  -6   5   2        959.32        882.12        25.63 o
  -5   5   2         34.24         52.71         9.29 o
  -4   5   2        299.00        270.56        16.43 o
  -3   5   2         37.42         22.97         6.35 o
  -2   5   2        573.75        617.66        23.74 o
  -1   5   2         46.39         49.95         9.57 o
   0   5   2        845.61        931.59        24.68 o
   1   5   2       2694.95       2911.82        47.93 o
   2   5   2         14.53         18.27         4.71 o
   3   5   2       1011.96       1121.57        30.46 o
   4   5   2         64.18         79.17         9.69 o
   5   5   2        327.57        303.51        19.66 o
   6   5   2         77.33         69.65        16.30 o
   7   5   2         69.89         65.03        15.69 o
   8   5   2         36.63         43.68        13.64 o
   9   5   2         69.94         47.24        13.73 o
  10   5   2         22.95         34.15        13.74 o
  11   5   2          7.23         26.83        13.30 o
  12   5   2          0.04          0.04        15.56 o
  13   5   2         42.04         52.91        17.87 o
  14   5   2          0.02        -43.46        43.46 o
  15   5   2          9.66        -46.20        46.20 o
 -14   6   2         12.17         58.74        30.70 o
 -13   6   2          0.44          6.37        16.21 o
 -12   6   2         20.96         40.18        19.38 o
 -11   6   2          6.43          6.39        13.10 o
 -10   6   2        196.44        170.52        18.42 o
  -9   6   2        558.04        585.71        32.10 o
  -8   6   2        226.77        215.95        20.09 o
  -7   6   2       1354.73       1332.46        36.37 o
  -6   6   2        157.24        149.80         9.68 o
  -5   6   2        227.48        214.38        13.66 o
  -4   6   2        159.71        167.87        11.87 o
  -3   6   2        485.07        454.42        20.00 o
  -2   6   2        366.20        319.85        15.95 o
  -1   6   2        281.49        283.74        17.29 o
   0   6   2         73.19         66.55         9.32 o
   1   6   2          3.31         -0.80         6.41 o
   2   6   2       1881.23       2002.32        34.49 o
   3   6   2         65.52         54.30         5.94 o
   4   6   2       1166.12       1128.80        30.98 o
   5   6   2        563.73        526.23        24.83 o
   6   6   2         21.92         14.76         9.71 o
   7   6   2         35.10         12.31        10.86 o
   8   6   2        302.20        295.72        25.68 o
   9   6   2         72.05         86.87        17.74 o
  10   6   2         18.22        -11.77        11.77 o
  11   6   2         25.44         28.07        17.23 o
  12   6   2        131.63        142.97        25.45 o
  13   6   2         47.85         87.63        21.68 o
  14   6   2         67.32         39.17        33.14 o
 -13   7   2         39.75         73.39        35.33 o
 -12   7   2         73.36         36.30        15.56 o
 -11   7   2        202.42        168.38        25.42 o
 -10   7   2          8.88         23.48        13.42 o
  -9   7   2        338.13        296.64        25.24 o
  -8   7   2        396.10        401.54        27.88 o
  -7   7   2         86.74         56.70        12.69 o
  -6   7   2       1128.41       1094.24        39.17 o
  -5   7   2        138.02        156.76        15.36 o
  -4   7   2        377.84        400.42        21.21 o
  -3   7   2       1589.76       1530.48        41.95 o
  -2   7   2        239.40        256.85        15.75 o
  -1   7   2         67.29         44.53         8.50 o
   0   7   2          2.02         -0.80         6.91 o
   1   7   2        231.86        211.89        14.87 o
   2   7   2         17.16          8.08         7.42 o
   3   7   2         42.45         24.39         6.32 o
   4   7   2         37.21         43.25        11.51 o
   5   7   2       1439.11       1411.90        48.02 o
   6   7   2        216.59        262.49        24.16 o
   7   7   2          0.41         -3.69        12.64 o
   8   7   2         13.82         12.72        11.46 o
   9   7   2         60.29         67.96        15.53 o
  10   7   2          3.96          4.76        17.37 o
  11   7   2          4.08          3.48        17.85 o
  12   7   2          0.70        -11.80        24.08 o
  13   7   2         22.35         -0.11        27.18 o
 -12   8   2          8.58        -15.90        21.51 o
 -11   8   2          0.78         -7.85        15.63 o
 -10   8   2         60.06         40.52        17.75 o
  -9   8   2          0.32         -2.25        13.57 o
  -8   8   2         23.89         13.28        12.22 o
  -7   8   2          5.09         -5.48        12.16 o
  -6   8   2         17.63         13.20        13.04 o
  -5   8   2          1.06          2.25        12.27 o
  -4   8   2          2.81         -2.84         8.84 o
  -3   8   2         18.16         36.11         9.28 o
  -2   8   2          9.77          0.59         7.51 o
  -1   8   2        113.43        102.00        11.10 o
   0   8   2          6.44         -1.41         8.12 o
   1   8   2         29.67         25.62         8.27 o
   2   8   2        200.39        181.54        13.81 o
   3   8   2        203.27        160.17        18.14 o
   4   8   2         75.09         80.30        14.88 o
   5   8   2          0.35          3.23        11.18 o
   6   8   2         56.61         55.31        14.75 o
   7   8   2         63.49         49.16        14.14 o
   8   8   2          0.16          1.44        11.95 o
   9   8   2         17.04         23.45        13.32 o
  10   8   2          5.48         31.73        17.39 o
  11   8   2         31.92         47.12        33.04 o
 -11   9   2         25.83         -5.36        31.08 o
 -10   9   2        175.24        247.56        36.42 o
  -9   9   2         63.94         84.60        18.46 o
  -8   9   2        244.60        262.98        28.25 o
  -7   9   2         49.01         43.31        14.34 o
  -6   9   2         62.01         65.09        16.85 o
  -5   9   2         79.71         56.46        13.77 o
  -4   9   2         42.07         51.06        13.57 o
  -3   9   2        132.36        147.65        16.50 o
  -2   9   2        185.32        184.97        18.48 o
  -1   9   2        945.12        926.37        33.46 o
   0   9   2          1.74         -2.12         8.21 o
   1   9   2         35.71         29.38         9.66 o
   2   9   2        190.43        191.78        19.38 o
   3   9   2        362.49        399.48        28.97 o
   4   9   2        159.67        192.37        21.85 o
   5   9   2        258.16        246.98        24.13 o
   6   9   2        360.18        331.79        29.70 o
   7   9   2          0.39          7.71        12.51 o
   8   9   2         74.89         86.93        19.25 o
   9   9   2          1.19          3.77        19.23 o
  10   9   2         37.45         33.43        35.44 o
  -8  10   2          8.70         18.71        16.58 o
  -7  10   2          0.59        -10.36        13.94 o
  -6  10   2          0.22         -8.20        13.84 o
  -5  10   2         23.04         58.26        17.23 o
  -4  10   2        123.01        132.44        20.92 o
  -3  10   2          0.03          1.21        11.92 o
  -2  10   2         96.28         86.75        15.56 o
  -1  10   2          8.37         -4.77        10.42 o
   0  10   2         18.22         17.18        10.52 o
   1  10   2          0.42          2.57        10.05 o
   2  10   2         33.69         36.31        12.02 o
   3  10   2         15.29         19.44        12.06 o
   4  10   2        467.06        473.90        33.75 o
   5  10   2         11.39         -2.03        13.31 o
   6  10   2          7.07          3.53        13.96 o
   7  10   2         40.13         36.69        18.79 o
   8  10   2         16.98         50.92        40.71 o
  -7  11   2         86.45         58.59        41.94 o
  -6  11   2          0.01          8.92        29.82 o
  -3  11   2         13.05         68.73        48.80 o
  -2  11   2        136.85        185.73        47.23 o
  -1  11   2          9.17          7.89        22.01 o
   0  11   2         86.65        111.33        29.32 o
   1  11   2         35.17         25.50        16.83 o
   2  11   2          9.43         20.15        17.59 o
   3  11   2          3.37         18.40        18.45 o
   4  11   2          3.30         23.52        30.02 o
   5  11   2          7.84         33.65        27.99 o
   6  11   2          0.60         31.56        40.63 o
 -17   1   3         26.75         -0.81        33.51 o
 -16   1   3          5.73         12.68        19.69 o
 -15   1   3        455.18        411.38        42.61 o
 -14   1   3        114.43         94.16        25.54 o
 -13   1   3         63.53         42.31        19.76 o
 -12   1   3        335.42        377.14        39.04 o
 -11   1   3         31.35         33.39        11.59 o
 -10   1   3        293.40        298.09        25.15 o
  -9   1   3        357.76        381.17        30.96 o
  -8   1   3        660.44        677.08        31.78 o
  -7   1   3        793.12        850.33        27.36 o
  -6   1   3         41.77         43.62         9.29 o
  -5   1   3        553.58        560.51        23.12 o
  -4   1   3        193.33        174.52        11.54 o
  -3   1   3       7188.00       7284.87        72.12 o
  -2   1   3      11926.28      11347.00        68.17 o
  -1   1   3      10483.92      10028.16        65.52 o
   0   1   3      10427.09      10640.25        53.72 o
   1   1   3       3323.82       3179.94        26.74 o
   2   1   3      11535.96      11709.23       126.48 o
   3   1   3       3505.20       3847.90        40.66 o
   4   1   3        356.80        392.52        12.08 o
   5   1   3        293.00        325.06        12.56 o
   6   1   3        570.17        593.37        17.19 o
   7   1   3        849.13        985.12        33.17 o
   8   1   3        143.52        171.38        12.95 o
   9   1   3         63.05         72.79        14.09 o
  10   1   3        173.77        227.71        20.55 o
  11   1   3        126.43        141.99        20.85 o
  12   1   3        271.46        296.55        36.77 o
  13   1   3        139.57        164.15        30.26 o
  14   1   3        161.82        144.08        32.98 o
  15   1   3          1.37         33.82        30.05 o
  16   1   3         55.92         80.79        45.48 o
 -16   2   3          7.17         39.84        37.49 o
 -15   2   3          5.33         -0.34        36.42 o
 -14   2   3          0.61        -28.48        28.48 o
 -13   2   3         60.74         24.71        23.30 o
 -12   2   3        465.17        488.28        48.65 o
 -11   2   3         27.65        -24.68        24.68 o
 -10   2   3        269.59        294.03        33.76 o
  -9   2   3        237.59        239.98        19.14 o
  -8   2   3        395.14        393.86        23.98 o
  -7   2   3         81.08         81.72        18.86 o
  -6   2   3       1213.61       1466.92        38.11 o
  -5   2   3       2625.26       2585.28        41.66 o
  -4   2   3       2766.10       2874.50        42.42 o
  -3   2   3       7918.31       8043.18        63.12 o
  -2   2   3       2086.88       2234.49        29.79 o
  -1   2   3       3707.93       3724.52        31.64 o
   0   2   3       3725.85       4026.92        28.20 o
   1   2   3       6978.75       7018.31        35.23 o
   2   2   3       1653.12       1447.93        19.23 o
   3   2   3          0.82         26.61         3.61 o
   4   2   3       7906.58       7463.91        63.41 o
   5   2   3        281.65        250.25        10.55 o
   6   2   3       3040.13       3237.82        49.66 o
   7   2   3          0.05          3.14         4.47 o
   8   2   3        384.69        404.14        16.41 o
   9   2   3        746.71        811.63        39.56 o
  10   2   3        321.72        364.01        25.57 o
  11   2   3       1439.00       1530.03       131.34 o
  12   2   3          2.13          4.06        12.49 o
  13   2   3         29.44         41.37        34.69 o
  14   2   3          0.11         -1.53        36.71 o
  15   2   3          0.34         18.49        25.89 o
  16   2   3         37.42         68.06        42.76 o
 -16   3   3         59.57         88.26        91.16 o
 -15   3   3         71.34         97.33        30.55 o
 -14   3   3         37.99         84.29        36.73 o
 -13   3   3          0.10          5.75        13.88 o
 -12   3   3        318.21        337.56        32.23 o
 -11   3   3        201.10        225.84        33.34 o
 -10   3   3        164.95        197.23        24.60 o
  -9   3   3        792.98        785.43        30.30 o
  -8   3   3       1607.56       1519.69        55.43 o
  -7   3   3       1765.23       1883.67        58.40 o
  -6   3   3        212.51        320.00        19.09 o
  -5   3   3        376.52        442.47        15.61 o
  -4   3   3        279.88        308.53        12.31 o
  -3   3   3        319.55        397.04        12.68 o
  -2   3   3         37.04         51.26         5.22 o
  -1   3   3        178.32        191.25         7.90 o
   0   3   3        501.99        587.26        12.82 o
   1   3   3        508.19        699.17        29.64 o
   2   3   3       3505.17       3443.30        29.57 o
   3   3   3        990.93        873.22        15.96 o
   4   3   3       1646.16       1828.55        29.78 o
   5   3   3       1586.87       1529.47        35.76 o
   6   3   3       3339.15       3172.08        49.52 o
   7   3   3        773.20        752.58        24.02 o
   8   3   3         12.59          6.18        12.56 o
   9   3   3        349.46        346.14        19.13 o
  10   3   3        232.95        236.62        20.00 o
  11   3   3         77.53         80.54        27.69 o
  12   3   3         62.36         59.97        23.17 o
  13   3   3          5.75          3.14        15.16 o
  14   3   3         15.22         19.95        23.99 o
  15   3   3          0.26         36.02        29.34 o
  16   3   3          2.68         -0.19        31.86 o
 -15   4   3          0.01          9.13        23.12 o
 -14   4   3        155.19         95.25        33.54 o
 -13   4   3          4.07         11.41        20.15 o
 -12   4   3         12.82         29.37        15.07 o
 -11   4   3         89.48         94.75        21.15 o
 -10   4   3        338.28        289.11        23.87 o
  -9   4   3        193.94        162.61        11.67 o
  -8   4   3        584.08        534.98        25.65 o
  -7   4   3        156.26        156.39        12.67 o
  -6   4   3        101.12        134.09        13.27 o
  -5   4   3       1008.14        816.67        33.15 o
  -4   4   3        110.41        102.43        10.86 o
  -3   4   3       1173.87       1176.29        24.11 o
  -2   4   3        138.43        176.48         9.12 o
  -1   4   3       1792.43       2056.86        27.05 o
   0   4   3       2597.45       2448.20        26.22 o
   1   4   3        397.24        441.97        11.50 o
   2   4   3         40.09         52.16         6.56 o
   3   4   3        823.91        867.85        21.76 o
   4   4   3       5050.29       4591.56       103.80 o
   5   4   3        607.32        673.93        46.62 o
   6   4   3          0.04         14.90        14.00 o
   7   4   3        343.33        348.49        26.75 o
   8   4   3          8.43        -13.08        17.19 o
   9   4   3        467.32        487.06        24.45 o
  10   4   3        151.90        175.78        26.35 o
  11   4   3          0.03         17.74        33.34 o
  12   4   3          0.18          8.36        24.88 o
  13   4   3          0.07         20.92        24.15 o
  14   4   3          8.53          5.86        24.69 o
  15   4   3         16.96        -10.65        32.86 o
 -15   5   3        114.04        -26.52        52.77 o
 -14   5   3          0.36         11.17        25.74 o
 -13   5   3        240.27        215.81        34.73 o
 -12   5   3        174.26        157.41        28.38 o
 -11   5   3         21.97         36.04        17.19 o
 -10   5   3        519.34        516.31        35.13 o
  -9   5   3          8.18          2.24        12.59 o
  -8   5   3         56.14         43.25         8.39 o
  -7   5   3         18.10         13.62         6.80 o
  -6   5   3       1198.20       1133.06        30.92 o
  -5   5   3        523.91        551.85        24.50 o
  -4   5   3       1046.20       1052.77        35.17 o
  -3   5   3         98.74         76.15        10.37 o
  -2   5   3         48.21         55.22         8.53 o
  -1   5   3        606.93        658.24        26.62 o
   0   5   3        363.34        321.11        15.42 o
   1   5   3        160.21        136.37        11.28 o
   2   5   3       1542.37       1599.29        33.27 o
   3   5   3        401.35        356.49        18.81 o
   4   5   3          1.54         -5.63         6.87 o
   5   5   3         73.22         63.90        11.50 o
   6   5   3         98.74         62.45        13.26 o
   7   5   3        298.26        282.92        26.26 o
   8   5   3        648.00        641.08        34.47 o
   9   5   3        251.62        235.04        22.49 o
  10   5   3          0.31         16.83        11.21 o
  11   5   3          0.39         34.68        17.07 o
  12   5   3        176.90        270.85        31.18 o
  13   5   3          0.62         24.47        17.64 o
  14   5   3          0.33         -3.29        23.91 o
 -14   6   3          6.85        110.86        42.24 o
 -13   6   3         20.31         17.20        18.36 o
 -12   6   3         46.51         42.38        23.03 o
 -11   6   3          4.66          9.45        17.07 o
 -10   6   3         53.92         33.74        23.32 o
  -9   6   3        205.85        243.31        21.81 o
  -8   6   3        407.20        397.81        26.94 o
  -7   6   3         41.08         43.05         7.83 o
  -6   6   3         85.90         71.19        10.96 o
  -5   6   3          3.87          2.84         7.96 o
  -4   6   3        141.80        124.09        11.43 o
  -3   6   3        150.19        168.09        12.32 o
  -2   6   3          0.01         -1.93         7.72 o
  -1   6   3        595.30        561.28        21.80 o
   0   6   3         11.15         10.95         6.80 o
   1   6   3       1135.28       1159.82        28.88 o
   2   6   3        257.06        294.25        14.57 o
   3   6   3        170.84        157.40        11.91 o
   4   6   3        601.45        535.76        21.27 o
   5   6   3        184.20        169.70        14.96 o
   6   6   3          2.86         -8.61         8.61 o
   7   6   3          0.08        -12.35        12.35 o
   8   6   3        474.54        490.80        32.05 o
   9   6   3        116.84         87.91        16.26 o
  10   6   3         38.60         38.02        12.94 o
  11   6   3          0.95         11.12        14.67 o
  12   6   3         40.16         59.47        18.48 o
  13   6   3          0.77         19.99        20.94 o
 -13   7   3         20.52         37.71        23.26 o
 -12   7   3        224.88        213.25        30.50 o
 -11   7   3         76.85         74.59        18.04 o
 -10   7   3         33.54         41.60        18.09 o
  -9   7   3         17.41         28.50        11.47 o
  -8   7   3          5.23          0.04        10.11 o
  -7   7   3         32.09         24.79        10.20 o
  -6   7   3        220.17        230.92        15.28 o
  -5   7   3         20.22         25.74         8.61 o
  -4   7   3        500.90        439.93        24.61 o
  -3   7   3         50.39         48.07         8.71 o
  -2   7   3        116.61        101.80        11.57 o
  -1   7   3        626.20        651.78        24.85 o
   0   7   3         67.20         66.04         9.04 o
   1   7   3        147.25        148.84        13.07 o
   2   7   3         86.78         74.15         8.88 o
   3   7   3         19.32         19.69         8.55 o
   4   7   3        339.94        314.94        23.35 o
   5   7   3        119.65         98.30        14.54 o
   6   7   3          5.24          7.27        12.09 o
   7   7   3        152.17        161.05        20.34 o
   8   7   3         12.11         26.68        13.36 o
   9   7   3         11.70         12.32        11.88 o
  10   7   3        395.31        446.22        39.83 o
  11   7   3         50.05         48.34        18.93 o
  12   7   3         39.75         25.61        26.23 o
 -12   8   3         40.70         45.10        20.90 o
 -11   8   3        201.35        167.20        27.19 o
 -10   8   3        213.65        253.31        31.09 o
  -9   8   3          1.06          4.76        12.85 o
  -8   8   3        179.40        182.14        23.43 o
  -7   8   3         17.99         16.83        13.98 o
  -6   8   3          3.91        -12.69        12.69 o
  -5   8   3        421.88        478.64        28.90 o
  -4   8   3          4.51         16.03         8.73 o
  -3   8   3        304.51        284.59        18.92 o
  -2   8   3         65.64         66.57        10.32 o
  -1   8   3         80.59         70.44        10.95 o
   0   8   3       2573.71       2634.54        52.05 o
   1   8   3          1.94          3.70         8.43 o
   2   8   3       1086.05       1137.36        41.59 o
   3   8   3         58.93         67.53        12.94 o
   4   8   3          0.07          1.22        10.53 o
   5   8   3         94.29         98.56        16.11 o
   6   8   3        471.59        486.83        33.92 o
   7   8   3          9.04         24.66        12.09 o
   8   8   3         61.49         71.23        14.95 o
   9   8   3         68.89         67.53        19.42 o
  10   8   3          6.35         33.28        16.88 o
 -11   9   3          0.40        -23.13        35.90 o
 -10   9   3        128.02        168.83        31.62 o
  -9   9   3          2.13         -2.61        15.25 o
  -8   9   3         16.75         -3.35        15.16 o
  -7   9   3         70.30         33.89        14.75 o
  -6   9   3          5.34        -10.23        13.07 o
  -5   9   3         12.28         20.83        13.31 o
  -4   9   3         48.82         36.11        13.75 o
  -3   9   3         43.39         45.97        12.16 o
  -2   9   3          5.41         -8.37         8.98 o
  -1   9   3       1171.58       1250.27        38.96 o
   0   9   3         15.97          8.91         9.48 o
   1   9   3         56.97         40.55        10.60 o
   2   9   3         16.18          9.05         9.61 o
   3   9   3         89.40         85.01        15.72 o
   4   9   3        176.61        187.78        21.32 o
   5   9   3         20.40         17.13        12.11 o
   6   9   3          3.84          7.52        12.74 o
   7   9   3         80.02         69.28        22.44 o
   8   9   3          4.82         14.59        11.67 o
   9   9   3          0.18        -10.26        23.77 o
  -8  10   3         54.27         58.77        23.65 o
  -7  10   3        100.59         95.06        23.03 o
  -6  10   3         26.46         52.40        18.92 o
  -5  10   3         36.30         38.31        16.19 o
  -4  10   3          1.78         -0.93        15.62 o
  -3  10   3         36.66         22.58        14.41 o
  -2  10   3          6.31         25.61        13.51 o
  -1  10   3        177.47        200.81        24.84 o
   0  10   3        231.57        198.07        22.07 o
   1  10   3        117.93        137.40        18.56 o
   2  10   3        236.41        252.32        24.80 o
   3  10   3         94.24        152.14        21.08 o
   4  10   3        121.41        146.79        20.58 o
   5  10   3         19.08         35.62        15.34 o
   6  10   3         12.41         24.24        16.55 o
   7  10   3         28.06         45.03        21.72 o
  -7  11   3          0.28         19.20        33.80 o
  -4  11   3          8.33         99.11        61.43 o
  -3  11   3         16.30         46.21        45.20 o
  -2  11   3          0.38         48.59        41.66 o
  -1  11   3         12.72          0.43        36.23 o
   0  11   3        114.39        136.54        31.22 o
   1  11   3        142.29        166.13        28.49 o
   2  11   3          0.07         18.20        17.97 o
   3  11   3        235.10        245.55        39.34 o
   4  11   3          0.68         15.09        18.14 o
   5  11   3        117.51        155.27        39.66 o
 -17   0   4        279.29        275.52        71.94 o
 -16   0   4         22.96         27.52        22.96 o
 -15   0   4        530.62        599.98        89.72 o
 -14   0   4        635.85        700.64        74.01 o
 -13   0   4         86.82        181.06       131.79 o
 -12   0   4        840.84        904.09       105.52 o
 -11   0   4         43.52         39.35        36.99 o
 -10   0   4        485.69        527.15        61.57 o
  -9   0   4        811.77        880.48        47.63 o
  -8   0   4         34.37         61.01        21.72 o
  -7   0   4        437.91        478.93        31.83 o
  -6   0   4         64.40         55.87       104.77 o
  -5   0   4       6079.60       5516.32       156.31 o
  -4   0   4       1866.17       1827.20        58.10 o
  -3   0   4          0.55         19.54        15.53 o
  -2   0   4       4897.67       5411.75        86.06 o
  -1   0   4       3283.80       2212.27        57.20 o
   0   0   4        432.67        293.70        18.76 o
   1   0   4        450.11        520.80        22.63 o
   2   0   4      14133.16      15261.39        82.56 o
   3   0   4       1727.88       1355.07        23.08 o
   4   0   4        134.60        142.17        10.09 o
   5   0   4        692.88        775.70        29.79 o
   6   0   4       2785.61       3146.98        68.08 o
   7   0   4        286.98        233.74        20.00 o
   8   0   4         78.45         90.68        17.83 o
   9   0   4        259.40        229.58        22.82 o
  10   0   4        290.75        319.90        34.77 o
  11   0   4         67.99         56.65        19.79 o
  12   0   4         84.30         94.72        36.56 o
  13   0   4         60.72         94.46        75.87 o
  14   0   4        149.33        251.97        66.26 o
  15   0   4         51.80         99.24        51.93 o
 -17   1   4         75.37         81.87        46.60 o
 -16   1   4         80.50         58.63        29.99 o
 -15   1   4         62.16         73.31        20.65 o
 -14   1   4        370.92        414.11        40.11 o
 -13   1   4        106.26         93.89        24.34 o
 -12   1   4         14.74          9.51        16.76 o
 -11   1   4        213.47        220.33        29.64 o
 -10   1   4          1.69         10.21        11.98 o
  -9   1   4        114.43        128.35        20.60 o
  -8   1   4        306.60        359.16        27.23 o
  -7   1   4         11.81         15.90         8.27 o
  -6   1   4          8.34         29.88        12.94 o
  -5   1   4        491.74        501.10        21.53 o
  -4   1   4       3300.64       3425.67        46.10 o
  -3   1   4       8437.06       8652.42       102.85 o
  -2   1   4        547.92        621.92        16.31 o
  -1   1   4        131.73        101.44         9.98 o
   0   1   4         58.62         28.32         5.15 o
   1   1   4       1806.17       2196.54        24.36 o
   2   1   4       9264.36       9715.30        54.01 o
   3   1   4        105.26        184.78         9.03 o
   4   1   4        521.45        524.85        14.59 o
   5   1   4        104.53        160.01         9.88 o
   6   1   4        112.43        116.99         8.85 o
   7   1   4        495.59        523.46        19.01 o
   8   1   4          0.64         -0.71         5.38 o
   9   1   4          6.45          1.36         7.33 o
  10   1   4         11.76         12.03        13.08 o
  11   1   4        200.61        187.63        27.43 o
  12   1   4        183.37        180.28        24.29 o
  13   1   4         32.76         45.29        19.61 o
  14   1   4         19.17         11.07        33.57 o
  15   1   4         22.42          1.89        25.69 o
  16   1   4         31.16         -0.68        26.58 o
 -16   2   4         55.61         62.13        21.66 o
 -15   2   4        169.07        133.12        40.88 o
 -14   2   4          0.46         12.21        33.63 o
 -13   2   4         13.15         15.99        29.43 o
 -12   2   4        265.21        271.88        37.62 o
 -11   2   4         57.27         13.08        36.75 o
 -10   2   4          6.83         -4.98        10.59 o
  -9   2   4        125.16        123.57        14.64 o
  -8   2   4          2.94          4.90        21.88 o
  -7   2   4       1011.64        980.85        40.30 o
  -6   2   4        380.30        444.48        21.54 o
  -5   2   4       2290.89       2417.64        40.61 o
  -4   2   4       6173.08       6457.75       113.18 o
  -3   2   4       6393.99       5946.03        60.30 o
  -2   2   4        395.57        414.19        12.94 o
  -1   2   4       1511.67       1614.07        21.11 o
   0   2   4         90.52         80.02         5.34 o
   1   2   4       1721.33       1814.59        19.66 o
   2   2   4       8149.28       8516.57        42.77 o
   3   2   4        299.25        343.59         9.27 o
   4   2   4       3750.80       3490.22        37.84 o
   5   2   4       1898.53       1847.82        31.20 o
   6   2   4        170.60        185.81        11.14 o
   7   2   4        267.60        203.34        14.97 o
   8   2   4        464.07        438.95        17.87 o
   9   2   4        325.21        292.05        19.35 o
  10   2   4         81.48         65.03        11.42 o
  11   2   4        742.61        774.25        45.81 o
  12   2   4          7.67         -0.55        12.47 o
  13   2   4          4.08         14.07        19.54 o
  14   2   4        124.70        154.54        33.44 o
  15   2   4          4.31         56.70        32.67 o
  16   2   4          0.07         33.16        40.94 o
 -16   3   4        127.65         78.02        46.00 o
 -15   3   4          2.68         36.64        25.97 o
 -14   3   4         22.47         27.62        31.55 o
 -13   3   4          0.48         39.84        17.53 o
 -12   3   4        132.05        161.60        25.42 o
 -11   3   4         75.92         88.09        19.46 o
 -10   3   4         75.87         79.01        14.97 o
  -9   3   4        346.38        331.77        28.64 o
  -8   3   4        520.83        579.36        31.39 o
  -7   3   4         39.10         56.30        19.28 o
  -6   3   4       1380.44       1362.80        54.37 o
  -5   3   4          2.94         -1.06         8.22 o
  -4   3   4        436.54        411.42        14.16 o
  -3   3   4       1305.65       1321.16        23.75 o
  -2   3   4      14879.70      15437.85        73.34 o
  -1   3   4        348.64        314.12        10.37 o
   0   3   4        764.30        658.93        13.51 o
   1   3   4        105.16         92.86         5.58 o
   2   3   4        706.62        700.10        18.78 o
   3   3   4       2004.55       2044.51        24.08 o
   4   3   4       1365.11       1385.35        25.86 o
   5   3   4       3943.33       3617.20        58.33 o
   6   3   4          0.40         23.69        14.23 o
   7   3   4       3602.60       3624.16        68.72 o
   8   3   4          3.61         -5.02        11.60 o
   9   3   4        884.63        846.76        35.55 o
  10   3   4        957.69        956.19        40.11 o
  11   3   4         83.96         60.63        17.99 o
  12   3   4        276.96        304.36        33.30 o
  13   3   4         56.74         54.57        32.07 o
  14   3   4         93.58         85.10        24.57 o
  15   3   4          5.83         -0.69        25.25 o
 -15   4   4         17.18         25.98        25.86 o
 -14   4   4         11.31         36.52        29.68 o
 -13   4   4        244.66        210.99        35.04 o
 -12   4   4        332.05        287.57        30.29 o
 -11   4   4         12.16         20.60        21.31 o
 -10   4   4        212.04        212.76        20.49 o
  -9   4   4        103.60         79.62        15.55 o
  -8   4   4        357.00        327.82        19.91 o
  -7   4   4       1682.40       1675.93        43.03 o
  -6   4   4         65.65         57.70        10.29 o
  -5   4   4       1211.19       1146.36        41.07 o
  -4   4   4       2323.63       2306.67        47.24 o
  -3   4   4        380.11        429.01        16.58 o
  -2   4   4        331.00        348.57        12.97 o
  -1   4   4         31.14         21.71         4.96 o
   0   4   4        873.15        838.65        17.00 o
   1   4   4         33.50         24.74         4.23 o
   2   4   4          6.42          5.73         5.88 o
   3   4   4       1074.38       1037.74        23.62 o
   4   4   4        660.68        670.87        45.50 o
   5   4   4       1652.27       1543.03        51.02 o
   6   4   4       2411.22       2208.74        60.05 o
   7   4   4        490.62        516.72        38.94 o
   8   4   4        439.18        439.27        31.05 o
   9   4   4        168.10        156.88        24.49 o
  10   4   4        453.57        439.04        36.76 o
  11   4   4         20.05         19.83        22.12 o
  12   4   4          2.81          7.00        22.76 o
  13   4   4         22.66          1.83        19.41 o
  14   4   4         44.83         22.96        20.26 o
 -15   5   4         79.60         10.94        45.73 o
 -14   5   4         21.69         31.85        38.52 o
 -13   5   4          0.00          2.63        25.33 o
 -12   5   4         72.18         56.91        19.74 o
 -11   5   4        252.19        242.33        26.24 o
 -10   5   4          0.10          3.79        14.56 o
  -9   5   4        157.14        127.88        14.17 o
  -8   5   4        441.10        420.63        22.53 o
  -7   5   4          0.01         -0.46         6.92 o
  -6   5   4        333.63        293.91        20.81 o
  -5   5   4        258.35        235.23        16.63 o
  -4   5   4        144.40        175.68        17.53 o
  -3   5   4         13.69         18.54         8.94 o
  -2   5   4          8.44          6.08         9.55 o
  -1   5   4       2048.14       2040.32        40.71 o
   0   5   4         99.71        102.98        10.92 o
   1   5   4         71.10         53.31         6.83 o
   2   5   4         19.76         17.66         7.34 o
   3   5   4       2580.26       2496.56        45.71 o
   4   5   4       1433.31       1484.58        33.74 o
   5   5   4        115.15        119.58        12.97 o
   6   5   4         34.06         18.71        10.90 o
   7   5   4        200.62        185.21        21.83 o
   8   5   4         56.89         58.37        18.90 o
   9   5   4          0.68         -3.93        12.53 o
  10   5   4         12.95          7.75        10.12 o
  11   5   4         55.53         61.50        19.01 o
  12   5   4         50.16        114.96        23.10 o
  13   5   4         31.21         68.29        22.04 o
  14   5   4          9.84         12.30        23.45 o
 -14   6   4         24.56        120.38        54.42 o
 -13   6   4          3.56         11.87        26.74 o
 -12   6   4         33.18          6.66        18.75 o
 -11   6   4        103.39         96.25        18.08 o
 -10   6   4         45.23         18.84        15.09 o
  -9   6   4        815.57        860.72        42.30 o
  -8   6   4         24.46         21.11         8.95 o
  -7   6   4        554.35        520.54        23.19 o
  -6   6   4         57.20         39.84        10.06 o
  -5   6   4        582.86        589.94        29.10 o
  -4   6   4       1236.94       1273.91        41.21 o
  -3   6   4       1776.26       1760.98        42.58 o
  -2   6   4          7.92         16.76         7.34 o
  -1   6   4          0.11         -4.36         5.97 o
   0   6   4        114.72        137.11        10.77 o
   1   6   4        121.53        135.83        11.19 o
   2   6   4        450.44        410.70        19.85 o
   3   6   4        293.69        324.11        16.62 o
   4   6   4        726.28        712.37        24.27 o
   5   6   4        375.67        318.85        15.03 o
   6   6   4        154.75        166.57        18.12 o
   7   6   4        351.60        317.28        24.28 o
   8   6   4         83.48         93.68        17.68 o
   9   6   4         46.07         45.50        14.01 o
  10   6   4        131.83         87.20        19.60 o
  11   6   4          6.67         13.80        14.67 o
  12   6   4         56.99         63.76        18.54 o
  13   6   4         21.61          1.68        36.20 o
 -13   7   4        142.08        207.42        39.57 o
 -12   7   4         39.02         52.76        18.68 o
 -11   7   4         15.81          5.30        16.48 o
 -10   7   4          3.35          0.97        13.24 o
  -9   7   4         23.18         24.38        13.46 o
  -8   7   4        941.61        927.62        45.05 o
  -7   7   4         63.10         69.45        13.74 o
  -6   7   4        115.03         95.59        12.61 o
  -5   7   4         39.14         49.02         9.49 o
  -4   7   4          0.45          8.47         9.24 o
  -3   7   4         80.68         84.42        11.87 o
  -2   7   4       1149.36       1168.63        34.99 o
  -1   7   4        122.88        145.51        12.30 o
   0   7   4        101.71         77.55        10.23 o
   1   7   4        791.32        788.65        28.23 o
   2   7   4         59.39         68.63         9.91 o
   3   7   4         88.26         87.11        10.58 o
   4   7   4         20.64          6.42         9.96 o
   5   7   4        164.26        146.16        16.89 o
   6   7   4         16.03         24.92        12.39 o
   7   7   4         31.36         27.87        13.39 o
   8   7   4         95.14         88.68        16.60 o
   9   7   4        192.14        235.68        28.78 o
  10   7   4         17.96          0.20        15.95 o
  11   7   4          5.48          5.08        15.27 o
 -13   8   4         80.06        123.41        55.26 o
 -12   8   4        158.57        139.12        33.29 o
 -11   8   4          0.77         -4.43        17.38 o
 -10   8   4          5.02         20.44        16.79 o
  -9   8   4         29.85         45.01        13.95 o
  -8   8   4         46.10         35.51        12.67 o
  -7   8   4        167.61        169.29        21.66 o
  -6   8   4         64.06         43.97        20.79 o
  -5   8   4         83.73         74.94        14.56 o
  -4   8   4          2.38          0.31         8.10 o
  -3   8   4          3.12          4.33         8.72 o
  -2   8   4        284.61        253.07        19.37 o
  -1   8   4          2.33          1.17         8.46 o
   0   8   4       1306.19       1331.06        39.70 o
   1   8   4        111.99        117.95        12.09 o
   2   8   4         15.85         12.29        10.05 o
   3   8   4          0.01        -10.48        10.48 o
   4   8   4        147.12        167.31        18.72 o
   5   8   4         88.05         72.25        14.40 o
   6   8   4         16.99         32.59        12.39 o
   7   8   4          2.25         17.91        12.36 o
   8   8   4          3.34          1.67        12.10 o
   9   8   4         29.78         50.55        18.17 o
  10   8   4          1.39         26.29        27.32 o
 -11   9   4         15.41         16.61        38.49 o
 -10   9   4          1.02        -11.25        18.15 o
  -9   9   4         10.78         12.93        16.11 o
  -8   9   4        164.02        160.53        25.91 o
  -7   9   4        140.95        124.74        20.64 o
  -6   9   4         51.78         43.31        17.44 o
  -5   9   4         93.38         84.14        17.99 o
  -4   9   4          1.30          3.56        10.59 o
  -3   9   4         46.54         55.54        14.38 o
  -2   9   4         66.36         39.00         9.49 o
  -1   9   4          7.96          2.31         9.64 o
   0   9   4        190.33        202.47        19.38 o
   1   9   4         34.64         18.23         9.85 o
   2   9   4         72.09         90.68        14.41 o
   3   9   4        250.71        277.55        24.80 o
   4   9   4        100.70        107.34        16.31 o
   5   9   4         28.07         15.32        12.25 o
   6   9   4         56.62         51.33        14.68 o
   7   9   4         58.26         59.21        16.07 o
   8   9   4        142.67        154.78        29.10 o
  -8  10   4        116.39        122.13        32.83 o
  -7  10   4          1.60        -17.16        17.16 o
  -6  10   4          0.52        -16.31        16.31 o
  -5  10   4         58.14         75.75        19.83 o
  -4  10   4          0.12         13.00        13.63 o
  -3  10   4         33.10         54.52        20.44 o
  -2  10   4         38.39         27.55        13.33 o
  -1  10   4          0.14          2.91        13.51 o
   0  10   4          8.59          5.04        11.53 o
   1  10   4          7.96         17.09        10.03 o
   2  10   4        355.65        374.86        27.98 o
   3  10   4         80.83        101.47        16.78 o
   4  10   4         16.49         34.16        13.42 o
   5  10   4          6.25         14.35        12.74 o
   6  10   4          0.25         -3.87        15.77 o
   7  10   4        102.97        131.17        59.24 o
  -5  11   4          1.40         20.91        47.05 o
  -4  11   4         36.45         84.63        51.64 o
  -3  11   4         11.17         63.86        47.29 o
  -2  11   4          4.43         17.96        32.49 o
  -1  11   4         70.47         84.23        43.50 o
   0  11   4          8.15         24.62        19.52 o
   1  11   4         27.01         22.25        19.84 o
   2  11   4         13.36          7.75        16.25 o
   3  11   4         35.11         63.27        29.97 o
   4  11   4          1.00         11.69        17.91 o
   5  11   4         23.41         53.05        25.81 o
 -17   1   5          0.56          6.31        32.13 o
 -16   1   5        142.12        188.59        45.26 o
 -15   1   5        128.20         57.98        27.67 o
 -14   1   5        160.07        186.54        33.60 o
 -13   1   5         12.17         -2.75        38.84 o
 -12   1   5         56.62         39.66        21.97 o
 -11   1   5        835.75        816.35        54.31 o
 -10   1   5        452.87        432.77        30.75 o
  -9   1   5       1125.25       1140.94        53.24 o
  -8   1   5        401.15        349.24        36.41 o
  -7   1   5       1460.75       1344.77        45.61 o
  -6   1   5        688.62        626.62        26.34 o
  -5   1   5        610.64        472.72        34.46 o
  -4   1   5       4178.11       3841.70        60.12 o
  -3   1   5       1068.51       1229.91        25.12 o
  -2   1   5       2689.29       2644.62        91.75 o
  -1   1   5        116.60        103.94         8.05 o
   0   1   5        138.05        258.16        15.48 o
   1   1   5       5128.29       5487.16        39.80 o
   2   1   5       3009.51       3084.68        32.67 o
   3   1   5       2301.67       2254.95        28.01 o
   4   1   5        244.68        253.33        11.43 o
   5   1   5       7197.79       7471.32        75.59 o
   6   1   5         61.94         59.68         5.61 o
   7   1   5        331.99        325.68        12.53 o
   8   1   5          1.98          4.44         6.13 o
   9   1   5         75.07         65.35         9.81 o
  10   1   5        220.12        244.86        20.95 o
  11   1   5          1.31         17.56        16.67 o
  12   1   5        143.19        148.09        22.69 o
  13   1   5          0.00          2.49        13.43 o
  14   1   5         44.73         25.69        26.82 o
  15   1   5         71.61        106.28        47.37 o
  16   1   5          4.22         92.19        50.32 o
 -16   2   5          0.04         23.27        40.24 o
 -15   2   5         10.48         42.34        24.78 o
 -14   2   5         24.58         17.55        23.77 o
 -13   2   5          6.24          7.74        31.95 o
 -12   2   5        282.85        283.58        38.21 o
 -11   2   5        115.27         75.86        26.43 o
 -10   2   5        192.88        230.29        30.97 o
  -9   2   5        911.38        988.44        57.32 o
  -8   2   5        546.82        463.16        41.15 o
  -7   2   5        181.44        217.38        21.80 o
  -6   2   5        243.21        263.28        17.19 o
  -5   2   5         12.93         24.70         9.16 o
  -4   2   5         59.98         61.34        16.67 o
  -3   2   5         13.62         56.45         7.51 o
  -2   2   5       1942.64       2177.86        29.56 o
  -1   2   5        163.32        160.62         7.52 o
   0   2   5       4335.49       4096.88        30.85 o
   1   2   5        294.41        218.43         7.15 o
   2   2   5       5755.88       5801.24        37.34 o
   3   2   5         81.32         64.90         7.27 o
   4   2   5       4355.31       4447.41        35.59 o
   5   2   5         20.37         35.93         4.84 o
   6   2   5         16.43         25.23         4.75 o
   7   2   5        230.08        256.81        13.28 o
   8   2   5          0.57         -1.69         8.25 o
   9   2   5        299.57        279.09        32.63 o
  10   2   5        826.80        800.90        55.07 o
  11   2   5         13.79         -0.83        12.44 o
  12   2   5          5.22          9.52        11.96 o
  13   2   5         66.21         92.67        21.68 o
  14   2   5        241.59        231.33        39.02 o
  15   2   5        146.80        142.48        43.96 o
 -16   3   5         31.15         53.75        35.66 o
 -15   3   5          0.07         39.20        35.22 o
 -14   3   5        142.00        146.16        25.70 o
 -13   3   5          5.00         20.42        19.61 o
 -12   3   5        448.10        428.95        37.51 o
 -11   3   5          6.80         36.95        21.34 o
 -10   3   5         65.07         61.41        19.15 o
  -9   3   5          9.47         38.36        12.45 o
  -8   3   5        908.20        938.98        40.10 o
  -7   3   5        144.04        177.77        21.38 o
  -6   3   5       1324.43       1280.75        45.46 o
  -5   3   5       1793.41       1797.20        44.49 o
  -4   3   5         79.16         70.65         8.39 o
  -3   3   5         39.15         18.41         5.38 o
  -2   3   5        339.08        303.64        11.60 o
  -1   3   5        761.98        982.74        18.83 o
   0   3   5        308.95        329.45        10.48 o
   1   3   5        316.43        308.65         9.42 o
   2   3   5       1602.46       1342.90        17.78 o
   3   3   5        125.94        135.50         7.51 o
   4   3   5       1250.43       1140.51        35.79 o
   5   3   5       1951.17       1874.27        36.23 o
   6   3   5        912.90        881.98        26.05 o
   7   3   5        976.27        881.61        30.15 o
   8   3   5          6.21         20.23         8.99 o
   9   3   5        171.67        139.63        16.33 o
  10   3   5        135.89        121.88        16.76 o
  11   3   5         17.78          8.09        17.78 o
  12   3   5         47.49         39.63        19.34 o
  13   3   5        199.25        148.56        26.01 o
  14   3   5         16.13         25.18        26.52 o
  15   3   5          6.86        -47.40        47.40 o
 -15   4   5        239.70        253.09        40.34 o
 -14   4   5        267.17        284.97        44.20 o
 -13   4   5          0.38         -4.98        14.42 o
 -12   4   5        295.03        329.35        33.95 o
 -11   4   5        726.21        739.93        42.17 o
 -10   4   5        571.34        504.75        25.03 o
  -9   4   5          0.87         13.43         9.25 o
  -8   4   5         55.20         49.03        12.26 o
  -7   4   5        121.47        125.57        18.85 o
  -6   4   5        269.12        246.63        21.40 o
  -5   4   5         55.66         45.01        11.53 o
  -4   4   5        939.61       1039.40        32.44 o
  -3   4   5       2893.85       3007.22        45.86 o
  -2   4   5          2.44          4.21         5.16 o
  -1   4   5       1351.08       1414.37        25.50 o
   0   4   5       1243.52       1449.64        25.19 o
   1   4   5       1210.25       1142.89        22.31 o
   2   4   5         20.80         37.76         5.15 o
   3   4   5         69.75         81.41         7.24 o
   4   4   5       1074.10        986.28        22.85 o
   5   4   5        397.27        446.90        22.86 o
   6   4   5       1129.85       1224.26        45.49 o
   7   4   5        172.18        143.24        18.99 o
   8   4   5       3659.08       3520.68        73.51 o
   9   4   5          2.28          1.71        15.19 o
  10   4   5         20.50         34.08        27.00 o
  11   4   5         23.40         20.58        16.50 o
  12   4   5          9.66         15.87        18.26 o
  13   4   5         33.74         36.60        24.35 o
  14   4   5         10.86         27.05        22.86 o
  15   4   5         28.66         44.99        34.90 o
 -15   5   5        132.57        -40.83        57.00 o
 -14   5   5        289.66        210.97        65.14 o
 -13   5   5         73.40         45.66        20.78 o
 -12   5   5         48.59         66.63        15.88 o
 -11   5   5        188.03        192.37        24.26 o
 -10   5   5        491.10        487.19        35.05 o
  -9   5   5        167.99        146.78        20.54 o
  -8   5   5         41.58         37.15        16.81 o
  -7   5   5         10.41         34.69         9.75 o
  -6   5   5       2420.15       2355.89        56.22 o
  -5   5   5        699.96        719.46        28.84 o
  -4   5   5       2242.45       2318.49        67.16 o
  -3   5   5        206.15        189.52        17.66 o
  -2   5   5        369.56        334.01        19.67 o
  -1   5   5        551.33        534.78        24.67 o
   0   5   5       1891.41       1898.38        40.20 o
   1   5   5       2191.49       2274.66        41.45 o
   2   5   5          5.18         13.41         6.34 o
   3   5   5        854.91        836.67        25.41 o
   4   5   5        331.05        286.04        14.46 o
   5   5   5       1781.07       1774.84        46.25 o
   6   5   5        640.50        599.78        41.21 o
   7   5   5        175.06        163.11        20.46 o
   8   5   5         27.52         20.35        16.32 o
   9   5   5        109.98         92.61        23.56 o
  10   5   5          0.43          5.75        14.51 o
  11   5   5        107.10        109.27        21.39 o
  12   5   5         40.86         65.13        22.72 o
  13   5   5          2.33         36.72        23.40 o
  14   5   5          0.51        -11.80        30.82 o
 -14   6   5          1.16         15.60        38.77 o
 -13   6   5         51.81         57.42        49.61 o
 -12   6   5         23.61         24.77        21.63 o
 -11   6   5         72.58         68.56        16.60 o
 -10   6   5        555.44        523.73        36.80 o
  -9   6   5         25.80         25.74        12.30 o
  -8   6   5        748.25        727.86        32.48 o
  -7   6   5        117.96        112.43        12.10 o
  -6   6   5          2.31          0.53        13.17 o
  -5   6   5        142.13        144.43        16.71 o
  -4   6   5        135.24        163.75        18.03 o
  -3   6   5         37.25         41.84        10.56 o
  -2   6   5         65.00         48.13         8.03 o
  -1   6   5        120.26        135.73        10.65 o
   0   6   5         21.18         14.51         5.82 o
   1   6   5        928.91       1004.06        28.51 o
   2   6   5         98.71         82.93         9.87 o
   3   6   5        113.84        115.68        10.92 o
   4   6   5       1317.74       1226.30        31.08 o
   5   6   5        248.17        204.25        12.18 o
   6   6   5        646.62        645.62        34.03 o
   7   6   5        120.42         80.42        14.02 o
   8   6   5        196.60        181.45        20.25 o
   9   6   5         38.23         42.18        29.15 o
  10   6   5        140.20        110.50        21.16 o
  11   6   5         75.36         76.82        18.07 o
  12   6   5        248.48        273.13        37.78 o
  13   6   5         47.29         31.42        34.52 o
 -14   7   5          0.01         68.36        37.46 o
 -13   7   5         46.24         49.58        24.27 o
 -12   7   5          0.29          5.92        16.34 o
 -11   7   5         77.56         95.44        21.55 o
 -10   7   5          1.26          6.48        17.18 o
  -9   7   5          2.07         18.29        12.73 o
  -8   7   5        175.80        146.45        20.12 o
  -7   7   5        406.93        413.79        30.41 o
  -6   7   5        179.34        154.91        19.36 o
  -5   7   5          0.06         -7.76        10.48 o
  -4   7   5         68.67         90.44        12.56 o
  -3   7   5        428.87        418.48        23.33 o
  -2   7   5        173.74        169.25        14.82 o
  -1   7   5        661.78        669.22        24.69 o
   0   7   5         39.32         32.65         8.55 o
   1   7   5        226.78        236.63        16.06 o
   2   7   5        438.08        425.35        21.96 o
   3   7   5         63.50         46.32        11.03 o
   4   7   5        388.92        380.73        25.33 o
   5   7   5        867.97        802.09        36.86 o
   6   7   5         13.87         18.94        11.17 o
   7   7   5         92.49         92.02        16.39 o
   8   7   5         83.66        102.88        17.58 o
   9   7   5         72.88         43.83        18.21 o
  10   7   5         12.74          4.34        14.37 o
  11   7   5        122.65         99.47        25.87 o
 -13   8   5          2.74         17.55        28.68 o
 -12   8   5         87.15         45.24        29.27 o
 -11   8   5         31.33         29.77        17.64 o
 -10   8   5         31.28         50.25        17.25 o
  -9   8   5         25.51          7.56        12.18 o
  -8   8   5          1.60         12.51        12.34 o
  -7   8   5        852.87        897.52        46.34 o
  -6   8   5         32.52         30.42        13.30 o
  -5   8   5        712.82        735.07        34.04 o
  -4   8   5        471.79        511.35        28.81 o
  -3   8   5        118.93        121.45        15.43 o
  -2   8   5         10.47          4.84         8.54 o
  -1   8   5        241.90        231.11        18.77 o
   0   8   5        191.74        189.14        16.14 o
   1   8   5         73.94         64.18        10.15 o
   2   8   5         32.17         19.78         9.73 o
   3   8   5         14.95          9.23        10.23 o
   4   8   5         14.51         -0.80        10.08 o
   5   8   5          0.04        -10.18        11.27 o
   6   8   5        176.60        190.45        21.72 o
   7   8   5          6.86         -6.74        11.68 o
   8   8   5          3.15        -15.16        15.16 o
   9   8   5        114.53        157.59        30.30 o
  10   8   5         23.27        -31.95        35.14 o
 -11   9   5         35.11         53.42        60.89 o
 -10   9   5          2.13         23.54        19.04 o
  -9   9   5        128.89        171.94        27.70 o
  -8   9   5         29.25         22.44        16.74 o
  -7   9   5         50.85         30.55        18.25 o
  -6   9   5         26.09          6.21        14.07 o
  -5   9   5          4.17        -11.01        15.59 o
  -4   9   5          1.07         -0.19        10.43 o
  -3   9   5         17.03         14.36        11.03 o
  -2   9   5          4.03         14.13        10.08 o
  -1   9   5         16.53         -4.84        12.76 o
   0   9   5         63.08         60.75        11.46 o
   1   9   5         20.86         -3.92        10.32 o
   2   9   5         14.90         18.58        11.61 o
   3   9   5         17.74         21.77        11.57 o
   4   9   5          3.64          6.89        12.08 o
   5   9   5         94.29         83.83        15.65 o
   6   9   5          8.61         10.39        11.49 o
   7   9   5          4.27         -9.59        13.62 o
   8   9   5         29.64         34.31        26.98 o
  -9  10   5         61.42         63.11        33.78 o
  -8  10   5         43.61          8.89        47.36 o
  -7  10   5         20.52         13.30        18.87 o
  -6  10   5         44.45         31.72        17.68 o
  -5  10   5          8.81         22.62        15.74 o
  -4  10   5         56.11         51.88        17.54 o
  -3  10   5         25.20         19.70        15.33 o
  -2  10   5          2.62          2.35        13.79 o
  -1  10   5          0.71         -8.80        13.48 o
   0  10   5         21.00         -2.98        12.10 o
   1  10   5          8.62          9.87        10.35 o
   2  10   5         91.30        101.04        15.53 o
   3  10   5          0.40          4.30        11.50 o
   4  10   5          4.49          3.76        11.40 o
   5  10   5         72.16         72.50        17.04 o
   6  10   5         66.01         44.41        27.51 o
  -5  11   5         66.60        112.71        52.70 o
  -4  11   5        145.85        161.28        65.58 o
  -3  11   5         15.99         23.12        32.67 o
  -2  11   5         89.75         72.76        49.03 o
  -1  11   5         10.02          0.21        18.38 o
   0  11   5         29.60          3.22        22.15 o
   1  11   5        247.55        293.96        37.09 o
   2  11   5         12.46         11.40        14.06 o
   3  11   5        102.01        142.34        38.81 o
   4  11   5         21.31         71.30        31.91 o
 -17   0   6          0.18         70.77        60.58 o
 -16   0   6        369.90        260.48        78.70 o
 -15   0   6        374.85        423.27        61.01 o
 -14   0   6        138.76        223.64        46.36 o
 -13   0   6         18.74         33.30        68.65 o
 -12   0   6          4.91         22.31        39.45 o
 -11   0   6         43.36        106.81        66.43 o
 -10   0   6       1711.55       1706.22        91.84 o
  -9   0   6        122.76        197.60        49.09 o
  -8   0   6       5817.47       6065.71       215.19 o
  -7   0   6        235.87        254.27        31.24 o
  -6   0   6       4371.83       4725.82       150.34 o
  -5   0   6        946.40       1059.39        63.63 o
  -4   0   6       2084.47       2114.75        62.61 o
  -3   0   6       1570.40       1842.94        61.36 o
  -2   0   6      11397.08      11795.90        74.94 o
  -1   0   6      18554.01      17288.81       105.75 o
   0   0   6        157.98        160.45         7.63 o
   1   0   6        594.29        474.06        15.13 o
   2   0   6       6042.63       6637.47        53.47 o
   3   0   6       4037.81       4377.37        59.42 o
   4   0   6       1448.04       1452.78        27.89 o
   5   0   6         10.32          6.55         4.58 o
   6   0   6       8276.62       8314.66        82.40 o
   7   0   6        331.52        337.77        18.24 o
   8   0   6       1082.66       1059.01        31.90 o
   9   0   6         11.81          6.39         6.43 o
  10   0   6        268.84        250.24        32.30 o
  11   0   6          0.06         12.26        28.81 o
  12   0   6         16.64         24.48        27.37 o
  13   0   6        217.37        254.27        46.13 o
  14   0   6          6.17         36.12        29.71 o
 -17   1   6        162.30        169.35        72.09 o
 -16   1   6         46.46         -0.60        31.52 o
 -15   1   6        265.40        315.92        52.92 o
 -14   1   6         80.39         82.29        29.73 o
 -13   1   6          2.94        -12.04        26.29 o
 -12   1   6        140.12        111.37        30.99 o
 -11   1   6        317.04        309.21        42.50 o
 -10   1   6         80.28         55.23        22.06 o
  -9   1   6       1878.83       2077.08       142.99 o
  -8   1   6        132.66        105.12        22.61 o
  -7   1   6          4.48          5.19         9.44 o
  -6   1   6       7177.61       7183.16        99.54 o
  -5   1   6         22.18         23.36        21.69 o
  -4   1   6        919.30        989.25        30.08 o
  -3   1   6       1345.48       1248.72        26.22 o
  -2   1   6          0.35          9.56         6.57 o
  -1   1   6        514.27        539.23        16.73 o
   0   1   6        101.39         93.64         5.99 o
   1   1   6         58.31        102.23         5.60 o
   2   1   6          0.12          1.93         4.23 o
   3   1   6       1111.32       1241.62        21.68 o
   4   1   6          0.76          1.61         5.52 o
   5   1   6        751.66        845.66        22.79 o
   6   1   6        975.97        907.94        30.75 o
   7   1   6         10.63         14.18         4.02 o
   8   1   6        136.72        133.68         9.44 o
   9   1   6        265.42        275.53        15.43 o
  10   1   6        119.81         81.82        13.49 o
  11   1   6        126.07        164.91        23.40 o
  12   1   6        157.97        183.72        24.88 o
  13   1   6        452.43        384.24        35.39 o
  14   1   6        118.76         94.58        35.97 o
  15   1   6         32.52         26.67        33.56 o
 -16   2   6          0.05         63.62        39.79 o
 -15   2   6        124.36        117.09        29.30 o
 -14   2   6        112.61         31.83        43.79 o
 -13   2   6        211.21        211.24        34.27 o
 -12   2   6         14.95          5.91        30.49 o
 -11   2   6        106.72        116.56        33.71 o
 -10   2   6         13.58        -10.09        30.47 o
  -9   2   6         98.42         65.57        39.82 o
  -8   2   6        779.26        739.66        52.64 o
  -7   2   6        181.44        218.51        20.69 o
  -6   2   6        109.92        187.38        16.37 o
  -5   2   6       3905.84       3802.00        56.75 o
  -4   2   6        577.78        512.12        20.06 o
  -3   2   6        314.64        303.61        14.74 o
  -2   2   6       3782.69       3770.08        40.56 o
  -1   2   6         58.73         36.61         4.14 o
   0   2   6        359.35        369.69        10.78 o
   1   2   6       1680.34       1514.50        18.25 o
   2   2   6       1123.37        993.04        17.47 o
   3   2   6        777.62        735.49        16.37 o
   4   2   6       4540.15       4624.96        37.02 o
   5   2   6         10.51          8.96         3.85 o
   6   2   6        698.98        738.92        18.60 o
   7   2   6        354.57        342.47        16.76 o
   8   2   6          1.07          0.76        11.51 o
   9   2   6        431.26        419.52        39.85 o
  10   2   6         47.46         34.01        16.13 o
  11   2   6         21.20         31.87        14.17 o
  12   2   6        127.26        120.09        21.79 o
  13   2   6        198.00        227.51        31.01 o
  14   2   6          6.33         25.55        29.27 o
  15   2   6         45.30         73.19        42.87 o
 -16   3   6        188.47        226.50        42.41 o
 -15   3   6        122.09        151.67        34.13 o
 -14   3   6         26.64         45.91        17.35 o
 -13   3   6         17.05         50.41        17.88 o
 -12   3   6         32.43         30.35        16.75 o
 -11   3   6         17.83         18.37        15.74 o
 -10   3   6        215.56        223.99        26.90 o
  -9   3   6        468.80        487.55        31.77 o
  -8   3   6        157.26        115.71        16.23 o
  -7   3   6        136.53        144.82        17.35 o
  -6   3   6         32.56         67.76        17.30 o
  -5   3   6       2790.62       2681.94        50.45 o
  -4   3   6       1460.28       1535.81        33.08 o
  -3   3   6        771.07        782.30        18.92 o
  -2   3   6       1506.47       1556.28        24.06 o
  -1   3   6        348.85        367.90        12.42 o
   0   3   6       1732.70       1690.15        23.66 o
   1   3   6       1943.38       2337.40        27.30 o
   2   3   6       1759.86       1886.67        22.20 o
   3   3   6       3067.24       3196.02        36.46 o
   4   3   6       1989.11       1896.63        28.66 o
   5   3   6        551.76        609.32        20.09 o
   6   3   6         15.55         11.69         6.37 o
   7   3   6        897.27        861.03        29.52 o
   8   3   6         22.67         17.49         9.71 o
   9   3   6        131.37        133.22        13.75 o
  10   3   6         49.67         40.75        16.22 o
  11   3   6        112.60        122.34        28.30 o
  12   3   6        178.28        180.39        27.51 o
  13   3   6         58.93         49.96        22.30 o
  14   3   6         31.94         24.43        18.86 o
 -15   4   6          0.03         40.31        25.13 o
 -14   4   6        408.80        391.56        49.17 o
 -13   4   6        453.57        399.69        37.92 o
 -12   4   6         47.10         28.25        16.06 o
 -11   4   6        268.76        270.57        22.23 o
 -10   4   6        617.32        546.13        29.56 o
  -9   4   6          0.70         -2.32         9.04 o
  -8   4   6         39.83         19.69         8.69 o
  -7   4   6       2203.63       2120.47        47.51 o
  -6   4   6        207.59        247.17        20.07 o
  -5   4   6        914.53        867.75        34.00 o
  -4   4   6        346.65        281.55        17.45 o
  -3   4   6        372.30        335.94        17.05 o
  -2   4   6        144.50        145.94        10.74 o
  -1   4   6       2491.34       2560.97        37.50 o
   0   4   6       1591.36       1607.77        28.51 o
   1   4   6       1514.01       1558.46        26.20 o
   2   4   6        203.39        199.32         8.88 o
   3   4   6        293.42        325.07        13.39 o
   4   4   6         54.32         54.88         6.07 o
   5   4   6         77.04         90.56        11.50 o
   6   4   6       1121.83       1157.75        44.15 o
   7   4   6       2179.53       2103.76        60.15 o
   8   4   6          2.31         16.80        11.75 o
   9   4   6       1087.16       1145.20        43.28 o
  10   4   6         35.50         39.40        15.23 o
  11   4   6         21.60         52.78        22.39 o
  12   4   6         16.55         12.23        25.69 o
  13   4   6         75.34         81.97        26.98 o
  14   4   6         22.51         42.01        32.75 o
  15   4   6         25.00         28.65        30.77 o
 -15   5   6          0.08        -71.17        71.17 o
 -14   5   6          7.52        -24.49        24.49 o
 -13   5   6        122.81        114.19        35.89 o
 -12   5   6        277.32        321.74        31.03 o
 -11   5   6          2.45          3.77        14.32 o
 -10   5   6         50.14         31.33        16.05 o
  -9   5   6        170.12        136.17        14.88 o
  -8   5   6       1177.46       1215.25        38.44 o
  -7   5   6         11.09         29.76        10.33 o
  -6   5   6          2.12          0.89        11.44 o
  -5   5   6        271.54        257.91        21.86 o
  -4   5   6         38.76         17.78        10.98 o
  -3   5   6        707.11        719.50        33.00 o
  -2   5   6          8.30         25.39         8.43 o
  -1   5   6          2.57         -3.31         6.46 o
   0   5   6        203.96        198.53        12.02 o
   1   5   6         26.75         22.88         6.07 o
   2   5   6          0.00          4.28         3.34 o
   3   5   6         13.54         16.36         5.80 o
   4   5   6          0.17          3.56         6.92 o
   5   5   6        104.96         97.34        11.37 o
   6   5   6        154.93        143.13        22.99 o
   7   5   6        358.87        316.91        30.16 o
   8   5   6         65.67         80.35        17.90 o
   9   5   6        311.60        284.19        29.21 o
  10   5   6          8.50          7.80        15.06 o
  11   5   6        122.38        122.23        22.81 o
  12   5   6         38.33         75.54        22.97 o
  13   5   6         80.34         76.90        29.81 o
  14   5   6          6.72          1.40        24.86 o
 -14   6   6         49.04         84.66        50.42 o
 -13   6   6        349.13        344.99        41.25 o
 -12   6   6         92.25        122.38        21.74 o
 -11   6   6        110.49        102.83        19.72 o
 -10   6   6        129.47        106.85        22.62 o
  -9   6   6         39.54         68.15        20.13 o
  -8   6   6        188.17        230.04        24.67 o
  -7   6   6        360.75        369.60        27.36 o
  -6   6   6          0.84        -10.50        11.65 o
  -5   6   6       1141.45       1125.07        44.01 o
  -4   6   6         51.82         36.14        11.66 o
  -3   6   6       2522.91       2460.76        56.02 o
  -2   6   6        188.07        183.62        14.48 o
  -1   6   6       1110.89       1149.29        30.21 o
   0   6   6        968.87        959.88        28.09 o
   1   6   6        352.08        327.88        16.71 o
   2   6   6         65.33         55.90         9.09 o
   3   6   6         69.89         50.62         8.03 o
   4   6   6        112.23        112.79        11.19 o
   5   6   6        553.08        505.13        27.57 o
   6   6   6          7.25          5.08         9.55 o
   7   6   6        225.67        215.61        20.13 o
   8   6   6        582.97        587.57        34.24 o
   9   6   6         50.17         42.09        16.08 o
  10   6   6         42.64         49.76        15.28 o
  11   6   6        129.73        183.77        32.43 o
  12   6   6          0.58         12.08        26.15 o
 -14   7   6          0.09         72.41        38.94 o
 -13   7   6         40.46         78.90        30.03 o
 -12   7   6          0.50          4.44        16.09 o
 -11   7   6        108.99        103.16        18.79 o
 -10   7   6         63.52         65.84        15.83 o
  -9   7   6        164.48        212.33        23.38 o
  -8   7   6          6.65          5.42        12.95 o
  -7   7   6         97.90         60.15        13.54 o
  -6   7   6         25.19         11.31         9.51 o
  -5   7   6        567.49        529.10        29.24 o
  -4   7   6       1165.75       1242.44        43.53 o
  -3   7   6         44.20         31.85         9.11 o
  -2   7   6          2.12         -5.77        10.54 o
  -1   7   6          1.88         17.49         9.13 o
   0   7   6        258.20        261.80        17.46 o
   1   7   6        721.49        623.62        28.88 o
   2   7   6          3.10          0.04         8.24 o
   3   7   6        286.01        275.87        20.33 o
   4   7   6         17.76         18.49        11.64 o
   5   7   6         82.78         63.30        12.54 o
   6   7   6         60.14         55.61        13.03 o
   7   7   6        154.28        153.98        19.30 o
   8   7   6         40.26         24.88        14.85 o
   9   7   6         27.14         30.44        21.20 o
  10   7   6         14.55          7.31        19.47 o
  11   7   6         12.30         -9.40        55.71 o
 -13   8   6         46.07        108.92        65.04 o
 -12   8   6         97.22        110.33        38.92 o
 -11   8   6          5.40         -1.69        17.62 o
 -10   8   6         39.29         28.52        14.16 o
  -9   8   6         30.84         27.61        12.40 o
  -8   8   6         69.89         72.06        16.80 o
  -7   8   6          0.43         -2.23        12.67 o
  -6   8   6         22.91         20.56        10.89 o
  -5   8   6        370.72        384.06        24.33 o
  -4   8   6        207.68        205.46        19.59 o
  -3   8   6        393.36        408.50        26.09 o
  -2   8   6          2.81         -3.38         9.65 o
  -1   8   6        527.61        517.11        27.79 o
   0   8   6         57.87         77.45        11.73 o
   1   8   6          0.24         -0.54         9.15 o
   2   8   6         47.63         62.21        11.66 o
   3   8   6         35.71         26.97        10.20 o
   4   8   6          7.10          5.07         9.48 o
   5   8   6         91.51         82.26        14.05 o
   6   8   6          5.54         -6.42        11.02 o
   7   8   6         32.62         24.31        14.67 o
   8   8   6          9.99          5.71        16.29 o
   9   8   6         53.43        102.03        25.27 o
  10   8   6          0.25          2.23        26.75 o
 -11   9   6        210.88        158.80        68.64 o
 -10   9   6          4.33         91.15        31.83 o
  -9   9   6         25.27         38.64        16.29 o
  -8   9   6         23.19         10.71        15.12 o
  -7   9   6         13.79          8.41        16.27 o
  -6   9   6        204.74        216.55        26.24 o
  -5   9   6        228.31        224.28        28.34 o
  -4   9   6         79.92         69.56        14.20 o
  -3   9   6          3.14          1.59         9.25 o
  -2   9   6        230.12        253.58        22.31 o
  -1   9   6         10.68          5.46        12.08 o
   0   9   6        125.27        151.33        16.72 o
   1   9   6        239.48        240.10        21.40 o
   2   9   6        138.15        130.31        16.21 o
   3   9   6        322.38        321.06        26.46 o
   4   9   6          8.64         -5.15        11.14 o
   5   9   6          0.68          9.67        11.18 o
   6   9   6          8.80         -7.92        13.34 o
   7   9   6         46.66         47.85        19.36 o
   8   9   6         24.41         41.18        35.03 o
  -9  10   6          0.92         17.02        50.14 o
  -8  10   6         41.13         30.14        25.87 o
  -7  10   6          1.49         -6.93        29.54 o
  -6  10   6         98.15         99.46        23.88 o
  -5  10   6         35.40         37.85        17.88 o
  -4  10   6        342.32        378.78        42.63 o
  -3  10   6         25.16         42.61        16.04 o
  -2  10   6          3.41         -7.97        12.81 o
  -1  10   6        125.52        114.00        21.38 o
   0  10   6         16.99          7.14        12.95 o
   1  10   6         87.07         91.04        14.40 o
   2  10   6        186.52        205.23        21.75 o
   3  10   6        179.38        186.02        22.51 o
   4  10   6         24.91         29.71        15.48 o
   5  10   6          0.37         -1.31        16.42 o
   6  10   6         81.88         87.32        33.95 o
  -6  11   6          0.37        -71.54        71.54 o
  -5  11   6          1.59         20.63        39.19 o
  -4  11   6          2.55         34.27        44.46 o
  -3  11   6         24.03         70.70        43.17 o
  -2  11   6         35.83         25.05        37.09 o
  -1  11   6         35.83         18.18        25.99 o
   0  11   6          8.63        -10.21        22.38 o
   1  11   6         15.63         21.84        22.66 o
   2  11   6         72.20         91.74        29.99 o
   3  11   6          0.06          5.15        20.12 o
   4  11   6         12.58         38.57        26.36 o
 -17   1   7         28.49         38.46        31.38 o
 -16   1   7         13.87          3.04        25.30 o
 -15   1   7         46.07         25.56        28.69 o
 -14   1   7        164.82        181.88        34.26 o
 -13   1   7        416.80        453.96        51.18 o
 -12   1   7        310.19        311.99        59.65 o
 -11   1   7         34.41          6.98        20.15 o
 -10   1   7        148.61        135.61        29.60 o
  -9   1   7          0.27          3.10        20.71 o
  -8   1   7        999.79       1037.85        60.97 o
  -7   1   7        999.93        933.19        43.56 o
  -6   1   7         92.47         50.96        19.93 o
  -5   1   7       2980.53       3500.55        63.13 o
  -4   1   7        106.18        172.46        12.32 o
  -3   1   7        124.04        135.16        11.14 o
  -2   1   7       3022.30       2758.64        44.67 o
  -1   1   7        588.46        637.05        20.98 o
   0   1   7       2398.99       2423.28        26.17 o
   1   1   7         50.76         77.81         7.14 o
   2   1   7       1678.23       1424.54        20.76 o
   3   1   7        521.14        555.39        14.54 o
   4   1   7         18.33         16.75         5.47 o
   5   1   7          0.14         -1.39         5.06 o
   6   1   7         72.43         69.64         7.16 o
   7   1   7        747.73        680.87        29.41 o
   8   1   7          3.34          3.12         2.51 o
   9   1   7       1317.68       1305.15        44.76 o
  10   1   7          0.23         -9.42         9.42 o
  11   1   7         60.75         50.54        15.25 o
  12   1   7          8.48         -7.00        13.63 o
  13   1   7         27.73         39.06        25.13 o
  14   1   7         24.16         44.76        31.64 o
  15   1   7          2.54         20.70        32.81 o
 -17   2   7        132.05        394.14        99.28 o
 -16   2   7         33.80         41.45        29.22 o
 -15   2   7         35.41         88.98        45.09 o
 -14   2   7        117.28        134.37        37.53 o
 -13   2   7        684.72        692.64        68.57 o
 -12   2   7        618.87        554.51        59.16 o
 -11   2   7         34.89         14.06        23.79 o
 -10   2   7          2.66          1.76        27.08 o
  -9   2   7       1229.25       1242.15        66.12 o
  -8   2   7       1448.13       1375.98        92.24 o
  -7   2   7        119.25         87.30        17.14 o
  -6   2   7       1598.25       1732.40        44.45 o
  -5   2   7        939.19        857.73        36.21 o
  -4   2   7        126.33        122.82        18.89 o
  -3   2   7       4153.85       3799.67        43.42 o
  -2   2   7          1.58         11.90         4.62 o
  -1   2   7       2415.92       2641.36        27.51 o
   0   2   7       3055.40       3266.87        29.37 o
   1   2   7        307.18        365.48         9.64 o
   2   2   7        614.83        614.05        14.02 o
   3   2   7        770.04        861.51        20.39 o
   4   2   7         35.91         28.47         3.85 o
   5   2   7        164.14        175.72         8.27 o
   6   2   7         48.38         34.35         5.12 o
   7   2   7         98.48         84.72         7.74 o
   8   2   7        443.28        416.73        17.96 o
   9   2   7        383.40        381.37        23.55 o
  10   2   7        296.14        325.61        31.77 o
  11   2   7          6.16         17.82        12.47 o
  12   2   7        173.88        187.87        27.07 o
  13   2   7        119.07        126.30        23.62 o
  14   2   7         89.55         61.64        34.30 o
  15   2   7         41.33         14.30        30.39 o
 -16   3   7         54.83         21.80        27.17 o
 -15   3   7          0.19         21.03        24.36 o
 -14   3   7         36.34         53.40        21.33 o
 -13   3   7         26.64         43.23        15.91 o
 -12   3   7        258.13        314.59        41.67 o
 -11   3   7         22.40         43.09        17.36 o
 -10   3   7         16.26         23.32        15.47 o
  -9   3   7        204.55        231.41        24.45 o
  -8   3   7        229.15        231.17        20.68 o
  -7   3   7        216.12        207.35        18.61 o
  -6   3   7         23.19          0.10        11.68 o
  -5   3   7        998.76        989.50        33.38 o
  -4   3   7       2047.13       2219.61        40.92 o
  -3   3   7       2310.91       2493.21        33.66 o
  -2   3   7          1.27          7.95         7.53 o
  -1   3   7       2664.15       2795.11        32.02 o
   0   3   7       1559.71       1509.35        23.44 o
   1   3   7         38.23         76.57         5.66 o
   2   3   7       2561.77       2600.07        28.29 o
   3   3   7        237.24        297.17        11.65 o
   4   3   7          4.67          4.76         4.97 o
   5   3   7         14.97         16.92         4.39 o
   6   3   7         51.10         42.77         9.88 o
   7   3   7         38.87         36.77         8.28 o
   8   3   7          2.98         -8.04         9.15 o
   9   3   7        273.96        239.85        20.38 o
  10   3   7        232.05        214.00        24.92 o
  11   3   7          0.04        -14.21        14.98 o
  12   3   7         66.05         58.95        19.01 o
  13   3   7         28.17         28.31        22.35 o
  14   3   7          6.84          3.01        19.26 o
 -15   4   7        264.24        289.48        43.43 o
 -14   4   7          9.97        -15.63        16.04 o
 -13   4   7         28.92         29.29        19.23 o
 -12   4   7          0.03         -8.31        13.88 o
 -11   4   7        152.00         88.81        22.04 o
 -10   4   7        150.30        163.61        19.76 o
  -9   4   7          3.54         -2.45        14.11 o
  -8   4   7        221.70        260.54        20.64 o
  -7   4   7        888.91        905.34        41.19 o
  -6   4   7       1112.85        993.00        39.40 o
  -5   4   7       2918.91       2828.55        62.51 o
  -4   4   7        343.36        374.52        22.14 o
  -3   4   7        945.13        895.22        29.30 o
  -2   4   7       1448.80       1573.69        34.92 o
  -1   4   7        312.17        291.72        14.24 o
   0   4   7         39.45         35.22         5.58 o
   1   4   7         66.39         50.96         5.74 o
   2   4   7        123.52        117.16         7.69 o
   3   4   7        836.43        829.56        18.17 o
   4   4   7        239.85        226.42        11.04 o
   5   4   7        403.23        357.98        19.75 o
   6   4   7       2320.46       2298.03        60.18 o
   7   4   7        347.92        344.47        23.24 o
   8   4   7        693.57        668.10        31.53 o
   9   4   7        202.51        193.00        24.20 o
  10   4   7          0.02         11.87        20.94 o
  11   4   7         49.71         83.86        20.13 o
  12   4   7         41.67         71.52        23.99 o
  13   4   7          3.12         31.32        19.75 o
  14   4   7          0.01        -29.02        30.71 o
 -15   5   7         15.82        -48.54        56.05 o
 -14   5   7         30.07         32.27        22.91 o
 -13   5   7         13.55         21.10        16.30 o
 -12   5   7          0.28         10.58        19.78 o
 -11   5   7         64.53         80.64        17.55 o
 -10   5   7        986.01        948.90        49.40 o
  -9   5   7         95.34         78.74        15.59 o
  -8   5   7        814.86        795.61        36.54 o
  -7   5   7          5.92         18.03        13.01 o
  -6   5   7       1049.21       1000.32        43.45 o
  -5   5   7        523.01        513.26        30.59 o
  -4   5   7       1025.93       1003.75        34.23 o
  -3   5   7        694.97        679.06        29.46 o
  -2   5   7       1377.12       1399.74        37.30 o
  -1   5   7         14.44         11.05         5.63 o
   0   5   7        704.11        717.16        22.63 o
   1   5   7          0.06          4.51         4.70 o
   2   5   7          0.14          1.66         3.48 o
   3   5   7       1095.27       1082.19        26.50 o
   4   5   7       1253.90       1198.23        29.24 o
   5   5   7       1366.93       1269.93        36.92 o
   6   5   7        874.45        796.59        42.48 o
   7   5   7       1012.32       1057.50        52.13 o
   8   5   7        255.03        253.21        26.80 o
   9   5   7       1174.65       1146.94        55.30 o
  10   5   7        745.79        750.31        46.79 o
  11   5   7        348.59        408.60        43.69 o
  12   5   7          0.73         48.95        21.02 o
  13   5   7          4.06          3.40        27.78 o
 -14   6   7         14.82         45.66        39.21 o
 -13   6   7          8.44         14.74        20.40 o
 -12   6   7          1.28          5.44        18.44 o
 -11   6   7        112.71         95.09        19.82 o
 -10   6   7          2.16         -4.54        14.91 o
  -9   6   7          3.62         -1.70        13.92 o
  -8   6   7          0.19          6.07        13.78 o
  -7   6   7        226.52        264.05        23.40 o
  -6   6   7        358.02        385.78        27.04 o
  -5   6   7         87.89         88.55        15.12 o
  -4   6   7        943.15        935.56        35.84 o
  -3   6   7        828.25        849.64        33.59 o
  -2   6   7       1112.39       1077.15        37.31 o
  -1   6   7        271.83        257.26        15.76 o
   0   6   7        527.34        519.17        23.15 o
   1   6   7        103.72        110.67        10.54 o
   2   6   7        301.47        259.01        16.31 o
   3   6   7         39.35         36.94         7.75 o
   4   6   7       1225.33       1117.04        31.50 o
   5   6   7        116.53        139.33        17.46 o
   6   6   7        180.28        163.14        18.96 o
   7   6   7         23.54         13.06        16.65 o
   8   6   7          6.21         -8.96        14.54 o
   9   6   7        131.72        100.31        19.23 o
  10   6   7         10.65         -4.45        20.11 o
  11   6   7         15.58         26.31        20.64 o
  12   6   7          0.06        -25.63        26.82 o
 -14   7   7         71.31        212.80        52.24 o
 -13   7   7         23.76        106.14        41.42 o
 -12   7   7         57.02         74.77        21.20 o
 -11   7   7          7.86         21.58        12.55 o
 -10   7   7          1.50          7.46        13.63 o
  -9   7   7        256.35        284.43        27.76 o
  -8   7   7         22.36         28.39        13.96 o
  -7   7   7          7.62         -2.78        10.20 o
  -6   7   7         24.09         21.91        13.22 o
  -5   7   7         16.37         14.48         9.29 o
  -4   7   7        508.24        494.55        28.26 o
  -3   7   7       1297.14       1294.79        41.03 o
  -2   7   7       2219.58       2289.44        53.73 o
  -1   7   7        725.70        746.67        31.13 o
   0   7   7         92.28        108.66        13.60 o
   1   7   7        296.74        292.69        20.45 o
   2   7   7         13.36         10.29         8.71 o
   3   7   7          9.41          6.34         8.69 o
   4   7   7        159.90        165.14        17.30 o
   5   7   7        105.56        119.61        15.29 o
   6   7   7        392.40        400.74        27.24 o
   7   7   7        230.15        272.17        29.58 o
   8   7   7        110.21        115.03        24.92 o
   9   7   7        115.03         51.86        40.41 o
  10   7   7          2.01         -0.70        19.07 o
  11   7   7        104.48         18.76        32.08 o
 -13   8   7         84.78        198.05        76.25 o
 -12   8   7        138.80        211.71        49.24 o
 -11   8   7          2.88        -16.46        16.46 o
 -10   8   7         10.03         13.40        15.22 o
  -9   8   7          0.22          0.73        12.20 o
  -8   8   7        207.23        213.65        25.09 o
  -7   8   7        208.70        218.29        23.59 o
  -6   8   7        106.33         88.69        15.63 o
  -5   8   7        662.47        679.00        32.20 o
  -4   8   7        205.90        216.43        18.69 o
  -3   8   7        268.48        252.49        21.28 o
  -2   8   7          0.74          1.76         9.74 o
  -1   8   7        221.56        238.18        22.31 o
   0   8   7         28.68         20.75         9.66 o
   1   8   7        281.67        287.98        22.10 o
   2   8   7          6.97          9.19         9.63 o
   3   8   7         23.84         25.74         9.49 o
   4   8   7         69.58         58.57        12.77 o
   5   8   7         82.27         72.84        13.66 o
   6   8   7        109.35         99.46        15.84 o
   7   8   7        114.43        104.34        23.57 o
   8   8   7         38.10         21.56        29.59 o
   9   8   7         20.92        -16.55        30.16 o
 -11   9   7        107.80        129.16        59.91 o
 -10   9   7          0.01         37.27        27.73 o
  -9   9   7         39.07         39.51        14.79 o
  -8   9   7          3.50          7.37        13.15 o
  -7   9   7          0.03          0.99        13.76 o
  -6   9   7          4.51         -4.02        21.53 o
  -5   9   7          0.48          1.91        11.22 o
  -4   9   7         12.10         15.03        12.89 o
  -3   9   7          3.46          4.56        10.51 o
  -2   9   7          0.13         -3.09         9.97 o
  -1   9   7          6.77          3.95        15.05 o
   0   9   7          6.44         16.01        12.47 o
   1   9   7         13.20         13.60         9.63 o
   2   9   7         17.82         22.30        10.56 o
   3   9   7         10.66         23.48        11.51 o
   4   9   7        109.00         84.20        15.78 o
   5   9   7         11.66          3.15        11.92 o
   6   9   7         40.09         46.66        17.55 o
   7   9   7         22.82         60.61        31.98 o
   8   9   7         14.71          4.99        26.66 o
  -9  10   7          0.47        -19.54        33.90 o
  -8  10   7          3.11         13.47        22.97 o
  -7  10   7          8.15         -0.44        37.48 o
  -6  10   7          0.01         14.08        20.42 o
  -5  10   7        213.94        273.18        36.75 o
  -4  10   7          0.33          4.01        14.84 o
  -3  10   7         46.00         60.60        17.87 o
  -2  10   7         35.46         12.24        13.77 o
  -1  10   7         78.29         53.64        17.00 o
   0  10   7          5.11        -16.09        16.09 o
   1  10   7         85.89         94.06        16.46 o
   2  10   7          5.85         12.74        10.83 o
   3  10   7          9.99          2.91        13.45 o
   4  10   7         74.71         68.59        17.82 o
   5  10   7         40.31         64.87        31.70 o
   6  10   7         95.20         75.14        47.00 o
  -6  11   7         52.38        -62.96        62.96 o
  -5  11   7          4.77        214.38        68.42 o
  -4  11   7         64.89         78.77        51.37 o
  -3  11   7         89.35        123.02        53.20 o
  -2  11   7         32.25         12.10        27.55 o
  -1  11   7         25.25         32.93        26.31 o
   0  11   7         22.74         19.07        21.64 o
   1  11   7         57.28        100.63        50.02 o
   2  11   7         33.44         59.49        28.41 o
   3  11   7         36.33         39.16        26.47 o
 -17   0   8        101.11         73.25        54.91 o
 -16   0   8        114.84        132.74        61.43 o
 -15   0   8        237.18        292.81        79.84 o
 -14   0   8        496.11        468.53        89.74 o
 -13   0   8        343.50        361.80        77.00 o
 -12   0   8         34.19         27.81        35.51 o
 -11   0   8        189.46        175.24        50.52 o
 -10   0   8       1567.51       1674.82       125.32 o
  -9   0   8        335.18        392.67        63.57 o
  -8   0   8         43.64         41.02        19.71 o
  -7   0   8       5799.63       5784.75       127.68 o
  -6   0   8       1974.42       2134.20        75.80 o
  -5   0   8       1891.13       1988.47        67.24 o
  -4   0   8         52.53         79.29        19.58 o
  -3   0   8        779.29       1120.72        35.91 o
  -2   0   8        191.64        218.42         8.84 o
  -1   0   8        135.36        148.07        17.20 o
   0   0   8        198.05        271.83        11.66 o
   1   0   8       2276.75       2445.06        37.51 o
   2   0   8        378.46        365.63        13.04 o
   3   0   8        700.91        511.22        18.99 o
   4   0   8          5.16          6.56        16.23 o
   5   0   8         81.51         65.79        10.78 o
   6   0   8        542.85        468.47        18.57 o
   7   0   8         55.64         57.21        10.61 o
   8   0   8        988.55       1007.44        32.01 o
   9   0   8        116.67        126.42        24.32 o
  10   0   8         10.03          3.89        13.26 o
  11   0   8        148.63        205.68        32.44 o
  12   0   8        274.61        339.76        87.85 o
  13   0   8         29.06         84.98        67.20 o
  14   0   8         59.66        107.18        66.74 o
 -17   1   8         16.94        -16.22        57.47 o
 -16   1   8         46.03         59.24        30.53 o
 -15   1   8          1.95          8.71        30.13 o
 -14   1   8        176.87        142.09        29.15 o
 -13   1   8        725.24        695.98        58.01 o
 -12   1   8        116.35         94.88        26.70 o
 -11   1   8        245.81        260.10        32.79 o
 -10   1   8         88.42         39.94        51.77 o
  -9   1   8         52.23         13.28        18.52 o
  -8   1   8        213.94        255.58        57.57 o
  -7   1   8          0.43         64.61        23.23 o
  -6   1   8       4606.03       4831.39        82.14 o
  -5   1   8       3233.14       3302.76        55.11 o
  -4   1   8        381.62        318.46        15.59 o
  -3   1   8        305.76        230.74        16.26 o
  -2   1   8       1443.39       1509.28        34.19 o
  -1   1   8        577.13        765.42        18.49 o
   0   1   8        385.54        366.07        10.91 o
   1   1   8       1877.34       1797.25        25.96 o
   2   1   8        593.40        526.76        15.16 o
   3   1   8       1676.07       1708.52        24.12 o
   4   1   8        595.35        667.41        22.68 o
   5   1   8       1555.47       1607.91        32.28 o
   6   1   8          5.74         -0.33        11.89 o
   7   1   8          2.32          0.44         5.43 o
   8   1   8         74.01         66.44        10.83 o
   9   1   8         63.37         43.42        11.78 o
  10   1   8         62.38         40.17        11.83 o
  11   1   8         70.86         67.19        18.29 o
  12   1   8        117.23         89.22        18.65 o
  13   1   8          0.05         62.79        32.58 o
  14   1   8          3.99         40.74        27.40 o
  15   1   8         27.81          2.47        24.47 o
 -17   2   8          6.28         89.79        59.67 o
 -16   2   8          6.30         45.86        23.27 o
 -15   2   8         10.87         17.61        38.77 o
 -14   2   8         28.76         -6.91        33.93 o
 -13   2   8         68.09         68.71        27.77 o
 -12   2   8         50.61         42.28        29.18 o
 -11   2   8         55.64         88.46        27.70 o
 -10   2   8          8.47         59.58        23.59 o
  -9   2   8         14.90         49.23        37.08 o
  -8   2   8        366.48        309.07        53.97 o
  -7   2   8        557.62        513.72        41.05 o
  -6   2   8         11.27          5.28        14.19 o
  -5   2   8          5.44         -0.14         8.86 o
  -4   2   8       7582.78       8099.33        68.27 o
  -3   2   8        401.33        500.98        15.71 o
  -2   2   8        182.40        186.83         9.17 o
  -1   2   8        136.31        176.14         8.31 o
   0   2   8       5502.91       5949.83        45.67 o
   1   2   8       1629.28       1549.96        24.39 o
   2   2   8         41.46         37.84         4.57 o
   3   2   8         97.90        122.78         8.50 o
   4   2   8        191.64        167.87        10.56 o
   5   2   8        257.20        226.13        12.55 o
   6   2   8        268.97        313.50        14.78 o
   7   2   8         97.60        100.35        10.64 o
   8   2   8         72.29         72.60        10.98 o
   9   2   8         11.18         16.07        10.61 o
  10   2   8         70.50         44.76        15.86 o
  11   2   8         79.99         63.62        19.34 o
  12   2   8         10.62         17.50        14.54 o
  13   2   8         11.49          4.25        16.38 o
  14   2   8          0.82         27.39        28.03 o
 -17   3   8         15.29        118.98        67.28 o
 -16   3   8        119.07        190.25        40.53 o
 -15   3   8        160.71        182.71        29.83 o
 -14   3   8         55.13         81.31        21.71 o
 -13   3   8          6.50         -5.78        14.93 o
 -12   3   8         83.99         79.26        21.47 o
 -11   3   8        367.95        357.68        34.65 o
 -10   3   8        166.37        186.57        25.28 o
  -9   3   8        203.32        185.29        22.75 o
  -8   3   8       1228.93       1200.33        46.11 o
  -7   3   8       2097.67       1997.66        50.15 o
  -6   3   8        960.39       1057.21        40.58 o
  -5   3   8        956.45        921.53        43.14 o
  -4   3   8       3289.46       3343.46        53.38 o
  -3   3   8       1550.46       1513.60        32.43 o
  -2   3   8       1129.19       1204.84        26.64 o
  -1   3   8       3440.53       3565.12        36.11 o
   0   3   8       3724.76       3539.72        38.15 o
   1   3   8        353.74        406.27        12.48 o
   2   3   8        304.85        287.77        12.85 o
   3   3   8        303.58        339.15        14.22 o
   4   3   8          1.33          5.20         4.44 o
   5   3   8       2225.37       2088.24        30.81 o
   6   3   8          7.05         -3.13         8.30 o
   7   3   8       1309.48       1195.30        45.95 o
   8   3   8        257.36        207.43        20.32 o
   9   3   8          1.99          0.34        15.16 o
  10   3   8          8.98         13.24        13.83 o
  11   3   8         66.53         38.15        19.64 o
  12   3   8         42.45         33.18        32.20 o
  13   3   8         27.86         53.02        28.88 o
  14   3   8         49.78         67.57        29.46 o
 -15   4   8        116.95        101.66        42.75 o
 -14   4   8        168.27        104.91        24.51 o
 -13   4   8          0.59         27.00        22.19 o
 -12   4   8         53.89         27.96        18.41 o
 -11   4   8         26.08        -13.29        17.02 o
 -10   4   8          0.84        -16.09        16.09 o
  -9   4   8        333.99        332.32        26.64 o
  -8   4   8          0.16          1.55        12.42 o
  -7   4   8        424.98        428.43        28.25 o
  -6   4   8         82.89         99.11        14.34 o
  -5   4   8        117.91        113.01        14.07 o
  -4   4   8        692.47        689.74        29.34 o
  -3   4   8        140.60        108.78        10.13 o
  -2   4   8         10.00         13.84         5.65 o
  -1   4   8        763.22        769.42        21.49 o
   0   4   8        248.70        309.83        14.13 o
   1   4   8        171.14        149.63         8.84 o
   2   4   8         11.55         26.34         4.97 o
   3   4   8          0.81          0.66         3.34 o
   4   4   8          0.10          0.58         3.54 o
   5   4   8        178.90        153.36         7.45 o
   6   4   8         11.76         28.30         6.22 o
   7   4   8        419.09        406.93        26.03 o
   8   4   8        363.08        374.21        35.49 o
   9   4   8        154.38        164.75        22.48 o
  10   4   8        349.88        347.42        31.26 o
  11   4   8         20.25         55.68        21.17 o
  12   4   8          2.87         24.20        17.25 o
  13   4   8          3.24          9.98        19.50 o
  14   4   8          5.85          5.06        25.13 o
 -15   5   8        153.10        139.81        57.18 o
 -14   5   8        161.82        110.55        29.41 o
 -13   5   8         92.62         94.93        23.28 o
 -12   5   8        769.96        765.24        48.37 o
 -11   5   8         41.64         55.50        27.15 o
 -10   5   8        169.84        168.87        22.11 o
  -9   5   8        178.59        137.49        20.07 o
  -8   5   8       1241.79       1309.62        54.07 o
  -7   5   8       1087.04       1058.79        47.07 o
  -6   5   8         80.11         58.87        12.12 o
  -5   5   8        206.28        193.56        19.61 o
  -4   5   8         26.65         23.60         7.87 o
  -3   5   8        753.29        798.73        28.03 o
  -2   5   8         60.01         57.71         8.93 o
  -1   5   8         93.37        126.55        11.51 o
   0   5   8         21.16         14.43         5.55 o
   1   5   8          8.62         10.96         4.70 o
   2   5   8        162.41        170.34         9.80 o
   3   5   8        182.79        173.21        10.59 o
   4   5   8        673.25        674.38        20.79 o
   5   5   8         78.81         57.39         6.65 o
   6   5   8       1101.63       1037.45        40.55 o
   7   5   8         48.78         46.28        13.12 o
   8   5   8          0.22         -6.20        12.73 o
   9   5   8        159.43        162.82        22.48 o
  10   5   8        181.21        171.18        29.54 o
  11   5   8          3.50         -3.50        21.13 o
  12   5   8         19.77         26.01        18.80 o
  13   5   8          4.06         42.63        39.76 o
 -14   6   8          5.28        -40.21        45.80 o
 -13   6   8         48.67         44.15        18.59 o
 -12   6   8         87.25         78.60        20.70 o
 -11   6   8         54.60         39.24        15.08 o
 -10   6   8        797.85        752.84        45.95 o
  -9   6   8         86.67         77.28        18.32 o
  -8   6   8         84.48         65.92        17.83 o
  -7   6   8         86.19         78.83        13.02 o
  -6   6   8        214.47        199.03        18.52 o
  -5   6   8          4.68          1.02         8.97 o
  -4   6   8          0.16          4.09         9.14 o
  -3   6   8        153.30        151.42        15.86 o
  -2   6   8        146.45        162.75        16.65 o
  -1   6   8        481.99        443.28        24.88 o
   0   6   8        572.97        604.79        26.15 o
   1   6   8        513.00        481.44        19.19 o
   2   6   8         26.72         31.93         5.52 o
   3   6   8          0.06          2.54         6.42 o
   4   6   8        174.76        166.71        21.31 o
   5   6   8         18.29         35.12        13.52 o
   6   6   8         79.24         87.37        16.58 o
   7   6   8        840.35        791.43        44.45 o
   8   6   8        345.09        358.86        39.44 o
   9   6   8          8.28         -1.40        17.66 o
  10   6   8         25.77         14.50        19.71 o
  11   6   8         37.74         34.45        19.52 o
 -14   7   8        113.79        153.12        64.27 o
 -13   7   8         35.59        202.75        74.97 o
 -12   7   8          2.77         19.81        13.33 o
 -11   7   8        213.86        223.23        26.33 o
 -10   7   8          5.05          4.04        13.24 o
  -9   7   8         54.02         66.10        18.42 o
  -8   7   8          3.15          5.49        10.72 o
  -7   7   8          5.90          1.70        10.06 o
  -6   7   8        210.46        174.80        17.04 o
  -5   7   8        164.68        184.56        18.37 o
  -4   7   8        553.86        527.59        29.72 o
  -3   7   8       1010.95       1025.18        40.23 o
  -2   7   8         88.35         95.24        12.66 o
  -1   7   8         16.97          4.76        10.16 o
   0   7   8        542.91        600.43        34.43 o
   1   7   8         82.42        106.54        13.90 o
   2   7   8         97.29        101.05        13.38 o
   3   7   8          6.06         10.25         8.92 o
   4   7   8         70.78         54.37        12.38 o
   5   7   8          6.35          6.09         9.25 o
   6   7   8         24.00         22.44        11.27 o
   7   7   8         47.83         39.05        16.78 o
   8   7   8         19.53         38.71        22.56 o
   9   7   8         55.18         76.69        40.86 o
  10   7   8         76.24         51.82        35.95 o
 -13   8   8          9.29         49.49        49.98 o
 -12   8   8          1.06          2.55        22.72 o
 -11   8   8         36.25         12.17        14.46 o
 -10   8   8         12.03         11.01        14.99 o
  -9   8   8         67.52         74.90        17.83 o
  -8   8   8          1.23         17.30        13.67 o
  -7   8   8         49.90         51.51        14.51 o
  -6   8   8         11.37          4.85        10.84 o
  -5   8   8         83.47         67.96        12.48 o
  -4   8   8         52.79         49.61        10.62 o
  -3   8   8         77.11         70.25        12.34 o
  -2   8   8          1.44         -8.80         9.43 o
  -1   8   8          0.03         -1.64        12.73 o
   0   8   8        204.33        217.99        22.93 o
   1   8   8        128.41        135.02        16.15 o
   2   8   8         31.37         49.99        11.61 o
   3   8   8         21.33         27.28        10.32 o
   4   8   8          5.03          0.78         9.45 o
   5   8   8         15.01          8.30        12.23 o
   6   8   8         76.36         46.51        16.20 o
   7   8   8         45.64         18.84        17.85 o
   8   8   8          0.15        -15.82        23.67 o
   9   8   8         44.41         86.79        53.17 o
 -11   9   8         52.51         13.51        41.46 o
 -10   9   8         32.76        124.94       100.72 o
  -9   9   8          3.28         13.52        16.96 o
  -8   9   8         25.14         16.63        13.14 o
  -7   9   8        278.37        328.21        31.39 o
  -6   9   8         59.34         51.34        15.99 o
  -5   9   8        164.20        181.35        22.89 o
  -4   9   8        119.48         93.30        15.12 o
  -3   9   8          2.92         -8.59         9.86 o
  -2   9   8        695.52        774.66        40.66 o
  -1   9   8        187.73        162.40        20.85 o
   0   9   8         22.16          5.36        12.92 o
   1   9   8        117.43        135.97        18.57 o
   2   9   8        344.47        366.48        26.57 o
   3   9   8        232.02        262.95        27.37 o
   4   9   8         49.95         37.21        13.94 o
   5   9   8         79.91         51.85        16.79 o
   6   9   8         84.48         75.87        19.98 o
   7   9   8          5.94         -2.71        47.66 o
   8   9   8          1.47         -6.72        28.80 o
  -9  10   8        101.70        113.72        39.02 o
  -8  10   8         25.32         36.96        25.47 o
  -7  10   8          3.44        -18.74        26.86 o
  -6  10   8         50.35          9.11        27.30 o
  -5  10   8          9.00         14.22        17.27 o
  -4  10   8          7.93         -7.56        14.06 o
  -3  10   8        274.38        329.06        31.20 o
  -2  10   8         49.56         51.14        16.11 o
  -1  10   8        139.46        163.72        23.02 o
   0  10   8         22.22         22.07        14.33 o
   1  10   8         11.55         10.50        14.30 o
   2  10   8        137.55        183.69        22.98 o
   3  10   8         16.49          9.10        13.53 o
   4  10   8        228.93        269.67        51.99 o
   5  10   8          3.38         30.71        24.15 o
  -6  11   8          0.36        -60.42        60.42 o
  -5  11   8          0.06         31.99        31.23 o
  -4  11   8         35.10        104.88        56.04 o
  -3  11   8          0.00          3.46        27.40 o
  -2  11   8         34.01         30.67        31.67 o
  -1  11   8          2.62          8.64        38.67 o
   0  11   8          0.20        -34.85        65.03 o
   2  11   8         16.55         36.07        24.79 o
   3  11   8          0.24        -32.49        41.57 o
 -17   1   9         12.31        -36.98        36.98 o
 -16   1   9          2.94         27.30        31.80 o
 -15   1   9         56.07         91.60        74.16 o
 -14   1   9         48.29         32.35        59.41 o
 -13   1   9        143.87        188.53        63.54 o
 -12   1   9       1164.33       1113.75       102.29 o
 -11   1   9        923.46        934.86        73.50 o
 -10   1   9        180.80        114.39        39.03 o
  -9   1   9        901.38        921.30       100.12 o
  -8   1   9        383.95        443.23        30.52 o
  -7   1   9        175.46        201.63        20.41 o
  -6   1   9          1.22         36.01        12.57 o
  -5   1   9        965.83       1004.78        28.93 o
  -4   1   9       1044.89       1085.31        36.17 o
  -3   1   9        832.25        788.09        36.70 o
  -2   1   9        305.64        366.34        17.78 o
  -1   1   9        579.93        620.57        14.46 o
   0   1   9       1225.66       1090.82        20.26 o
   1   1   9       2846.71       3065.41        31.77 o
   2   1   9       3974.05       4040.67        37.87 o
   3   1   9       2265.24       2434.57        28.82 o
   4   1   9          0.21         -2.11         6.47 o
   5   1   9        586.07        559.38        24.01 o
   6   1   9          5.97         -2.25         5.53 o
   7   1   9         77.93         89.60        10.43 o
   8   1   9         85.53         83.42        15.73 o
   9   1   9       1060.77       1006.87        42.02 o
  10   1   9         25.59         27.60        14.53 o
  11   1   9        224.77        285.15        30.33 o
  12   1   9        222.18        260.00        30.09 o
  13   1   9          3.24         58.54        39.70 o
  14   1   9          1.74         14.04        28.16 o
 -17   2   9         11.09         35.40        52.80 o
 -16   2   9         40.64         84.40        27.92 o
 -15   2   9          3.67         40.77        26.96 o
 -14   2   9         50.38        103.20        25.59 o
 -13   2   9       1037.15       1134.92        74.79 o
 -12   2   9        668.88        710.29        58.85 o
 -11   2   9          0.06         22.58        19.29 o
 -10   2   9        611.50        648.88        50.42 o
  -9   2   9          3.58         50.68        23.82 o
  -8   2   9        609.11        662.72        43.28 o
  -7   2   9        153.28        123.44        21.93 o
  -6   2   9        179.13        206.34        18.03 o
  -5   2   9         12.36         12.14         7.54 o
  -4   2   9       1241.00       1188.00        30.07 o
  -3   2   9      14356.67      14738.97       139.17 o
  -2   2   9       4109.75       4361.20        72.08 o
  -1   2   9       3907.28       3913.66        34.25 o
   0   2   9         14.94         65.36        11.53 o
   1   2   9       1851.36       1767.79        27.26 o
   2   2   9        350.01        418.53        14.08 o
   3   2   9       4246.55       4224.06        38.32 o
   4   2   9        412.63        427.89        16.39 o
   5   2   9        567.27        573.55        19.89 o
   6   2   9         12.46         18.85         8.66 o
   7   2   9        157.02        158.45        13.64 o
   8   2   9        657.56        680.34        33.71 o
   9   2   9         98.21        108.39        18.82 o
  10   2   9        664.89        658.57        38.24 o
  11   2   9        439.48        400.43        37.14 o
  12   2   9        143.96        144.96        28.50 o
  13   2   9         55.21         46.05        22.11 o
  14   2   9         86.05         94.72        50.85 o
 -17   3   9         83.96        210.32        81.17 o
 -16   3   9         18.41         12.44        59.68 o
 -15   3   9         39.81         89.07        27.59 o
 -14   3   9         10.07         28.32        19.74 o
 -13   3   9          4.63          2.69        16.06 o
 -12   3   9        340.37        373.33        37.25 o
 -11   3   9        132.11        121.87        22.69 o
 -10   3   9        411.03        402.16        35.16 o
  -9   3   9        126.16        107.65        19.37 o
  -8   3   9        144.31        145.76        16.28 o
  -7   3   9        155.25        151.57        16.17 o
  -6   3   9        681.00        669.52        27.80 o
  -5   3   9        277.02        251.57        23.99 o
  -4   3   9          1.29          5.26         7.64 o
  -3   3   9         28.20         20.67         6.27 o
  -2   3   9        895.38       1029.98        24.56 o
  -1   3   9         35.39         22.26         4.74 o
   0   3   9       1112.49       1193.67        22.44 o
   1   3   9        145.42        165.14         9.27 o
   2   3   9        540.80        542.96        17.58 o
   3   3   9        107.13        104.24        11.19 o
   4   3   9        159.29        185.79        12.45 o
   5   3   9        114.62        110.54         9.24 o
   6   3   9         36.04         29.84        11.06 o
   7   3   9          1.55          3.52         8.22 o
   8   3   9         71.62         78.35        15.02 o
   9   3   9          6.87         -9.28        13.68 o
  10   3   9        130.46        112.08        19.16 o
  11   3   9        103.43         51.12        31.61 o
  12   3   9         54.42         20.84        19.30 o
  13   3   9         97.44         73.27        45.77 o
 -15   4   9         29.24         26.45        23.88 o
 -14   4   9         33.77         17.29        19.40 o
 -13   4   9        200.91        169.56        26.65 o
 -12   4   9        350.12        353.03        36.00 o
 -11   4   9        834.30        830.97        51.89 o
 -10   4   9         51.70         29.34        21.88 o
  -9   4   9        281.72        228.51        22.49 o
  -8   4   9         44.16         34.75        13.56 o
  -7   4   9         10.01          9.01         9.16 o
  -6   4   9        170.88        172.30        16.26 o
  -5   4   9          5.95          1.75         7.07 o
  -4   4   9        552.65        574.46        24.60 o
  -3   4   9         34.36         38.13         8.09 o
  -2   4   9          1.52          1.78         6.81 o
  -1   4   9       1885.45       1777.84        32.41 o
   0   4   9          2.55          1.58         4.63 o
   1   4   9        717.87        678.22        18.48 o
   2   4   9          0.02          5.12         5.79 o
   3   4   9        730.43        699.16        20.71 o
   4   4   9         45.80         31.11         4.34 o
   5   4   9        488.51        490.46        14.51 o
   6   4   9        406.95        410.09        17.95 o
   7   4   9         64.20         52.69        18.78 o
   8   4   9          0.76         19.87        26.01 o
   9   4   9        357.28        376.78        31.84 o
  10   4   9         40.74         68.27        21.64 o
  11   4   9         76.46         97.26        25.10 o
  12   4   9         41.36         61.60        24.58 o
  13   4   9         52.84         77.87        48.49 o
  14   4   9          2.35        -16.22        29.66 o
 -15   5   9        130.49         71.55        44.32 o
 -14   5   9        361.29        306.94        36.13 o
 -13   5   9         98.61         87.04        21.24 o
 -12   5   9        348.75        341.65        36.94 o
 -11   5   9          0.06         -1.16        20.16 o
 -10   5   9        160.71        163.18        21.44 o
  -9   5   9         62.28         61.09        15.09 o
  -8   5   9        309.49        298.61        24.08 o
  -7   5   9        122.98        147.64        16.23 o
  -6   5   9        168.01        159.98        16.99 o
  -5   5   9        394.32        433.58        23.08 o
  -4   5   9        246.57        249.59        17.05 o
  -3   5   9        215.67        210.39        15.11 o
  -2   5   9        380.44        371.41        19.06 o
  -1   5   9          3.23          8.36         6.31 o
   0   5   9        500.30        478.55        19.66 o
   1   5   9         28.54         28.27         6.92 o
   2   5   9        482.19        473.34        17.05 o
   3   5   9        156.87        133.16         8.31 o
   4   5   9        181.25        156.11        10.52 o
   5   5   9        464.83        429.22        17.91 o
   6   5   9       1130.17       1125.61        41.34 o
   7   5   9          7.44         11.44        16.72 o
   8   5   9         30.66        -13.42        16.31 o
   9   5   9         19.75         28.75        16.54 o
  10   5   9          5.58         24.29        18.30 o
  11   5   9         30.83         47.76        20.84 o
  12   5   9         15.10         48.55        31.64 o
  13   5   9         23.47         63.16        39.09 o
 -14   6   9         97.46         39.84        43.34 o
 -13   6   9          0.30         10.87        16.06 o
 -12   6   9          1.05          7.86        19.85 o
 -11   6   9         24.78         38.23        15.59 o
 -10   6   9        119.03        121.27        21.32 o
  -9   6   9         25.23         25.52        12.11 o
  -8   6   9        269.54        256.14        23.32 o
  -7   6   9       1463.97       1507.92        52.11 o
  -6   6   9        865.64        866.06        36.58 o
  -5   6   9        393.29        359.75        23.85 o
  -4   6   9        507.10        522.61        27.99 o
  -3   6   9        866.51        863.38        34.88 o
  -2   6   9       2026.92       2022.48        65.02 o
  -1   6   9        164.05        157.35        15.60 o
   0   6   9        916.16        894.41        29.31 o
   1   6   9       1398.84       1356.31        34.06 o
   2   6   9       2429.17       2309.44        49.40 o
   3   6   9         50.23         41.90        10.62 o
   4   6   9         45.36         30.01        13.54 o
   5   6   9         19.99         25.11        12.76 o
   6   6   9          1.01          2.56        13.41 o
   7   6   9         70.86         40.05        18.81 o
   8   6   9        206.68        222.97        31.18 o
   9   6   9         38.38         -0.77        16.46 o
  10   6   9          5.32        -17.12        18.34 o
  11   6   9          0.01          3.62        23.48 o
 -13   7   9        101.75        126.96        59.34 o
 -12   7   9          7.96         -0.10        18.11 o
 -11   7   9         23.26         53.94        16.23 o
 -10   7   9         67.02         45.79        14.88 o
  -9   7   9        139.76        198.55        23.14 o
  -8   7   9         73.62         68.50        13.35 o
  -7   7   9          4.90          3.45        10.88 o
  -6   7   9        991.82        979.41        40.97 o
  -5   7   9         23.03         32.30        11.55 o
  -4   7   9        822.89        784.63        35.98 o
  -3   7   9        378.84        389.32        26.02 o
  -2   7   9        352.18        364.68        27.17 o
  -1   7   9          2.73        -11.88        11.88 o
   0   7   9        713.72        669.32        36.59 o
   1   7   9        393.46        377.77        25.37 o
   2   7   9         48.66         35.81         9.59 o
   3   7   9        191.08        210.31        18.00 o
   4   7   9         33.82         39.33        11.45 o
   5   7   9         12.26          1.51        11.15 o
   6   7   9        275.00        292.17        30.64 o
   7   7   9        190.13        206.89        30.78 o
   8   7   9        159.39        157.93        29.81 o
   9   7   9          7.14        -19.80        19.80 o
  10   7   9          0.98        -43.33        43.33 o
 -12   8   9         62.52         57.67        48.27 o
 -11   8   9          0.10         -1.79        15.35 o
 -10   8   9         34.66         65.30        17.05 o
  -9   8   9        372.71        397.38        33.92 o
  -8   8   9        541.52        575.49        39.54 o
  -7   8   9        158.95        155.48        20.27 o
  -6   8   9        105.10         91.36        16.93 o
  -5   8   9        248.51        254.92        22.80 o
  -4   8   9        154.61        145.13        15.88 o
  -3   8   9        199.65        223.31        19.61 o
  -2   8   9          6.93         -1.91        11.32 o
  -1   8   9        347.04        374.69        32.61 o
   0   8   9          2.41         -5.22        11.26 o
   1   8   9        187.95        192.08        19.97 o
   2   8   9        213.43        225.68        21.91 o
   3   8   9        242.27        264.73        22.56 o
   4   8   9         59.92         82.61        16.66 o
   5   8   9        620.14        615.54        44.20 o
   6   8   9        318.41        355.62        35.22 o
   7   8   9          0.13         19.67        16.95 o
   8   8   9        102.04        136.27        39.15 o
   9   8   9         41.42         60.87        43.63 o
 -10   9   9         14.75         12.36        21.76 o
  -9   9   9         36.16         44.46        19.52 o
  -8   9   9         13.12         10.44        13.16 o
  -7   9   9        319.36        332.50        31.16 o
  -6   9   9        109.00        123.39        18.26 o
  -5   9   9         50.67         51.16        13.17 o
  -4   9   9         13.82          4.92        10.73 o
  -3   9   9          0.30          7.33        10.33 o
  -2   9   9          0.44         -6.66        10.77 o
  -1   9   9          7.15          6.09        12.34 o
   0   9   9         11.59          7.62        11.99 o
   1   9   9         76.38        104.34        19.14 o
   2   9   9         39.27         58.25        16.50 o
   3   9   9         34.24         27.58        13.73 o
   4   9   9         26.70          3.15        16.42 o
   5   9   9         94.70         98.23        19.96 o
   6   9   9        181.77        204.26        35.82 o
   7   9   9        193.72        263.95        71.90 o
  -9  10   9         63.95         29.08        32.00 o
  -8  10   9          3.08          4.32        23.39 o
  -7  10   9          9.09         14.36        25.79 o
  -6  10   9         35.64        -17.96        44.87 o
  -5  10   9         17.07         60.19        42.03 o
  -4  10   9          9.40          8.41        16.57 o
  -3  10   9         44.97         31.81        14.00 o
  -2  10   9          7.93         14.53        15.37 o
  -1  10   9        292.58        326.61        31.04 o
   0  10   9         15.04         23.31        15.74 o
   1  10   9         22.59         23.66        14.54 o
   2  10   9          8.68         16.70        17.43 o
   3  10   9          0.08        -24.88        24.88 o
   4  10   9         62.73         19.69        50.68 o
   5  10   9          2.90         -6.56        27.71 o
  -4  11   9         36.18         91.30        51.51 o
  -3  11   9          2.52         10.10        26.67 o
  -2  11   9         80.29        107.24        34.35 o
  -1  11   9          6.84         15.74        20.55 o
   0  11   9        260.71        250.50        71.68 o
   2  11   9         42.45         20.42        34.47 o
 -17   0  10        134.48        200.83        68.72 o
 -16   0  10         18.18         30.76        42.87 o
 -15   0  10          7.08        -24.14        40.35 o
 -14   0  10        164.49        154.88        57.16 o
 -13   0  10          1.10          0.68        28.33 o
 -12   0  10        228.19        192.25        53.53 o
 -11   0  10        217.89        193.38        48.59 o
 -10   0  10        119.90        122.18        44.02 o
  -9   0  10       1027.61        866.65        81.66 o
  -8   0  10        157.16        131.76        30.05 o
  -7   0  10        923.71        902.25        48.28 o
  -6   0  10       5668.15       5498.26       151.85 o
  -5   0  10       2659.86       2910.23        77.20 o
  -4   0  10       2078.16       2496.40        62.07 o
  -3   0  10        559.88        767.11        25.13 o
  -2   0  10       3352.85       3211.44        41.70 o
  -1   0  10         58.82         52.72         7.12 o
   0   0  10        404.65        394.16        17.86 o
   1   0  10       4522.76       4720.25        57.17 o
   2   0  10         93.07         90.71         8.13 o
   3   0  10        118.82         68.17         9.72 o
   4   0  10        132.37         99.69        16.68 o
   5   0  10       2660.98       2548.52        59.73 o
   6   0  10        347.69        333.42        24.08 o
   7   0  10         76.57         74.60        12.74 o
   8   0  10         34.67         59.97        20.52 o
   9   0  10          1.03        -13.61        17.01 o
  10   0  10         52.90         56.21        18.61 o
  11   0  10        223.85        195.23        52.96 o
  12   0  10        389.62        445.22        90.90 o
  13   0  10          2.74         75.18        53.23 o
 -17   1  10        106.79         82.54        35.27 o
 -16   1  10        184.57        201.05        44.01 o
 -15   1  10          0.87        -43.45        57.70 o
 -14   1  10         37.93         67.96        24.11 o
 -13   1  10        119.91        123.81        26.80 o
 -12   1  10        512.72        477.18        54.63 o
 -11   1  10        295.65        326.66        50.00 o
 -10   1  10        687.67        849.08        60.44 o
  -9   1  10        239.19        261.51        34.30 o
  -8   1  10        244.88        268.56        24.23 o
  -7   1  10        116.23        161.76        18.01 o
  -6   1  10          0.97         17.85         9.50 o
  -5   1  10        427.03        345.97        16.08 o
  -4   1  10         40.73         34.36         6.96 o
  -3   1  10        283.23        337.29        21.00 o
  -2   1  10         66.42         81.55         7.59 o
  -1   1  10         67.38         56.57        11.41 o
   0   1  10        709.86        662.42        16.56 o
   1   1  10       1878.77       2009.33        33.46 o
   2   1  10        122.01        114.48        10.86 o
   3   1  10       1124.71       1217.14        21.10 o
   4   1  10        426.44        426.36        18.44 o
   5   1  10       1000.15        996.42        32.65 o
   6   1  10        360.38        345.11        22.04 o
   7   1  10         26.55         15.54         8.72 o
   8   1  10        163.08        202.63        20.16 o
   9   1  10         86.61        100.23        15.66 o
  10   1  10         55.74         41.84        13.84 o
  11   1  10        119.58        139.47        22.79 o
  12   1  10        229.45        235.38        47.40 o
  13   1  10        206.35        232.99        48.75 o
  14   1  10         99.04         85.10        45.54 o
 -17   2  10          1.29         58.61        37.14 o
 -16   2  10         66.01        140.54        36.75 o
 -15   2  10          3.76         51.67        30.24 o
 -14   2  10         18.33         73.09        24.13 o
 -13   2  10          0.71         41.91        19.69 o
 -12   2  10         18.09         27.15        22.08 o
 -11   2  10        344.79        390.83        43.59 o
 -10   2  10         14.54         27.82        19.79 o
  -9   2  10        235.03        279.91        47.44 o
  -8   2  10        778.18        756.98        43.65 o
  -7   2  10         13.62          2.13        11.31 o
  -6   2  10       1112.22       1136.46        39.69 o
  -5   2  10        168.49        138.96        12.43 o
  -4   2  10        300.53        295.74        16.03 o
  -3   2  10       1289.70       1343.28        26.57 o
  -2   2  10       2545.84       2747.51        50.93 o
  -1   2  10        590.56        517.28        13.91 o
   0   2  10        436.63        410.28        15.94 o
   1   2  10        123.05        145.65         8.77 o
   2   2  10        111.89         93.49         6.75 o
   3   2  10        556.91        538.01        13.39 o
   4   2  10        253.53        278.56        13.43 o
   5   2  10         81.32         67.43        10.98 o
   6   2  10        106.96        112.95        15.07 o
   7   2  10         55.71         55.32        14.02 o
   8   2  10          1.75         19.77         9.91 o
   9   2  10         89.06         69.04        18.09 o
  10   2  10          7.22         14.13        11.79 o
  11   2  10          5.64         -1.65        14.72 o
  12   2  10         34.26         46.92        20.00 o
  13   2  10         21.40         32.05        26.72 o
  14   2  10          0.00         33.32        35.91 o
 -17   3  10          0.61        129.89        66.71 o
 -16   3  10         17.83         71.67        32.38 o
 -15   3  10         11.06         16.98        16.72 o
 -14   3  10         26.68         33.43        17.75 o
 -13   3  10          0.14          9.57        15.83 o
 -12   3  10        109.79         95.64        21.73 o
 -11   3  10        253.54        220.82        30.00 o
 -10   3  10       1176.98       1188.69        58.77 o
  -9   3  10        314.56        269.72        26.18 o
  -8   3  10         95.75         94.12        15.54 o
  -7   3  10        248.90        206.40        18.37 o
  -6   3  10        559.25        495.82        25.10 o
  -5   3  10        652.20        540.91        25.86 o
  -4   3  10          0.14          5.14         5.58 o
  -3   3  10        821.61        727.25        22.86 o
  -2   3  10        617.34        607.83        19.76 o
  -1   3  10       1052.98       1085.51        21.34 o
   0   3  10       1219.85       1193.69        23.01 o
   1   3  10       1464.48       1531.95        35.96 o
   2   3  10         42.46         25.10         6.03 o
   3   3  10        239.93        209.94        13.31 o
   4   3  10        595.97        549.53        22.25 o
   5   3  10        760.21        734.85        23.06 o
   6   3  10        540.95        525.26        20.38 o
   7   3  10        393.54        418.39        19.97 o
   8   3  10        537.25        490.57        31.53 o
   9   3  10         90.95         57.41        15.65 o
  10   3  10         28.18         -5.50        27.43 o
  11   3  10         38.59         21.68        24.40 o
  12   3  10          6.99        -17.59        25.70 o
  13   3  10        131.70        120.54        27.72 o
 -15   4  10        111.12        121.22        27.15 o
 -14   4  10          2.24        -14.94        17.91 o
 -13   4  10        288.67        284.42        33.34 o
 -12   4  10          7.58        -10.38        16.43 o
 -11   4  10        465.55        402.94        36.76 o
 -10   4  10         76.84         65.11        20.65 o
  -9   4  10        154.62        149.30        24.46 o
  -8   4  10        757.85        769.75        35.37 o
  -7   4  10       1053.55        982.32        38.04 o
  -6   4  10        993.11       1010.37        33.44 o
  -5   4  10       1077.85       1086.48        35.11 o
  -4   4  10        141.36        130.88        11.60 o
  -3   4  10         31.51         27.58         7.31 o
  -2   4  10        155.69        159.12        12.49 o
  -1   4  10       1200.04       1210.73        28.75 o
   0   4  10        207.06        187.01        11.08 o
   1   4  10        591.40        564.25        18.57 o
   2   4  10          1.64          3.84         7.51 o
   3   4  10         91.88         85.33         8.33 o
   4   4  10        375.20        349.67        20.75 o
   5   4  10         62.68         55.59         7.65 o
   6   4  10         76.89         59.43         7.53 o
   7   4  10       1010.69        988.78        55.89 o
   8   4  10         70.66         85.25        21.74 o
   9   4  10        339.80        346.95        37.61 o
  10   4  10         63.53         86.09        22.78 o
  11   4  10         96.16        113.22        26.94 o
  12   4  10          0.76         31.67        21.50 o
  13   4  10         37.99         71.43        41.99 o
 -15   5  10         29.37        -10.42        42.47 o
 -14   5  10         93.81         95.71        22.41 o
 -13   5  10         94.08         83.72        22.46 o
 -12   5  10         15.38          6.50        17.39 o
 -11   5  10         20.30         17.69        16.82 o
 -10   5  10        136.12        108.92        17.76 o
  -9   5  10          2.65         -3.28        11.01 o
  -8   5  10          0.27          4.85        14.16 o
  -7   5  10        142.57        141.47        17.62 o
  -6   5  10         59.42         58.70        12.01 o
  -5   5  10        160.10        144.31        14.11 o
  -4   5  10        305.03        273.66        18.47 o
  -3   5  10       2340.85       2285.20        46.49 o
  -2   5  10          0.99         10.25         7.73 o
  -1   5  10          7.69          4.22         5.93 o
   0   5  10        323.60        289.34        17.11 o
   1   5  10       1442.68       1467.76        31.70 o
   2   5  10        844.65        861.02        23.04 o
   3   5  10        321.06        314.39        13.65 o
   4   5  10        343.28        337.03        15.55 o
   5   5  10       1436.28       1366.32        36.11 o
   6   5  10        341.62        350.88        30.36 o
   7   5  10        310.49        362.39        37.26 o
   8   5  10          9.36         16.97        17.14 o
   9   5  10        958.27       1063.52        69.67 o
  10   5  10         22.36         62.81        21.42 o
  11   5  10         17.44         26.97        19.49 o
  12   5  10          3.00         51.25        29.71 o
 -14   6  10         78.08        100.31        53.08 o
 -13   6  10         83.24        100.77        25.37 o
 -12   6  10        441.05        481.72        40.30 o
 -11   6  10        176.62        207.61        27.58 o
 -10   6  10        214.68        221.60        26.35 o
  -9   6  10          1.68        -11.73        12.69 o
  -8   6  10          0.41         -1.76        12.16 o
  -7   6  10         10.48         30.20        12.42 o
  -6   6  10        296.43        280.83        22.14 o
  -5   6  10       1822.41       1813.28        51.95 o
  -4   6  10        282.02        283.59        22.97 o
  -3   6  10        962.71        989.53        41.19 o
  -2   6  10         61.63         72.75        14.69 o
  -1   6  10        815.89        746.09        31.42 o
   0   6  10        129.78        140.61        14.29 o
   1   6  10        104.55        120.54        13.60 o
   2   6  10        261.65        256.91        16.12 o
   3   6  10         51.04         57.18        14.39 o
   4   6  10         80.22         74.89        16.28 o
   5   6  10         26.93         29.71        15.21 o
   6   6  10          8.04          3.01        13.90 o
   7   6  10         52.42         54.26        35.69 o
   8   6  10         89.96         87.17        20.67 o
   9   6  10          7.07        -18.92        19.71 o
  10   6  10        458.14        504.14        49.34 o
  11   6  10         26.07          8.75        22.31 o
 -13   7  10         13.80        139.77        61.74 o
 -12   7  10          6.90         -0.24        15.94 o
 -11   7  10         33.48         19.91        15.80 o
 -10   7  10          1.64         -5.91        14.27 o
  -9   7  10        356.84        380.84        32.17 o
  -8   7  10        181.11        200.10        21.27 o
  -7   7  10          0.04          8.48        10.42 o
  -6   7  10        206.87        198.29        19.34 o
  -5   7  10        112.95        118.14        16.04 o
  -4   7  10         34.31         25.84        10.93 o
  -3   7  10        116.44         95.77        15.29 o
  -2   7  10        560.69        572.91        32.03 o
  -1   7  10         39.68         45.24        12.18 o
   0   7  10        908.29        953.55        43.27 o
   1   7  10        240.16        245.58        23.77 o
   2   7  10         73.73         65.79        13.20 o
   3   7  10         17.98         25.49        12.18 o
   4   7  10         58.12         57.35        17.62 o
   5   7  10        221.87        222.93        26.84 o
   6   7  10        131.52        159.13        24.56 o
   7   7  10          1.07          0.53        26.31 o
   8   7  10        231.00        243.07        38.30 o
   9   7  10        143.44        111.41        30.01 o
  10   7  10         15.31        -17.83        34.85 o
 -11   8  10         21.34         18.86        14.73 o
 -10   8  10          1.50         -5.02        13.04 o
  -9   8  10          3.77          9.40        16.41 o
  -8   8  10         41.64         70.91        18.11 o
  -7   8  10          2.01        -11.72        12.02 o
  -6   8  10         34.56         27.06        11.50 o
  -5   8  10         64.55         69.13        13.88 o
  -4   8  10          0.77         -2.03        11.30 o
  -3   8  10        477.64        514.49        31.61 o
  -2   8  10        118.98         81.10        12.48 o
  -1   8  10          3.29          2.84        13.69 o
   0   8  10         70.67         40.11        13.33 o
   1   8  10        103.22         92.17        16.43 o
   2   8  10          1.29          3.31        10.85 o
   3   8  10         21.45         17.15        16.35 o
   4   8  10          0.02         -2.12        13.74 o
   5   8  10        134.22        132.22        23.32 o
   6   8  10         13.14          4.56        14.29 o
   7   8  10         45.10         42.20        20.14 o
   8   8  10          1.15         19.15        31.96 o
   9   8  10          0.36        -16.08        27.23 o
 -10   9  10          4.26         29.95        26.96 o
  -9   9  10         59.17         73.62        31.43 o
  -8   9  10          0.18         -0.50        14.45 o
  -7   9  10         17.59         23.03        16.03 o
  -6   9  10        210.63        180.68        21.66 o
  -5   9  10         39.26         38.72        12.69 o
  -4   9  10        139.63        123.90        19.09 o
  -3   9  10        275.42        316.13        26.78 o
  -2   9  10        532.35        594.29        39.48 o
  -1   9  10          0.68          6.85        11.03 o
   0   9  10         40.90         31.84        12.72 o
   1   9  10         26.03         17.94        12.76 o
   2   9  10        471.52        576.54        40.59 o
   3   9  10          2.42         13.09        15.04 o
   4   9  10          4.65          3.39        14.47 o
   5   9  10          1.56         17.36        18.90 o
   6   9  10          1.32         14.47        19.29 o
   7   9  10        123.18        225.88        67.63 o
  -9  10  10          2.19         56.99        46.91 o
  -8  10  10          6.20         22.13        39.31 o
  -5  10  10          4.81          4.30        30.40 o
  -4  10  10         47.25         43.17        23.80 o
  -3  10  10        160.83        128.47        29.62 o
  -2  10  10        208.62        242.95        27.56 o
  -1  10  10         18.77         12.27        12.45 o
   0  10  10         28.89         16.66        20.74 o
   1  10  10        142.13        176.27        28.75 o
   2  10  10         50.74         35.57        19.30 o
   3  10  10         57.66         17.99        35.28 o
   4  10  10          9.12        -11.75        21.94 o
   5  10  10         27.38         39.97        33.54 o
  -2  11  10          4.73         20.89        33.94 o
   0  11  10          0.90        -25.54        38.45 o
 -17   1  11         18.19        -17.29        26.51 o
 -16   1  11          0.89        -36.70        70.61 o
 -15   1  11          0.34         25.79        44.74 o
 -14   1  11         44.00         38.91        37.17 o
 -13   1  11          5.68          0.25        31.70 o
 -12   1  11        170.34        154.55        47.87 o
 -11   1  11        678.80        581.81        53.99 o
 -10   1  11         36.01        118.34        27.82 o
  -9   1  11         71.89        124.24        20.17 o
  -8   1  11        282.66        320.99        25.01 o
  -7   1  11        376.96        385.70        35.82 o
  -6   1  11         94.75        137.66        13.39 o
  -5   1  11        344.30        346.92        14.89 o
  -4   1  11        129.27        150.95         9.76 o
  -3   1  11       2445.96       2651.06        42.59 o
  -2   1  11        545.35        503.70        17.94 o
  -1   1  11       1335.92       1566.76        24.63 o
   0   1  11        455.62        432.63        13.86 o
   1   1  11        510.83        513.78        15.12 o
   2   1  11       2948.53       2918.97        35.06 o
   3   1  11         17.60         16.86         3.64 o
   4   1  11       1184.46       1041.77        25.88 o
   5   1  11         61.13         70.99         8.99 o
   6   1  11         68.33         58.99        11.48 o
   7   1  11         87.91         78.07        13.07 o
   8   1  11         42.04         64.57        14.29 o
   9   1  11          5.90         22.85        10.11 o
  10   1  11          0.19         -6.78        13.07 o
  11   1  11         98.05        115.14        20.91 o
  12   1  11        224.60        217.61        46.64 o
  13   1  11          0.44         53.57        30.71 o
 -17   2  11         20.56         95.05        40.27 o
 -16   2  11          0.21         24.33        23.94 o
 -15   2  11         20.50         51.51        29.52 o
 -14   2  11        350.35        400.55        48.25 o
 -13   2  11        127.43        286.40        45.21 o
 -12   2  11          7.54         37.34        21.92 o
 -11   2  11         74.86         96.69        33.49 o
 -10   2  11       1512.77       1444.48        88.50 o
  -9   2  11        124.46        116.17        20.65 o
  -8   2  11          4.24         -7.85        13.60 o
  -7   2  11         44.54         43.88        11.16 o
  -6   2  11         98.76        120.46        15.37 o
  -5   2  11         13.24         10.31        18.74 o
  -4   2  11        130.90        143.59        10.87 o
  -3   2  11       1177.12       1132.52        38.39 o
  -2   2  11         11.71         -6.31         6.79 o
  -1   2  11        113.21        124.07         6.85 o
   0   2  11        782.94       1043.28        24.74 o
   1   2  11        996.11        977.74        21.16 o
   2   2  11        167.07        138.70         7.78 o
   3   2  11       1341.81       1257.71        26.92 o
   4   2  11         64.35        103.33         9.75 o
   5   2  11         31.71         35.92         7.94 o
   6   2  11          0.67          4.71         9.24 o
   7   2  11        208.55        195.74        17.04 o
   8   2  11        596.19        608.84        32.27 o
   9   2  11        167.36        177.66        23.49 o
  10   2  11          6.25        -12.79        16.83 o
  11   2  11        165.31        146.30        29.55 o
  12   2  11         46.54         54.36        22.43 o
  13   2  11         22.61         28.49        27.39 o
 -17   3  11         40.76         70.62        57.50 o
 -16   3  11        144.89        166.70        33.71 o
 -15   3  11         26.07         76.48        23.35 o
 -14   3  11         25.12         55.17        20.23 o
 -13   3  11         45.27         63.08        18.63 o
 -12   3  11         71.73         71.05        18.23 o
 -11   3  11          1.07          7.26        14.32 o
 -10   3  11        358.64        324.67        32.06 o
  -9   3  11        324.05        241.63        46.12 o
  -8   3  11          5.85         -5.80        12.88 o
  -7   3  11        121.02        140.27        16.83 o
  -6   3  11        165.62        217.05        20.96 o
  -5   3  11         11.55         15.04         6.86 o
  -4   3  11         56.90         65.48        10.83 o
  -3   3  11         11.17         32.10         5.23 o
  -2   3  11       1023.65       1073.29        27.08 o
  -1   3  11        219.82        252.43        10.79 o
   0   3  11        165.16        148.13        11.86 o
   1   3  11         29.83         34.35         7.75 o
   2   3  11         34.30         23.32         6.46 o
   3   3  11        325.78        319.48        17.65 o
   4   3  11        154.86        164.17        18.71 o
   5   3  11          8.43          2.64         9.53 o
   6   3  11         30.34         15.31         8.82 o
   7   3  11        776.70        725.84        27.27 o
   8   3  11          1.70         -5.85        21.53 o
   9   3  11         27.06         14.93        19.49 o
  10   3  11         44.66         13.49        18.88 o
  11   3  11         19.84          1.42        23.13 o
  12   3  11         40.67         15.67        19.07 o
 -17   4  11         27.77         71.09        54.74 o
 -15   4  11          8.65         15.69        17.05 o
 -14   4  11         11.65          2.74        29.34 o
 -13   4  11          4.07        -14.95        19.99 o
 -12   4  11        475.26        434.30        39.75 o
 -11   4  11       1100.44        988.77        57.71 o
 -10   4  11        232.12        179.23        23.81 o
  -9   4  11        303.21        317.74        24.47 o
  -8   4  11        313.73        269.67        22.81 o
  -7   4  11        271.68        308.00        21.48 o
  -6   4  11         37.23         45.86         9.57 o
  -5   4  11         14.69          4.53         8.01 o
  -4   4  11       1023.05        955.14        28.94 o
  -3   4  11         78.28         76.01         8.49 o
  -2   4  11        215.27        200.40        14.12 o
  -1   4  11        103.22        110.18         8.59 o
   0   4  11         27.74         38.44         5.78 o
   1   4  11         80.75         89.43         7.90 o
   2   4  11          2.80         -1.93         6.23 o
   3   4  11        134.11        132.49        13.09 o
   4   4  11         91.26         70.47        10.72 o
   5   4  11        686.78        720.69        23.34 o
   6   4  11         45.40         40.07        10.37 o
   7   4  11        505.53        534.54        43.13 o
   8   4  11        244.43        261.85        32.66 o
   9   4  11        114.38        121.62        30.60 o
  10   4  11        100.87        130.82        26.84 o
  11   4  11         13.53         20.30        21.58 o
  12   4  11         55.52         23.73        22.83 o
  13   4  11         10.15         15.37        29.32 o
 -15   5  11          0.42        -49.49        49.49 o
 -14   5  11        226.42        249.20        33.90 o
 -13   5  11         18.41         16.11        18.92 o
 -12   5  11        250.89        186.62        28.17 o
 -11   5  11         33.88         40.14        15.62 o
 -10   5  11        720.96        775.00        39.76 o
  -9   5  11        767.71        825.54        39.96 o
  -8   5  11       1872.95       1853.87        57.33 o
  -7   5  11       2274.65       2236.78        61.58 o
  -6   5  11        135.72        130.03        14.95 o
  -5   5  11       1135.31       1083.86        38.78 o
  -4   5  11        213.67        205.40        16.45 o
  -3   5  11        572.71        593.15        24.11 o
  -2   5  11        543.40        524.23        23.53 o
  -1   5  11         61.86         50.10         7.68 o
   0   5  11        793.25        787.90        27.13 o
   1   5  11        161.88        125.68         9.83 o
   2   5  11       2098.14       1956.31        38.00 o
   3   5  11        439.51        447.71        18.93 o
   4   5  11         71.33         56.11        10.10 o
   5   5  11        737.64        726.53        41.35 o
   6   5  11        288.18        318.02        28.65 o
   7   5  11         47.38         39.06        19.27 o
   8   5  11         18.05         22.02        19.90 o
   9   5  11          0.13        -22.81        22.91 o
  10   5  11         74.23         77.79        22.41 o
  11   5  11         20.05         26.99        25.30 o
  12   5  11          5.49         -6.98        36.58 o
 -14   6  11          5.80         24.49        24.54 o
 -13   6  11         29.66         30.56        18.02 o
 -12   6  11          1.25         23.03        15.84 o
 -11   6  11         15.01         55.89        17.42 o
 -10   6  11          2.10          0.06        12.05 o
  -9   6  11         30.58         17.20        11.84 o
  -8   6  11        114.24        137.86        21.15 o
  -7   6  11        890.28        861.63        40.52 o
  -6   6  11        390.31        444.94        27.20 o
  -5   6  11        748.50        697.73        36.05 o
  -4   6  11        595.28        637.41        33.84 o
  -3   6  11         19.40         20.33        10.56 o
  -2   6  11        139.09        109.51        16.38 o
  -1   6  11        114.31        112.74        14.79 o
   0   6  11        134.99        135.98        16.43 o
   1   6  11         93.64         74.51        12.53 o
   2   6  11        457.77        476.97        26.00 o
   3   6  11         43.79         42.80        12.80 o
   4   6  11        646.91        678.98        41.28 o
   5   6  11        191.17        220.00        25.69 o
   6   6  11        188.18        206.64        25.76 o
   7   6  11        226.00        214.93        30.36 o
   8   6  11          7.69        -15.36        16.82 o
   9   6  11         43.01          9.19        17.43 o
  10   6  11         85.15         67.20        30.56 o
  11   6  11         50.93         54.68        38.97 o
 -13   7  11         14.67         27.51        32.21 o
 -12   7  11          0.40          0.92        14.91 o
 -11   7  11        474.48        458.14        39.28 o
 -10   7  11         33.02         40.25        16.09 o
  -9   7  11         83.44        100.70        19.05 o
  -8   7  11        464.97        480.71        30.98 o
  -7   7  11         33.96         44.84        12.56 o
  -6   7  11        186.80        223.88        21.58 o
  -5   7  11        179.42        191.23        21.43 o
  -4   7  11         81.43         65.36        14.26 o
  -3   7  11         33.99         34.10        11.81 o
  -2   7  11        318.77        314.08        24.32 o
  -1   7  11        270.75        276.70        24.22 o
   0   7  11        554.36        598.67        35.30 o
   1   7  11         19.02         17.79        11.60 o
   2   7  11        116.09        136.20        19.39 o
   3   7  11        924.40        958.58        50.74 o
   4   7  11        642.49        637.42        42.53 o
   5   7  11        149.92        150.99        22.16 o
   6   7  11         22.73         43.18        16.18 o
   7   7  11         31.23         37.24        17.73 o
   8   7  11         24.01         29.89        19.77 o
   9   7  11          2.12          1.57        25.69 o
  10   7  11          5.62        -47.49        47.49 o
 -12   8  11          2.24         38.72        35.95 o
 -11   8  11          0.24          0.52        21.79 o
 -10   8  11         61.46         70.58        19.16 o
  -9   8  11         14.31         21.64        15.22 o
  -8   8  11        131.61        126.78        20.76 o
  -7   8  11        155.62        151.21        18.28 o
  -6   8  11        252.86        291.92        24.82 o
  -5   8  11         18.41          9.05        13.03 o
  -4   8  11          1.74         -0.20        12.11 o
  -3   8  11         30.50         27.70        11.89 o
  -2   8  11         70.78         63.37        13.46 o
  -1   8  11        337.51        316.30        31.21 o
   0   8  11         34.50         45.01        13.56 o
   1   8  11        791.16        851.69        45.59 o
   2   8  11         24.85         34.80        12.39 o
   3   8  11        230.65        223.84        26.50 o
   4   8  11          4.23         -2.20        16.23 o
   5   8  11         65.42         75.54        19.63 o
   6   8  11         19.17         25.85        18.48 o
   7   8  11         10.08        -16.10        26.44 o
   8   8  11        169.13        162.79        56.41 o
   9   8  11         16.15         30.14        30.23 o
 -11   9  11          2.20          6.15        22.31 o
 -10   9  11         91.84         74.39        33.93 o
  -9   9  11          0.82         15.27        23.96 o
  -8   9  11          6.09          9.09        21.37 o
  -7   9  11         56.90         42.87        17.31 o
  -6   9  11         41.59         37.58        14.53 o
  -5   9  11         28.60         16.94        12.27 o
  -4   9  11         12.87          9.46        11.55 o
  -3   9  11          5.57         -6.59        12.19 o
  -2   9  11          4.14          8.11        13.45 o
  -1   9  11         22.12         25.56        13.52 o
   0   9  11          1.70         12.42        12.68 o
   1   9  11        130.70        149.37        22.69 o
   2   9  11          7.52         22.03        12.78 o
   3   9  11         29.49         33.66        18.98 o
   4   9  11         14.27         28.52        15.88 o
   5   9  11         38.00         29.50        18.50 o
   6   9  11         94.04        151.79        39.51 o
   7   9  11         13.52         40.92        37.27 o
  -8  10  11         56.63         70.53        44.28 o
  -4  10  11         12.92         15.07        32.35 o
  -3  10  11         15.87         10.46        20.07 o
  -2  10  11          1.87         11.37        19.04 o
  -1  10  11        134.91        187.47        35.13 o
   0  10  11          2.57         20.58        18.34 o
   1  10  11         96.94        117.84        36.48 o
   2  10  11         53.32         31.22        38.81 o
   3  10  11          0.12        -32.07        34.02 o
 -17   0  12         83.56        -22.27        46.06 o
 -16   0  12         74.86         14.64        39.83 o
 -15   0  12          0.41        -49.49        49.49 o
 -14   0  12         70.76        -16.38        38.72 o
 -13   0  12         94.79         52.84        29.56 o
 -12   0  12       1156.95       1007.50       104.20 o
 -11   0  12          5.24        -30.74        38.23 o
 -10   0  12        338.71        277.34        43.40 o
  -9   0  12       2046.40       1942.70        84.59 o
  -8   0  12        582.32        578.78        41.68 o
  -7   0  12         31.36        100.19        19.72 o
  -6   0  12       2573.66       2532.95        77.93 o
  -5   0  12        767.71        763.75        38.79 o
  -4   0  12       1627.00       1477.76        32.74 o
  -3   0  12        617.01        546.43        17.84 o
  -2   0  12        345.15        263.72        12.97 o
  -1   0  12        122.61        131.28        10.39 o
   0   0  12         13.59         23.16         6.59 o
   1   0  12        392.10        344.21        18.59 o
   2   0  12        106.87         75.85         7.63 o
   3   0  12       3107.99       3176.54        60.39 o
   4   0  12        162.65        196.80        18.36 o
   5   0  12       4365.23       4284.36        93.40 o
   6   0  12        415.75        404.77        31.67 o
   7   0  12          2.47         -4.96        15.65 o
   8   0  12        510.79        464.46        47.41 o
   9   0  12        268.37        247.08        36.21 o
  10   0  12        783.41        747.63        61.94 o
  11   0  12          0.05         45.25       109.23 o
  12   0  12         26.81         90.88        56.68 o
  13   0  12          5.01         34.91        53.76 o
 -17   1  12          2.28         58.29        70.96 o
 -16   1  12        216.57        301.67        47.37 o
 -15   1  12         86.21        111.60        28.99 o
 -14   1  12        104.23        121.63        30.28 o
 -13   1  12         73.30        125.57        43.00 o
 -12   1  12         16.57         84.76        27.67 o
 -11   1  12        178.43        207.69        31.96 o
 -10   1  12       1202.17       1216.75        62.75 o
  -9   1  12        150.74        169.67        21.44 o
  -8   1  12        373.20        378.75        27.60 o
  -7   1  12        111.06         83.62        11.62 o
  -6   1  12          0.03          0.37         8.64 o
  -5   1  12          7.30         15.94         9.43 o
  -4   1  12       1437.33       1555.65        45.70 o
  -3   1  12        550.04        635.28        20.33 o
  -2   1  12        342.04        358.67        14.98 o
  -1   1  12         60.19         48.27         5.03 o
   0   1  12       2702.12       2697.45        33.89 o
   1   1  12        835.64        758.20        18.50 o
   2   1  12         10.79         15.21         6.24 o
   3   1  12        231.61        219.53         9.56 o
   4   1  12        443.43        413.36        16.32 o
   5   1  12         30.25         28.30        13.17 o
   6   1  12        598.54        615.73        28.38 o
   7   1  12          1.33        -11.47        11.47 o
   8   1  12          0.36         14.31        12.55 o
   9   1  12        426.54        412.01        29.52 o
  10   1  12        146.91        128.22        22.68 o
  11   1  12         86.30        119.42        28.99 o
  12   1  12         73.88        116.50        35.64 o
  13   1  12         12.63         24.64        23.92 o
 -17   2  12         12.11         50.01        23.10 o
 -16   2  12         79.61        136.54        34.90 o
 -15   2  12         62.85        113.95        33.22 o
 -14   2  12          1.75         72.03        31.42 o
 -13   2  12        110.84        141.00        31.99 o
 -12   2  12         45.31         49.30        25.97 o
 -11   2  12          4.57         35.53        25.55 o
 -10   2  12        120.49        147.40        34.39 o
  -9   2  12          0.35          7.00        14.04 o
  -8   2  12        555.62        539.10        36.23 o
  -7   2  12        484.14        444.71        26.86 o
  -6   2  12        467.76        485.46        35.48 o
  -5   2  12         70.73         79.04        17.37 o
  -4   2  12       1183.66       1205.93        46.84 o
  -3   2  12       1321.54       1294.54        34.48 o
  -2   2  12        305.03        326.75        19.75 o
  -1   2  12          2.27         -6.13         6.57 o
   0   2  12        160.24        142.67         9.61 o
   1   2  12        270.01        298.25        12.26 o
   2   2  12       1368.73       1368.77        25.58 o
   3   2  12        319.42        328.57        14.66 o
   4   2  12         73.02         65.36         5.61 o
   5   2  12         17.18          9.95         8.07 o
   6   2  12        204.75        218.81        17.59 o
   7   2  12         51.55         34.11        10.15 o
   8   2  12         43.22         58.05        13.27 o
   9   2  12          4.79         -1.90        13.70 o
  10   2  12         11.67         -0.67        15.09 o
  11   2  12          0.00          4.41        21.14 o
  12   2  12          5.97        -22.60        25.51 o
  13   2  12         12.42          4.76        29.52 o
 -17   3  12        174.30        285.95        83.03 o
 -16   3  12        215.14        278.35        41.66 o
 -15   3  12         10.11         21.72        17.77 o
 -14   3  12          0.04         22.39        19.74 o
 -13   3  12        202.69        187.88        31.35 o
 -12   3  12        243.17        267.49        36.36 o
 -11   3  12        911.01        872.99        61.16 o
 -10   3  12        601.12        530.25        51.16 o
  -9   3  12         55.92         27.52        16.80 o
  -8   3  12       1397.25       1407.92        54.18 o
  -7   3  12        168.34        122.10        22.21 o
  -6   3  12        227.23        253.22        21.49 o
  -5   3  12        423.03        407.50        18.90 o
  -4   3  12       1196.52       1238.75        28.17 o
  -3   3  12        149.53        129.79         8.95 o
  -2   3  12       1540.93       1472.71        41.37 o
  -1   3  12       1478.37       1530.91        27.46 o
   0   3  12        337.75        338.13        18.58 o
   1   3  12        845.37        876.75        28.38 o
   2   3  12         70.27         69.33         8.42 o
   3   3  12        344.24        384.72        20.10 o
   4   3  12         99.47        151.26        30.68 o
   5   3  12        646.95        654.01        21.81 o
   6   3  12        186.38        184.60        18.66 o
   7   3  12         69.94         57.76        15.74 o
   8   3  12         67.37         54.63        20.67 o
   9   3  12          0.22          8.15        23.71 o
  10   3  12         18.41        -12.73        18.89 o
  11   3  12          9.83        -22.33        22.33 o
  12   3  12         55.34         44.94        22.02 o
 -17   4  12          0.51         35.46        48.52 o
 -16   4  12          5.44          8.48        22.85 o
 -15   4  12        193.77        159.09        36.82 o
 -14   4  12         17.67         -3.19        27.67 o
 -13   4  12         97.50         91.83        20.43 o
 -12   4  12          3.64        -18.52        18.52 o
 -11   4  12        132.53        123.63        23.57 o
 -10   4  12        149.27        124.06        26.47 o
  -9   4  12        472.45        471.03        37.63 o
  -8   4  12        244.67        273.84        25.29 o
  -7   4  12         21.65         27.85        12.14 o
  -6   4  12         77.98         61.10         9.82 o
  -5   4  12       1129.59       1118.59        35.02 o
  -4   4  12        517.52        506.14        20.92 o
  -3   4  12         21.88         22.32         5.98 o
  -2   4  12          2.69         10.62         6.18 o
  -1   4  12       1467.63       1497.99        29.05 o
   0   4  12        134.81        122.81         8.78 o
   1   4  12       1809.94       1783.75        39.05 o
   2   4  12        484.94        487.24        22.40 o
   3   4  12        395.12        400.39        32.14 o
   4   4  12        774.24        721.81        25.19 o
   5   4  12          6.56          5.24         6.59 o
   6   4  12          0.23         18.37        16.51 o
   7   4  12         68.97         65.47        20.04 o
   8   4  12        232.73        220.55        31.36 o
   9   4  12        212.61        259.23        34.11 o
  10   4  12          3.33         -1.66        17.19 o
  11   4  12         18.19         50.58        25.80 o
  12   4  12          0.46         29.08        45.13 o
  13   4  12         52.30         54.90        35.30 o
 -15   5  12          0.39        -29.03        41.82 o
 -14   5  12        101.71         70.82        28.71 o
 -13   5  12          0.53          0.92        17.28 o
 -12   5  12          5.17         11.57        16.53 o
 -11   5  12          5.86         -1.69        13.31 o
 -10   5  12         14.13         26.26        14.08 o
  -9   5  12        193.75        196.82        20.98 o
  -8   5  12          5.26          4.96        11.81 o
  -7   5  12        235.56        220.10        21.96 o
  -6   5  12         27.27         20.79         8.77 o
  -5   5  12          8.49         -5.86         8.39 o
  -4   5  12        444.44        409.65        22.26 o
  -3   5  12        151.85        148.07        12.58 o
  -2   5  12         47.45         56.10         9.68 o
  -1   5  12         52.64         57.19        10.02 o
   0   5  12         41.49         46.63         7.58 o
   1   5  12         13.93         16.68         8.82 o
   2   5  12        602.24        581.67        26.99 o
   3   5  12        430.18        417.71        22.89 o
   4   5  12          3.00         -6.98        13.27 o
   5   5  12         10.84         15.94        12.03 o
   6   5  12         10.05          5.23        13.12 o
   7   5  12        120.43         81.90        21.70 o
   8   5  12         81.83         73.81        20.47 o
   9   5  12          0.05         19.99        20.05 o
  10   5  12        107.68         97.18        23.25 o
  11   5  12          9.91        -14.01        23.65 o
 -14   6  12          0.08         29.94        34.42 o
 -13   6  12        355.33        389.45        43.60 o
 -12   6  12         38.29         55.46        24.92 o
 -11   6  12        146.64        204.02        27.58 o
 -10   6  12          0.71         -6.97        13.14 o
  -9   6  12        164.35        167.70        20.19 o
  -8   6  12         48.64         43.13        12.98 o
  -7   6  12        242.11        239.86        23.82 o
  -6   6  12         11.11         15.67        11.53 o
  -5   6  12        455.52        435.15        28.97 o
  -4   6  12         60.87         82.85        15.29 o
  -3   6  12        414.25        396.41        27.35 o
  -2   6  12        197.54        190.10        18.88 o
  -1   6  12        794.63        804.62        43.95 o
   0   6  12        544.61        574.64        37.92 o
   1   6  12        219.64        237.57        20.76 o
   2   6  12        447.51        431.37        29.06 o
   3   6  12       1080.44       1071.28        50.67 o
   4   6  12        173.02        163.55        22.64 o
   5   6  12        346.42        346.13        31.34 o
   6   6  12         46.70         54.27        16.15 o
   7   6  12         30.60         33.03        21.39 o
   8   6  12         82.02         80.22        18.05 o
   9   6  12          4.26        -22.15        22.15 o
  10   6  12         91.90         72.15        28.96 o
  11   6  12        108.93         24.77        30.17 o
 -13   7  12         10.54         10.94        23.59 o
 -12   7  12        107.00        131.06        31.18 o
 -11   7  12          4.61         -5.35        15.67 o
 -10   7  12          1.92        -16.49        16.49 o
  -9   7  12        222.56        242.50        22.74 o
  -8   7  12          0.03         12.37        12.62 o
  -7   7  12         65.23         52.89        13.78 o
  -6   7  12         59.88         51.65        13.05 o
  -5   7  12        124.95        111.30        17.07 o
  -4   7  12         30.54         27.41        13.51 o
  -3   7  12          5.06          7.77         9.61 o
  -2   7  12         87.18         53.02        11.58 o
  -1   7  12        378.83        418.81        34.16 o
   0   7  12          1.50         -3.65        10.53 o
   1   7  12         57.35         45.92        14.74 o
   2   7  12         49.92         44.06        11.66 o
   3   7  12         26.97         34.10        15.51 o
   4   7  12        252.45        250.18        28.00 o
   5   7  12         74.81         75.78        16.79 o
   6   7  12          3.10         11.96        13.96 o
   7   7  12         11.44         65.04        26.54 o
   8   7  12          4.60         -5.21        17.89 o
   9   7  12        165.64        182.75        60.57 o
  10   7  12          9.97        -43.66        43.66 o
 -12   8  12          0.11         26.73        29.74 o
 -11   8  12         21.70         33.18        28.31 o
 -10   8  12         14.73         19.96        17.82 o
  -9   8  12         54.48         83.20        19.86 o
  -8   8  12          0.00         -4.51        14.23 o
  -7   8  12        272.68        288.71        28.03 o
  -6   8  12          1.33          7.03        11.77 o
  -5   8  12         21.62         20.54        11.97 o
  -4   8  12         33.47         34.01        11.92 o
  -3   8  12        302.09        310.40        25.73 o
  -2   8  12          2.16         -2.50        11.61 o
  -1   8  12        195.68        229.84        28.04 o
   0   8  12          2.98          0.99        11.57 o
   1   8  12         68.02         79.09        16.17 o
   2   8  12        206.55        193.39        23.39 o
   3   8  12         70.72         63.12        20.88 o
   4   8  12        153.03        150.37        23.79 o
   5   8  12         25.64         37.89        14.53 o
   6   8  12          0.70         18.58        13.60 o
   7   8  12          0.46         49.95        35.70 o
   8   8  12         59.16         50.35        35.58 o
 -10   9  12         28.86          2.92        33.63 o
  -9   9  12        183.48        204.76        46.66 o
  -8   9  12         27.52        -10.20        16.97 o
  -7   9  12        153.19        188.92        32.37 o
  -6   9  12         39.93         43.72        15.69 o
  -5   9  12         57.82         36.26        12.64 o
  -4   9  12         48.27         39.36        12.51 o
  -3   9  12        185.18        211.00        24.44 o
  -2   9  12          4.54         14.49        12.56 o
  -1   9  12         12.92         10.46        13.47 o
   0   9  12        371.75        414.01        38.67 o
   1   9  12          1.17         10.02        14.24 o
   2   9  12        355.69        413.20        39.72 o
   3   9  12          7.41          0.40        17.36 o
   4   9  12          9.05          6.02        23.03 o
   5   9  12         10.10         14.68        30.70 o
   6   9  12          1.39          9.68        30.31 o
  -4  10  12        126.55        130.92        52.78 o
  -3  10  12         38.60         71.85        44.12 o
  -2  10  12         14.62         47.54        20.84 o
  -1  10  12        102.88        161.88        42.75 o
   0  10  12          2.62         42.21        26.91 o
   1  10  12        137.10        187.58        63.26 o
   2  10  12          2.86         35.89        45.35 o
 -17   1  13        100.88        100.21        92.37 o
 -16   1  13          2.12         36.16        30.37 o
 -15   1  13        311.40        326.13        45.36 o
 -14   1  13          9.22         36.64        27.12 o
 -13   1  13          6.08         49.61        22.80 o
 -12   1  13          1.75         19.46        29.35 o
 -11   1  13        286.86        298.23        34.62 o
 -10   1  13        571.52        581.78        42.60 o
  -9   1  13        688.00        651.32        35.48 o
  -8   1  13         79.49         83.44        11.96 o
  -7   1  13          9.37         -8.11         8.11 o
  -6   1  13       1143.55       1080.33        40.05 o
  -5   1  13        400.62        341.57        16.58 o
  -4   1  13        621.69        713.56        26.35 o
  -3   1  13       2443.68       2338.35        43.48 o
  -2   1  13         11.45         21.28         6.15 o
  -1   1  13        151.93        136.87         8.02 o
   0   1  13          0.15          6.82         4.62 o
   1   1  13          3.76          9.01         4.76 o
   2   1  13        115.68        124.38         7.38 o
   3   1  13        426.29        445.58        16.99 o
   4   1  13       1290.81       1242.05        23.90 o
   5   1  13        250.35        219.01        19.19 o
   6   1  13        956.40        950.35        41.92 o
   7   1  13          2.32         18.30        18.70 o
   8   1  13        342.46        376.38        29.12 o
   9   1  13          1.28         -9.11        14.38 o
  10   1  13          3.18         -6.83        18.88 o
  11   1  13        184.17        151.67        56.52 o
  12   1  13          3.42         12.83        23.29 o
 -17   2  13          0.56         38.81        23.65 o
 -16   2  13         15.40         50.81        31.60 o
 -15   2  13        453.38        543.58        57.57 o
 -14   2  13        618.18        638.69        58.53 o
 -13   2  13         86.00        136.82        30.24 o
 -12   2  13         39.50         69.42        24.68 o
 -11   2  13         15.20         43.43        20.34 o
 -10   2  13       2145.69       2124.61        82.50 o
  -9   2  13        100.04         88.76        20.60 o
  -8   2  13         74.99         51.25        17.58 o
  -7   2  13       2431.69       2259.16        57.46 o
  -6   2  13         32.26         42.23         8.84 o
  -5   2  13         14.20          6.42         4.67 o
  -4   2  13        305.44        313.16        22.39 o
  -3   2  13        226.03        196.10        14.38 o
  -2   2  13       2872.52       2725.29        45.68 o
  -1   2  13       1012.31       1020.21        27.48 o
   0   2  13         37.62         27.31         5.16 o
   1   2  13         34.14         26.37         4.96 o
   2   2  13        357.72        308.40        12.57 o
   3   2  13         94.57         88.76         8.77 o
   4   2  13        246.83        243.00        14.61 o
   5   2  13         14.18          9.34        11.78 o
   6   2  13        118.96        127.69        15.62 o
   7   2  13        507.19        464.08        27.97 o
   8   2  13          1.99          9.22        12.23 o
   9   2  13         64.47        109.04        27.00 o
  10   2  13         20.74          9.55        16.69 o
  11   2  13        122.96        141.24        28.57 o
  12   2  13        133.56        126.13        37.13 o
 -17   3  13          1.80         67.60        31.15 o
 -16   3  13         38.97         96.45        29.91 o
 -15   3  13         95.48         84.86        23.21 o
 -14   3  13        320.01        332.78        37.02 o
 -13   3  13         19.53         -2.68        19.65 o
 -12   3  13         12.02         20.99        18.19 o
 -11   3  13         64.57         49.87        20.85 o
 -10   3  13        124.70         64.03        24.95 o
  -9   3  13        957.15        805.73        54.67 o
  -8   3  13        131.41        125.21        17.68 o
  -7   3  13        213.19        212.28        28.40 o
  -6   3  13        259.94        231.06        19.71 o
  -5   3  13         14.37         14.78         5.70 o
  -4   3  13         61.60         49.35        12.25 o
  -3   3  13         51.70         28.46        10.32 o
  -2   3  13         54.16         51.71         6.58 o
  -1   3  13        423.59        365.52        20.23 o
   0   3  13        410.57        414.77        19.63 o
   1   3  13         11.96         11.72         6.42 o
   2   3  13          9.53          9.45         7.05 o
   3   3  13        160.51        128.24        12.88 o
   4   3  13          0.21         -0.38        11.39 o
   5   3  13       1151.67       1163.29        40.20 o
   6   3  13        894.86        935.34        42.41 o
   7   3  13          7.76         20.67        32.42 o
   8   3  13          0.00          4.41        21.55 o
   9   3  13        121.66         86.84        32.94 o
  10   3  13          0.01         -5.10        19.60 o
  11   3  13         98.08         68.11        23.69 o
  12   3  13          0.50         -0.83        17.76 o
 -16   4  13         10.68        -16.91        25.11 o
 -15   4  13          5.10        -21.66        23.44 o
 -14   4  13          6.38        -21.53        21.53 o
 -13   4  13         46.72         38.46        26.50 o
 -12   4  13         27.06         -3.53        24.45 o
 -11   4  13        296.15        339.64        48.85 o
 -10   4  13        304.50        302.88        38.55 o
  -9   4  13        212.98        246.43        29.52 o
  -8   4  13       2582.97       2427.38        67.30 o
  -7   4  13         31.23         38.34        10.92 o
  -6   4  13       1603.77       1490.28        41.54 o
  -5   4  13        685.30        653.47        26.65 o
  -4   4  13          0.60         -6.83         6.83 o
  -3   4  13          0.69         -1.67         5.69 o
  -2   4  13       1357.49       1326.62        33.88 o
  -1   4  13        721.16        731.20        21.00 o
   0   4  13        377.99        416.31        15.36 o
   1   4  13        767.46        758.90        26.08 o
   2   4  13         10.87         10.51         7.27 o
   3   4  13        294.71        327.51        34.67 o
   4   4  13        917.32        902.93        36.72 o
   5   4  13        734.13        750.34        33.47 o
   6   4  13          0.71          0.69        15.77 o
   7   4  13         26.38          7.15        15.05 o
   8   4  13          1.03         23.54        19.36 o
   9   4  13          1.65         57.75        22.26 o
  10   4  13        122.16        156.90        28.88 o
  11   4  13         84.38         90.39        28.22 o
  12   4  13          3.74         59.23        30.47 o
 -15   5  13         27.08         21.37        22.66 o
 -14   5  13        115.25        111.05        45.25 o
 -13   5  13        179.92        217.33        38.58 o
 -12   5  13        332.36        366.35        45.52 o
 -11   5  13         35.27         26.19        15.15 o
 -10   5  13         19.07         32.21        17.41 o
  -9   5  13        627.62        587.83        37.42 o
  -8   5  13        312.20        281.22        26.01 o
  -7   5  13          2.51        -10.20        12.13 o
  -6   5  13         31.74         33.18        12.66 o
  -5   5  13       1668.71       1576.93        45.92 o
  -4   5  13          4.16         -7.60         7.60 o
  -3   5  13        163.54        179.24        13.21 o
  -2   5  13        101.09         89.99        11.38 o
  -1   5  13        209.41        214.86        14.44 o
   0   5  13        631.15        562.75        21.25 o
   1   5  13        408.76        354.66        22.16 o
   2   5  13        460.02        501.10        34.46 o
   3   5  13        247.32        289.69        25.39 o
   4   5  13         96.19         82.88        19.89 o
   5   5  13          0.96         -0.27        20.30 o
   6   5  13        208.31        209.75        27.49 o
   7   5  13        105.15         55.03        19.43 o
   8   5  13          0.12          1.90        15.56 o
   9   5  13        372.96        427.02        44.13 o
  10   5  13         98.57        148.56        35.20 o
  11   5  13         63.17        100.10        36.36 o
 -14   6  13         17.86         55.56        29.61 o
 -13   6  13        105.74         94.74        28.98 o
 -12   6  13        273.96        311.12        38.31 o
 -11   6  13         23.41         53.63        19.50 o
 -10   6  13        118.09         86.40        19.46 o
  -9   6  13          0.89         -1.37        12.39 o
  -8   6  13          1.72         -4.78        12.69 o
  -7   6  13         24.83         16.79        13.68 o
  -6   6  13         56.34         56.56        13.27 o
  -5   6  13         70.18         63.94        15.31 o
  -4   6  13        289.32        288.61        24.32 o
  -3   6  13         22.72         17.16         9.80 o
  -2   6  13         94.88         80.73        13.77 o
  -1   6  13         95.52         74.91        16.90 o
   0   6  13          3.16         21.66        12.50 o
   1   6  13         90.94         64.62        13.74 o
   2   6  13        217.81        188.41        21.04 o
   3   6  13         15.38          1.04        12.76 o
   4   6  13        342.84        276.36        27.79 o
   5   6  13        116.94        131.04        21.29 o
   6   6  13         11.62         23.19        13.96 o
   7   6  13        110.87         97.85        29.76 o
   8   6  13        138.25         94.48        23.92 o
   9   6  13          3.86         -2.42        31.53 o
  10   6  13          0.64          1.44        25.97 o
 -13   7  13         12.38         48.54        39.75 o
 -12   7  13         30.08         48.62        24.22 o
 -11   7  13          0.47          5.73        17.77 o
 -10   7  13        175.65        177.44        33.31 o
  -9   7  13        165.41        185.46        25.42 o
  -8   7  13        153.78        144.00        23.01 o
  -7   7  13         18.11         26.33        12.27 o
  -6   7  13         86.42         84.98        15.37 o
  -5   7  13          0.69          9.19        12.51 o
  -4   7  13         45.81         52.94        13.77 o
  -3   7  13        111.34         97.47        15.12 o
  -2   7  13         16.92          1.01        10.24 o
  -1   7  13         14.73          5.27        11.79 o
   0   7  13          7.77         -7.17        10.87 o
   1   7  13         81.45         87.92        15.88 o
   2   7  13          7.74         15.28        12.26 o
   3   7  13         96.97         85.95        18.02 o
   4   7  13         41.61         44.21        15.80 o
   5   7  13         18.56         13.35        12.63 o
   6   7  13         48.42         70.27        17.71 o
   7   7  13        143.03        167.45        29.62 o
   8   7  13          3.56         -0.63        24.60 o
 -11   8  13         59.82         28.87        26.39 o
 -10   8  13          0.31          6.14        19.61 o
  -9   8  13        115.88        135.15        27.53 o
  -8   8  13         12.45         29.30        16.58 o
  -7   8  13         60.86         72.08        19.02 o
  -6   8  13        839.66        878.27        53.00 o
  -5   8  13          9.98          5.89        12.67 o
  -4   8  13         10.80          5.66        10.85 o
  -3   8  13         84.25         73.50        15.32 o
  -2   8  13         31.47         21.23        11.82 o
  -1   8  13        112.72        131.27        21.45 o
   0   8  13         81.08         64.87        17.06 o
   1   8  13        188.02        215.96        28.56 o
   2   8  13          6.30         17.80        16.84 o
   3   8  13         59.98         53.97        21.99 o
   4   8  13         20.51         17.11        18.64 o
   5   8  13         29.76         48.79        21.48 o
   6   8  13         38.64         95.31        47.37 o
  -8   9  13         25.87         21.43        33.72 o
  -7   9  13          1.53        -17.32        24.13 o
  -6   9  13         13.35         11.86        14.19 o
  -5   9  13        100.06         96.62        20.93 o
  -4   9  13         26.83         24.40        17.13 o
  -3   9  13        125.88        136.14        22.65 o
  -2   9  13         48.13         35.07        13.68 o
  -1   9  13          4.16          1.66        14.31 o
   0   9  13          1.08          6.75        15.62 o
   1   9  13         11.58         25.01        16.36 o
   2   9  13         22.10         19.81        16.59 o
   3   9  13          0.12         13.67        24.10 o
   4   9  13         80.67         85.01        44.98 o
   5   9  13          0.38         39.15        37.76 o
   6   9  13         60.14         59.15        39.29 o
  -4  10  13         14.20         12.92        25.47 o
  -3  10  13          7.06         33.04        35.60 o
  -2  10  13          3.98         -2.80        24.36 o
  -1  10  13          5.33        -17.98        24.85 o
   0  10  13          6.30         -9.36        31.21 o
   1  10  13         30.17         18.10        36.85 o
 -17   0  14          1.74        -31.17        31.17 o
 -16   0  14          0.41          7.36        89.10 o
 -15   0  14         45.00         11.57        83.66 o
 -14   0  14        157.59        137.65        93.95 o
 -13   0  14         43.54         21.58        77.95 o
 -12   0  14        260.94        179.44        47.28 o
 -11   0  14          1.32         77.41        85.37 o
 -10   0  14        211.11        219.88        37.51 o
  -9   0  14          4.78         26.61        14.34 o
  -8   0  14       1536.78       1469.77        55.11 o
  -7   0  14        423.73        431.47        27.24 o
  -6   0  14        719.20        708.88        29.83 o
  -5   0  14        654.52        608.90        22.43 o
  -4   0  14          0.97        -23.36        23.36 o
  -3   0  14       1025.21        806.46        60.62 o
  -2   0  14         37.48         61.50        16.20 o
  -1   0  14         38.89         16.91         9.63 o
   0   0  14       1271.07       1142.52        31.25 o
   1   0  14        555.13        469.41        23.08 o
   2   0  14         26.71         29.99         6.47 o
   3   0  14        374.19        365.32        23.88 o
   4   0  14         37.81         36.89        12.39 o
   5   0  14        531.51        659.84        76.70 o
   6   0  14         49.46         47.66        18.87 o
   7   0  14        306.67        258.71        37.01 o
   8   0  14         40.60          8.67        15.95 o
   9   0  14         42.04         51.13        25.34 o
  10   0  14          0.09         57.56       120.09 o
  11   0  14         16.77         31.28        86.32 o
  12   0  14          8.67         98.91        67.17 o
 -17   1  14        159.85        124.31        56.48 o
 -16   1  14          5.82         18.76        22.03 o
 -15   1  14          0.03         58.73        53.54 o
 -14   1  14          1.77         50.07        44.76 o
 -13   1  14          1.10         -3.15        22.88 o
 -12   1  14         21.26         76.36        26.68 o
 -11   1  14         90.23         56.17        24.59 o
 -10   1  14         11.24         32.45        22.48 o
  -9   1  14         19.54         17.25        12.90 o
  -8   1  14         46.20         38.40        11.65 o
  -7   1  14        462.49        467.98        23.25 o
  -6   1  14       1248.46       1195.13        39.36 o
  -5   1  14        353.10        394.04        30.36 o
  -4   1  14        256.07        281.26        22.11 o
  -3   1  14         93.16        116.12         9.98 o
  -2   1  14         28.83         36.82         6.35 o
  -1   1  14        619.36        616.25        16.03 o
   0   1  14       1009.40        940.70        21.31 o
   1   1  14        798.69        824.96        19.49 o
   2   1  14          7.37          7.14         4.43 o
   3   1  14        677.87        669.76        22.26 o
   4   1  14        371.50        348.81        18.83 o
   5   1  14        385.60        431.53        40.36 o
   6   1  14         70.82         51.13        14.62 o
   7   1  14         32.47         31.46        10.79 o
   8   1  14         17.32         20.40        12.16 o
   9   1  14         27.90         50.41        16.78 o
  10   1  14          5.23         -7.42        24.96 o
  11   1  14          1.13         20.98        47.75 o
  12   1  14         22.66          2.37        31.91 o
 -17   2  14         29.09         50.07        32.03 o
 -16   2  14         13.60         53.78        29.89 o
 -15   2  14        220.91        245.71        39.55 o
 -14   2  14        313.17        290.78        40.99 o
 -13   2  14         16.33         20.09        18.23 o
 -12   2  14        104.80         85.37        22.55 o
 -11   2  14         68.64         76.22        21.11 o
 -10   2  14       1263.70       1066.47        58.59 o
  -9   2  14         25.00          6.72        16.02 o
  -8   2  14         97.85         94.60        15.54 o
  -7   2  14       1507.30       1392.60        46.74 o
  -6   2  14        429.83        442.36        21.10 o
  -5   2  14        604.51        560.02        30.70 o
  -4   2  14        143.44        135.09        13.63 o
  -3   2  14       2159.26       2046.40        46.41 o
  -2   2  14          3.83          5.81         6.39 o
  -1   2  14          0.34         -4.91         4.91 o
   0   2  14         16.96         18.60         6.38 o
   1   2  14         21.33         25.30         5.47 o
   2   2  14        545.00        516.97        16.22 o
   3   2  14          0.87          5.11         6.11 o
   4   2  14        377.18        401.40        19.96 o
   5   2  14        176.25        149.71        17.93 o
   6   2  14          0.06         -3.09        10.98 o
   7   2  14        843.96        833.15        40.88 o
   8   2  14         13.32         20.72        13.12 o
   9   2  14        223.35        236.24        34.92 o
  10   2  14        188.68        181.75        32.87 o
  11   2  14          8.80          6.08        16.26 o
  12   2  14          4.98          5.82        25.94 o
 -16   3  14          2.95        -23.12        23.12 o
 -15   3  14         24.53         20.77        19.62 o
 -14   3  14         34.42         21.81        40.58 o
 -13   3  14          4.52          2.73        24.35 o
 -12   3  14        590.97        582.74        49.65 o
 -11   3  14         46.45         26.67        26.63 o
 -10   3  14        390.89        400.62        39.76 o
  -9   3  14        102.96         84.23        29.20 o
  -8   3  14       2126.56       2201.03        87.21 o
  -7   3  14       4143.76       4005.12        83.50 o
  -6   3  14         29.09         24.01        12.06 o
  -5   3  14        543.78        467.18        16.40 o
  -4   3  14        468.03        417.32        30.68 o
  -3   3  14        740.17        646.01        29.26 o
  -2   3  14        694.27        653.60        34.39 o
  -1   3  14         80.68         83.02        10.91 o
   0   3  14         41.16         24.35         6.45 o
   1   3  14        649.82        600.68        21.29 o
   2   3  14       1586.72       1545.36        30.58 o
   3   3  14          3.23          2.39         6.70 o
   4   3  14       1136.46       1158.79        44.96 o
   5   3  14        131.31        135.27        16.43 o
   6   3  14        645.23        702.14        37.85 o
   7   3  14          0.32          4.78        21.46 o
   8   3  14        149.68        131.71        35.72 o
   9   3  14        109.27         74.12        32.99 o
  10   3  14          0.02        -18.34        23.65 o
  11   3  14         74.38         32.05        20.88 o
  12   3  14          7.33        -59.69        59.69 o
 -16   4  14          4.02         -8.10        33.62 o
 -15   4  14         33.44          2.55        21.77 o
 -14   4  14          7.52         -4.40        25.34 o
 -13   4  14          4.71        -31.93        31.93 o
 -12   4  14         37.29         18.62        18.22 o
 -11   4  14        761.31        756.07        60.09 o
 -10   4  14        412.97        393.68        43.52 o
  -9   4  14        309.22        345.54        34.27 o
  -8   4  14        869.60        918.72        51.39 o
  -7   4  14        175.83        189.01        23.69 o
  -6   4  14        652.97        662.34        27.08 o
  -5   4  14        203.32        152.34        12.37 o
  -4   4  14          4.15         15.75         6.33 o
  -3   4  14         77.27         64.35         7.65 o
  -2   4  14         25.61         36.96         6.57 o
  -1   4  14         11.06          5.97         4.61 o
   0   4  14         76.68         67.83         9.80 o
   1   4  14        879.99        789.61        28.92 o
   2   4  14          0.13          0.61         7.31 o
   3   4  14          9.13         13.86         7.19 o
   4   4  14         11.06         22.52        12.35 o
   5   4  14         11.77          0.46        10.74 o
   6   4  14         10.00          1.56        17.57 o
   7   4  14         74.50         84.39        22.18 o
   8   4  14         23.11         49.73        18.92 o
   9   4  14          6.67         39.29        18.88 o
  10   4  14         71.72         79.13        22.25 o
  11   4  14         12.48         58.36        39.98 o
  12   4  14         73.12         46.76        35.59 o
 -15   5  14         28.26          0.67        23.71 o
 -14   5  14         17.03         34.16        27.63 o
 -13   5  14         10.13          7.72        20.69 o
 -12   5  14         15.98          1.38        14.94 o
 -11   5  14        139.50         96.11        21.46 o
 -10   5  14         30.88         33.96        17.28 o
  -9   5  14          0.33         17.15        15.21 o
  -8   5  14        114.22        120.43        18.85 o
  -7   5  14        116.58        116.18        16.33 o
  -6   5  14       1293.21       1323.45        49.53 o
  -5   5  14        485.07        440.54        28.74 o
  -4   5  14          0.13          1.77        10.91 o
  -3   5  14         52.76         51.64         9.90 o
  -2   5  14         68.47         58.01         8.87 o
  -1   5  14         12.17          3.15         8.51 o
   0   5  14         49.56         53.97        11.80 o
   1   5  14          2.18         -3.38        13.90 o
   2   5  14         99.71         93.02        16.91 o
   3   5  14         45.17         40.28        12.43 o
   4   5  14         61.65         69.30        20.26 o
   5   5  14         68.08         51.11        14.73 o
   6   5  14         50.77         38.30        12.99 o
   7   5  14          4.94         16.05        22.37 o
   8   5  14        163.91        222.74        32.77 o
   9   5  14         66.59         90.83        24.43 o
  10   5  14         34.48         66.35        30.62 o
  11   5  14         22.67         28.15        35.49 o
 -14   6  14         17.57         50.72        38.63 o
 -13   6  14         99.02        114.61        37.25 o
 -12   6  14        120.05        112.02        29.08 o
 -11   6  14         25.03         43.59        21.28 o
 -10   6  14        288.57        235.93        30.32 o
  -9   6  14         63.71         32.59        15.36 o
  -8   6  14         12.93          4.03        17.50 o
  -7   6  14        218.92        199.27        22.20 o
  -6   6  14          9.97         16.60        11.10 o
  -5   6  14        205.78        208.57        21.45 o
  -4   6  14        464.95        465.42        30.24 o
  -3   6  14        218.95        168.90        17.28 o
  -2   6  14        462.57        494.02        30.61 o
  -1   6  14         11.87          5.16        12.76 o
   0   6  14         38.46          9.38        13.03 o
   1   6  14         69.60         82.40        17.07 o
   2   6  14         54.92         33.06        12.25 o
   3   6  14        326.05        320.26        28.63 o
   4   6  14        145.13        130.87        20.30 o
   5   6  14        398.30        440.96        35.98 o
   6   6  14          9.19         36.91        15.74 o
   7   6  14        115.96        104.43        22.35 o
   8   6  14          4.30         25.82        21.43 o
 -13   7  14         11.63         15.33        28.01 o
 -12   7  14         14.33         34.06        26.08 o
 -11   7  14          2.57         23.68        20.54 o
 -10   7  14         34.66         45.83        22.23 o
  -9   7  14         42.31         41.65        17.98 o
  -8   7  14        175.71        204.51        26.95 o
  -7   7  14        176.11        172.68        24.56 o
  -6   7  14          1.30         14.11        13.44 o
  -5   7  14         30.70         52.68        17.14 o
  -4   7  14        118.97        117.62        16.23 o
  -3   7  14        355.37        392.73        29.62 o
  -2   7  14         22.77          9.41        10.95 o
  -1   7  14        317.06        325.79        31.38 o
   0   7  14         53.40         50.28        14.17 o
   1   7  14         19.32         17.89        15.12 o
   2   7  14        932.85        954.09        54.00 o
   3   7  14        184.21        203.73        29.80 o
   4   7  14         79.59         80.26        21.33 o
   5   7  14          3.52         20.21        15.60 o
   6   7  14          5.36         44.30        20.31 o
   7   7  14         63.90         94.79        69.98 o
 -10   8  14         26.26         27.73        24.98 o
  -9   8  14          0.67          3.62        17.31 o
  -8   8  14         16.00         32.61        16.01 o
  -7   8  14         52.64         57.71        17.61 o
  -6   8  14         67.38         58.83        18.29 o
  -5   8  14          9.31          8.97        15.49 o
  -4   8  14         21.35          9.53        11.78 o
  -3   8  14         74.20         63.64        18.82 o
  -2   8  14         51.63         56.89        16.90 o
  -1   8  14         97.23         76.04        17.83 o
   0   8  14        135.98        121.66        20.97 o
   1   8  14         47.16         40.29        16.70 o
   2   8  14        114.70        112.00        22.32 o
   3   8  14          1.27          9.23        18.76 o
   4   8  14         12.56          9.66        16.52 o
   5   8  14          2.15         -5.43        30.26 o
   6   8  14         19.62         37.79        33.77 o
  -7   9  14         81.72        111.80        54.81 o
  -6   9  14          7.60          5.60        19.03 o
  -5   9  14        153.36        117.77        20.34 o
  -4   9  14         18.28         14.06        13.27 o
  -3   9  14        228.88        233.36        26.78 o
  -2   9  14          1.61          8.90        15.67 o
  -1   9  14        115.87        136.80        25.64 o
   0   9  14        135.01        129.87        24.52 o
   1   9  14         77.39         90.98        21.84 o
   2   9  14        194.38        266.47        42.28 o
   3   9  14          0.63        -13.82        33.34 o
   4   9  14         83.15         70.18        45.38 o
   5   9  14          5.38         46.45        35.23 o
  -4  10  14         46.77         15.68        28.74 o
  -3  10  14         11.35        -35.95        35.95 o
  -2  10  14         20.06         60.87        40.32 o
  -1  10  14          0.53         59.10        43.50 o
   0  10  14          0.03         19.02        38.19 o
 -17   1  15         42.76         47.68        41.30 o
 -16   1  15         14.99         -5.10        33.87 o
 -15   1  15          2.00        110.25        43.58 o
 -14   1  15        135.72         88.82        30.77 o
 -13   1  15         81.37         84.96        43.43 o
 -12   1  15        370.58        364.73        38.89 o
 -11   1  15        416.47        395.68        37.49 o
 -10   1  15         27.81        169.93        71.15 o
  -9   1  15        197.60        232.06        34.07 o
  -8   1  15        353.90        358.76        22.08 o
  -7   1  15       2769.18       2547.09        67.41 o
  -6   1  15        605.23        504.92        26.15 o
  -5   1  15       1274.23       1172.56        31.21 o
  -4   1  15        137.23         97.17        10.03 o
  -3   1  15         84.84         91.40         9.13 o
  -2   1  15         74.99         68.41         7.87 o
  -1   1  15        644.38        567.83        22.56 o
   0   1  15        167.35        156.85         9.25 o
   1   1  15         25.52         20.02         5.87 o
   2   1  15          4.66         10.02         4.63 o
   3   1  15        184.22        177.94        12.31 o
   4   1  15          0.28          7.34         9.17 o
   5   1  15         13.22         23.86        17.38 o
   6   1  15          5.70         13.53        10.59 o
   7   1  15        141.06        141.32        18.81 o
   8   1  15         71.21        114.71        17.49 o
   9   1  15         91.48        103.97        21.67 o
  10   1  15         73.65         74.53        35.33 o
  11   1  15         27.88         -5.94        38.42 o
  12   1  15         41.60         59.14        30.68 o
 -17   2  15        198.81        187.71        63.01 o
 -16   2  15        126.26        125.84        56.55 o
 -15   2  15         73.53         50.93        22.76 o
 -14   2  15        225.35        246.25        36.96 o
 -13   2  15         10.69         27.66        18.81 o
 -12   2  15        149.72        165.14        27.91 o
 -11   2  15        155.01        192.08        26.46 o
 -10   2  15        110.60        100.17        16.56 o
  -9   2  15       1234.54       1189.21        50.17 o
  -8   2  15         10.80         17.86        21.79 o
  -7   2  15        883.64        865.94        36.48 o
  -6   2  15        235.88        199.96        20.67 o
  -5   2  15        169.16        169.28        17.67 o
  -4   2  15       1843.27       1713.34        40.73 o
  -3   2  15         46.50         45.52         8.42 o
  -2   2  15        136.55        111.14        11.45 o
  -1   2  15        171.82        156.66        11.07 o
   0   2  15        596.00        532.25        17.79 o
   1   2  15         32.95         33.26         5.95 o
   2   2  15       1434.47       1293.81        24.81 o
   3   2  15       1061.42       1112.45        34.32 o
   4   2  15        284.61        294.10        17.17 o
   5   2  15        306.73        273.60        23.80 o
   6   2  15        359.19        339.06        25.58 o
   7   2  15        331.71        370.67        28.69 o
   8   2  15          2.75        -11.72        16.65 o
   9   2  15         30.46         41.46        20.90 o
  10   2  15          0.06        -20.15        31.17 o
  11   2  15          0.08        -21.88        26.33 o
  12   2  15         25.94         16.39        38.59 o
 -16   3  15          5.56          9.03        32.30 o
 -15   3  15          0.49         -4.27        38.46 o
 -14   3  15         30.01          4.86        31.73 o
 -13   3  15         14.98         -4.37        19.72 o
 -12   3  15        507.95        473.47        39.61 o
 -11   3  15         15.44         18.71        19.54 o
 -10   3  15        451.19        478.71        35.91 o
  -9   3  15        132.05        138.69        23.09 o
  -8   3  15         90.63        134.39        18.95 o
  -7   3  15         37.23         47.68         8.70 o
  -6   3  15        526.19        512.13        19.02 o
  -5   3  15        125.45        106.21        18.01 o
  -4   3  15          7.34          8.78        12.55 o
  -3   3  15        493.22        451.75        27.14 o
  -2   3  15        201.52        209.12        14.40 o
  -1   3  15         73.00         55.31        11.68 o
   0   3  15        119.15        115.85         9.53 o
   1   3  15         27.15         26.81         6.69 o
   2   3  15        526.63        466.46        17.95 o
   3   3  15        687.07        693.08        28.39 o
   4   3  15        217.57        191.20        21.45 o
   5   3  15         44.46         67.58        13.40 o
   6   3  15         26.57         26.43        10.37 o
   7   3  15         46.20          2.19        21.72 o
   8   3  15          6.05         22.70        20.06 o
   9   3  15         19.60         15.38        24.79 o
  10   3  15         16.67         -8.28        32.36 o
  11   3  15          9.37          1.88        22.38 o
 -16   4  15         17.16        -36.49        42.57 o
 -15   4  15          2.97        -17.49        22.33 o
 -14   4  15         10.55         -9.20        19.80 o
 -13   4  15        124.77        106.28        26.09 o
 -12   4  15         48.58         83.33        36.10 o
 -11   4  15        107.83        127.27        29.00 o
 -10   4  15          2.55         13.89        18.96 o
  -9   4  15        324.82        355.22        35.32 o
  -8   4  15        259.11        292.62        31.57 o
  -7   4  15         26.22         16.05        14.70 o
  -6   4  15         15.32         -0.35        13.93 o
  -5   4  15         59.77         70.87         9.41 o
  -4   4  15         42.95         19.21         4.15 o
  -3   4  15          7.05          1.24         6.63 o
  -2   4  15        333.98        313.17        16.25 o
  -1   4  15         27.23         28.37        14.72 o
   0   4  15        176.84        158.26        13.20 o
   1   4  15        467.17        479.95        26.21 o
   2   4  15         81.44         99.85        16.32 o
   3   4  15        222.94        243.38        27.12 o
   4   4  15         62.16         38.09        11.81 o
   5   4  15        149.87        179.58        21.09 o
   6   4  15         80.19         78.25        19.14 o
   7   4  15          0.02         19.28        15.53 o
   8   4  15         53.58        107.19        24.92 o
   9   4  15        213.97        235.21        34.22 o
  10   4  15         11.04         17.45        27.24 o
  11   4  15          9.93        -10.05        27.22 o
 -15   5  15          2.34        -24.72        25.37 o
 -14   5  15         26.22         16.13        24.42 o
 -13   5  15          0.93          1.50        19.67 o
 -12   5  15        256.71        309.80        36.13 o
 -11   5  15          1.31         12.53        15.47 o
 -10   5  15        101.98        120.19        23.03 o
  -9   5  15        279.30        302.31        33.22 o
  -8   5  15        168.27        145.15        23.97 o
  -7   5  15         38.13         44.32        15.35 o
  -6   5  15        315.74        292.84        24.06 o
  -5   5  15        751.30        754.47        36.33 o
  -4   5  15        607.71        566.68        27.12 o
  -3   5  15          0.33          6.45         9.50 o
  -2   5  15        291.73        237.20        19.81 o
  -1   5  15        242.77        240.13        24.73 o
   0   5  15       1211.77       1181.42        42.98 o
   1   5  15          0.19        -11.82        12.49 o
   2   5  15         11.50         12.05        11.57 o
   3   5  15          4.00         -0.43        12.66 o
   4   5  15        301.10        291.23        27.79 o
   5   5  15          6.01          6.67        15.58 o
   6   5  15         11.90         21.28        13.15 o
   7   5  15         23.74          5.57        16.24 o
   8   5  15         50.49         64.95        22.70 o
   9   5  15         71.44         65.78        35.45 o
 -13   6  15         16.82         35.30        26.63 o
 -12   6  15         73.13         31.06        20.15 o
 -11   6  15         12.35         36.13        21.80 o
 -10   6  15          6.59         -1.73        15.07 o
  -9   6  15          7.35          0.82        14.40 o
  -8   6  15         40.73         26.70        15.04 o
  -7   6  15        101.00         62.16        16.78 o
  -6   6  15          1.16         -7.74        14.21 o
  -5   6  15         13.13         10.95        13.32 o
  -4   6  15        714.95        726.90        39.91 o
  -3   6  15        254.19        253.07        22.80 o
  -2   6  15          5.69          7.55        11.86 o
  -1   6  15         20.65         41.24        14.33 o
   0   6  15        354.86        342.01        31.01 o
   1   6  15         61.96         33.08        15.47 o
   2   6  15          0.87        -13.28        15.06 o
   3   6  15         42.15         22.80        17.49 o
   4   6  15          2.07        -10.84        15.53 o
   5   6  15        121.15        132.31        26.53 o
   6   6  15         75.45        112.70        24.00 o
   7   6  15         28.96         25.25        27.00 o
   8   6  15         20.36         23.72        33.60 o
 -12   7  15        100.11        115.28        35.67 o
 -11   7  15         41.76         17.25        37.07 o
 -10   7  15        657.68        671.27        62.60 o
  -9   7  15         27.69         25.38        16.10 o
  -8   7  15         73.33         85.64        20.14 o
  -7   7  15        113.98        151.71        24.05 o
  -6   7  15          4.46          9.88        19.30 o
  -5   7  15         11.50         13.72        14.95 o
  -4   7  15        191.66        190.45        23.05 o
  -3   7  15         52.76         46.59        15.56 o
  -2   7  15         13.19          7.54        13.95 o
  -1   7  15        572.12        555.52        41.07 o
   0   7  15        177.16        170.14        25.38 o
   1   7  15        221.06        210.74        26.35 o
   2   7  15        153.27        119.34        21.09 o
   3   7  15         78.36         59.33        17.71 o
   4   7  15         19.01         28.87        16.04 o
   5   7  15         25.13         37.85        18.93 o
   6   7  15        173.10        190.27        55.34 o
 -10   8  15          3.07         49.71        41.09 o
  -9   8  15         44.39         39.06        27.94 o
  -8   8  15         52.48         36.72        15.27 o
  -7   8  15         35.64         39.34        15.19 o
  -6   8  15        169.82        202.71        27.76 o
  -5   8  15        303.73        293.05        29.46 o
  -4   8  15        134.62        143.22        23.61 o
  -3   8  15         43.35         17.74        16.28 o
  -2   8  15        309.42        391.31        37.00 o
  -1   8  15          0.87         -6.42        14.11 o
   0   8  15        548.09        605.09        45.67 o
   1   8  15          1.32        -16.67        16.67 o
   2   8  15         21.97         24.81        17.94 o
   3   8  15        206.09        207.00        31.73 o
   4   8  15          0.33        -19.18        24.85 o
   5   8  15        294.19        381.98        76.16 o
   6   8  15          0.27         38.82        37.15 o
  -6   9  15          9.58        -11.35        19.96 o
  -5   9  15         68.32         49.03        22.39 o
  -4   9  15        139.10        137.84        23.73 o
  -3   9  15          1.29        -15.20        15.20 o
  -2   9  15         63.72         44.79        15.79 o
  -1   9  15          4.72         34.78        17.63 o
   0   9  15          8.89          9.68        21.49 o
   1   9  15         35.61         48.63        29.36 o
   2   9  15          1.07        -18.22        36.68 o
   3   9  15          3.77          0.11        28.04 o
   4   9  15         21.90          6.27        31.38 o
  -3  10  15          0.28         11.02        28.75 o
  -2  10  15         70.84        121.72        53.06 o
  -1  10  15          3.81         29.99        38.53 o
 -16   0  16        159.65        239.44        68.43 o
 -15   0  16        143.01        221.65        49.01 o
 -14   0  16        252.39        328.62        53.23 o
 -13   0  16         14.88         86.62        48.47 o
 -12   0  16         20.88        129.06        36.30 o
 -11   0  16        459.37        523.37       130.80 o
 -10   0  16         87.40        110.52        51.12 o
  -9   0  16        687.20        523.45        45.88 o
  -8   0  16          0.74        -16.46        17.37 o
  -7   0  16          5.61         13.78         8.20 o
  -6   0  16       2827.35       2375.32        90.08 o
  -5   0  16        446.90        398.91        50.64 o
  -4   0  16       5887.18       5843.34       178.28 o
  -3   0  16       9157.02       8693.26       159.43 o
  -2   0  16        179.17        154.24        12.19 o
  -1   0  16        398.58        357.22        20.07 o
   0   0  16        336.07        381.50        22.81 o
   1   0  16        128.10        150.92        20.86 o
   2   0  16         30.65         31.98         7.65 o
   3   0  16         11.31         15.63        23.88 o
   4   0  16          0.62         -6.38        12.25 o
   5   0  16         99.86        125.58        41.50 o
   6   0  16          0.59        -13.54        16.87 o
   7   0  16        351.35        362.02        46.26 o
   8   0  16         99.71         85.21        26.77 o
   9   0  16         33.71        103.94        33.43 o
  10   0  16         80.97        108.93        47.27 o
  11   0  16          1.22         49.07        50.05 o
 -16   1  16         33.64         62.40        45.95 o
 -15   1  16         48.37         84.95        34.19 o
 -14   1  16          1.07          7.13        32.61 o
 -13   1  16        262.13        174.56        28.71 o
 -12   1  16        149.94        147.41        39.96 o
 -11   1  16         69.87         97.39        22.68 o
 -10   1  16        122.64        136.68        22.62 o
  -9   1  16        200.62        243.44        32.31 o
  -8   1  16       1317.00       1339.11        46.42 o
  -7   1  16        234.76        247.20        30.86 o
  -6   1  16        353.79        350.31        31.01 o
  -5   1  16        135.99        146.74        11.70 o
  -4   1  16        193.36        159.27        14.11 o
  -3   1  16          0.08          6.00         7.09 o
  -2   1  16        232.92        231.92        16.37 o
  -1   1  16       1059.38       1004.01        28.75 o
   0   1  16        134.28        123.83         7.76 o
   1   1  16        156.98        137.06         8.94 o
   2   1  16        547.64        512.02        18.31 o
   3   1  16          7.84          1.84         6.56 o
   4   1  16          1.15         -1.62         8.40 o
   5   1  16         27.98         34.25        15.33 o
   6   1  16        321.30        311.17        26.84 o
   7   1  16          6.65         20.38        12.04 o
   8   1  16         21.40         16.54        16.00 o
   9   1  16          7.94         14.27        14.07 o
  10   1  16          5.10         31.17        26.26 o
  11   1  16         34.35         49.32        39.33 o
 -17   2  16         39.69         76.64        44.68 o
 -16   2  16        105.80        140.89        38.46 o
 -15   2  16          1.38          8.95        20.02 o
 -14   2  16          9.18         19.50        21.01 o
 -13   2  16          4.63          3.16        17.81 o
 -12   2  16         33.65          9.62        14.30 o
 -11   2  16        122.45         90.53        16.15 o
 -10   2  16        675.95        654.92        40.03 o
  -9   2  16        134.61        108.14        25.78 o
  -8   2  16        298.52        293.95        30.00 o
  -7   2  16         59.75         60.26         9.63 o
  -6   2  16       1515.39       1514.92        53.33 o
  -5   2  16          6.56          0.61         7.41 o
  -4   2  16         13.32         13.82         9.51 o
  -3   2  16          3.91          8.77         8.71 o
  -2   2  16        388.10        344.45        14.89 o
  -1   2  16         89.47         78.55         8.63 o
   0   2  16        459.72        404.70        15.19 o
   1   2  16        199.98        201.30        11.44 o
   2   2  16        132.31        124.68        10.84 o
   3   2  16         17.44         21.77         8.10 o
   4   2  16        420.44        420.65        26.33 o
   5   2  16         65.01         34.74        12.93 o
   6   2  16        314.82        294.48        25.42 o
   7   2  16        239.98        258.53        29.09 o
   8   2  16          2.41         -9.87        19.65 o
   9   2  16        132.64        173.10        33.03 o
  10   2  16         23.84         29.79        22.18 o
  11   2  16         39.36         18.48        26.76 o
 -16   3  16         47.79         17.37        28.58 o
 -15   3  16        143.26        155.16        40.15 o
 -14   3  16        357.93        332.88        42.96 o
 -13   3  16         14.38        -36.19        41.80 o
 -12   3  16         32.44         12.00        24.52 o
 -11   3  16          3.48         29.90        18.77 o
 -10   3  16          9.81         12.52        12.60 o
  -9   3  16        343.81        312.14        27.68 o
  -8   3  16        139.33        117.18        16.57 o
  -7   3  16        430.47        365.03        22.55 o
  -6   3  16        309.85        306.02        33.41 o
  -5   3  16        154.46        157.73        20.40 o
  -4   3  16        410.44        391.98        30.41 o
  -3   3  16       1127.60       1110.62        34.78 o
  -2   3  16        361.52        397.13        37.68 o
  -1   3  16         10.61         13.59         8.14 o
   0   3  16         35.21         32.30         6.44 o
   1   3  16        218.86        204.59        16.14 o
   2   3  16          8.28          3.56         7.30 o
   3   3  16         31.92         22.64        10.15 o
   4   3  16        154.12        140.55        19.41 o
   5   3  16         46.76         34.90        13.27 o
   6   3  16        591.20        641.61        48.07 o
   7   3  16          0.10          6.64        18.03 o
   8   3  16        144.70        147.48        36.28 o
   9   3  16          4.16         -2.64        24.89 o
  10   3  16        149.06        143.96        58.16 o
  11   3  16         35.91         63.91        38.31 o
 -16   4  16        105.14         72.69        41.72 o
 -15   4  16         35.44          5.53        32.85 o
 -14   4  16         52.33         84.67        26.34 o
 -13   4  16          1.00         18.55        18.01 o
 -12   4  16          3.69         32.39        20.14 o
 -11   4  16        264.80        269.14        38.22 o
 -10   4  16          2.35         -3.66        16.61 o
  -9   4  16        213.24        229.37        29.07 o
  -8   4  16        128.69         88.27        18.00 o
  -7   4  16         39.44         27.71        15.28 o
  -6   4  16        804.22        873.97        50.01 o
  -5   4  16        140.66        138.22        21.88 o
  -4   4  16         12.74         16.02        11.44 o
  -3   4  16        406.76        376.17        32.64 o
  -2   4  16        523.00        492.29        23.25 o
  -1   4  16        346.02        264.40        24.08 o
   0   4  16        521.55        499.58        32.88 o
   1   4  16        378.13        359.30        22.76 o
   2   4  16         87.96        110.38        14.37 o
   3   4  16         12.23         36.51        13.65 o
   4   4  16          1.43          9.76        12.15 o
   5   4  16         44.31         26.40        11.31 o
   6   4  16        123.62         92.82        31.43 o
   7   4  16         90.50        129.69        25.85 o
   8   4  16         13.58         45.58        24.40 o
   9   4  16          4.44         28.99        23.27 o
  10   4  16         87.92         64.17        41.74 o
 -15   5  16          4.32         15.16        33.61 o
 -14   5  16         29.28         17.77        54.93 o
 -13   5  16         61.15         73.65        26.46 o
 -12   5  16         10.82         13.58        15.42 o
 -11   5  16         67.32         64.32        18.54 o
 -10   5  16        153.42        131.30        24.58 o
  -9   5  16         15.17          4.92        13.08 o
  -8   5  16         78.49         46.54        15.79 o
  -7   5  16         34.34         21.60        15.20 o
  -6   5  16        924.88        849.23        51.65 o
  -5   5  16        258.21        266.33        30.33 o
  -4   5  16         53.52         69.55        16.29 o
  -3   5  16         36.38         27.98        15.24 o
  -2   5  16         62.79         66.63        11.54 o
  -1   5  16         44.30         46.53        13.73 o
   0   5  16          5.58         -3.82        12.23 o
   1   5  16         50.96         39.75        13.87 o
   2   5  16         16.81         18.66        13.74 o
   3   5  16        450.00        435.31        38.59 o
   4   5  16         29.29          1.26        17.63 o
   5   5  16        122.93         90.89        19.57 o
   6   5  16         13.70          3.20        22.32 o
   7   5  16        150.22        173.51        37.29 o
   8   5  16         50.03         99.13        38.56 o
   9   5  16          1.04          6.94        28.62 o
 -13   6  16         62.72         64.86        28.40 o
 -12   6  16        126.94        163.49        37.61 o
 -11   6  16         44.86         30.24        15.94 o
 -10   6  16         45.57         20.13        14.66 o
  -9   6  16        175.61        176.05        27.26 o
  -8   6  16         51.75         39.02        15.59 o
  -7   6  16        365.21        372.40        36.89 o
  -6   6  16        505.97        497.53        37.88 o
  -5   6  16         19.19          8.09        11.57 o
  -4   6  16        285.13        321.88        28.13 o
  -3   6  16         21.51         33.20        14.87 o
  -2   6  16        798.78        787.86        46.91 o
  -1   6  16          0.75         -3.36        13.67 o
   0   6  16        105.23         96.20        17.28 o
   1   6  16        349.02        379.50        32.87 o
   2   6  16        259.85        255.52        28.94 o
   3   6  16        322.53        341.16        36.90 o
   4   6  16          6.80         -2.82        15.75 o
   5   6  16        103.17        178.37        30.30 o
   6   6  16         41.02         73.00        28.85 o
   7   6  16        164.59        196.55        48.76 o
 -12   7  16         21.24        -15.86        41.33 o
 -11   7  16         41.72         70.75        32.69 o
 -10   7  16        141.66        165.66        34.01 o
  -9   7  16          1.41         13.62        14.51 o
  -8   7  16        125.89        153.83        25.50 o
  -7   7  16          0.83         -2.61        13.02 o
  -6   7  16         87.32        126.75        23.93 o
  -5   7  16        137.62        188.00        22.74 o
  -4   7  16         45.44         44.75        15.87 o
  -3   7  16        265.72        280.29        30.15 o
  -2   7  16         40.21         34.08        14.68 o
  -1   7  16         72.35         70.27        17.19 o
   0   7  16          7.36         15.44        15.58 o
   1   7  16         80.82         53.34        17.96 o
   2   7  16         32.09         -4.20        17.60 o
   3   7  16          5.00         -9.61        15.72 o
   4   7  16         74.30        129.66        26.46 o
   5   7  16          4.74         25.80        23.90 o
  -9   8  16          1.47          4.17        30.26 o
  -8   8  16         24.22         32.60        17.56 o
  -7   8  16         56.11         54.97        17.83 o
  -6   8  16         57.39         77.77        18.52 o
  -5   8  16         16.97         16.08        13.75 o
  -4   8  16          0.36         -2.24        14.11 o
  -3   8  16          0.38          3.69        15.21 o
  -2   8  16          2.64         -7.85        15.31 o
  -1   8  16         14.71         16.96        13.31 o
   0   8  16         88.72        133.66        23.64 o
   1   8  16         24.39          2.98        15.73 o
   2   8  16          1.40         14.30        14.03 o
   3   8  16         17.44         18.44        32.15 o
   4   8  16          1.17          0.83        28.49 o
   5   8  16         21.27         24.97        30.81 o
  -6   9  16         24.09         31.72        35.89 o
  -5   9  16        358.46        399.49        61.31 o
  -4   9  16        158.02        150.30        41.66 o
  -3   9  16         59.50         63.93        27.75 o
  -2   9  16        204.02        309.96        39.34 o
  -1   9  16          2.46         27.44        28.16 o
   0   9  16         70.16         21.83        25.46 o
   1   9  16         63.11        111.98        48.09 o
   2   9  16          2.64         -4.05        27.73 o
  -3  10  16         40.23         95.58        50.81 o
 -15   1  17         40.40         54.78        48.37 o
 -14   1  17        318.11        287.78        41.55 o
 -13   1  17        267.28        227.46        42.90 o
 -12   1  17        113.36        121.57        29.18 o
 -11   1  17        191.15        192.32        23.62 o
 -10   1  17         67.39        184.28        70.30 o
  -9   1  17         28.47         58.09        14.77 o
  -8   1  17       1970.87       1960.35        53.98 o
  -7   1  17        509.41        425.74        21.04 o
  -6   1  17        785.04        867.41        41.02 o
  -5   1  17        130.38        132.17        14.21 o
  -4   1  17          0.15         -4.68         7.72 o
  -3   1  17       1725.01       1715.93        38.86 o
  -2   1  17          2.59         -5.69         5.69 o
  -1   1  17        549.14        554.51        22.32 o
   0   1  17        206.06        189.86        10.39 o
   1   1  17        197.57        208.80        12.61 o
   2   1  17       1979.30       1826.13        53.85 o
   3   1  17         96.12        100.87        11.50 o
   4   1  17        595.11        664.19        34.65 o
   5   1  17          3.17         26.91        17.09 o
   6   1  17         30.91         44.01        13.57 o
   7   1  17          3.04          9.91        12.82 o
   8   1  17        238.41        230.11        29.53 o
   9   1  17          8.65         23.95        20.05 o
  10   1  17         58.61         90.99        35.89 o
  11   1  17          3.43         15.49        23.50 o
 -16   2  17         44.32          9.58        30.26 o
 -15   2  17          7.31          5.15        22.26 o
 -14   2  17         37.34         74.57        33.02 o
 -13   2  17        258.69        168.63        35.91 o
 -12   2  17          6.42         -5.44        18.38 o
 -11   2  17        346.78        336.07        38.09 o
 -10   2  17         69.91         68.74        31.10 o
  -9   2  17         29.26         20.56        19.76 o
  -8   2  17        116.40        130.71        22.75 o
  -7   2  17        671.35        689.38        47.33 o
  -6   2  17         35.58         71.20        18.47 o
  -5   2  17        478.64        461.58        22.35 o
  -4   2  17       1001.94        913.96        34.36 o
  -3   2  17        128.23        108.94        14.60 o
  -2   2  17        200.40        196.67        18.33 o
  -1   2  17         60.88         50.80        10.04 o
   0   2  17         80.99         71.12         8.21 o
   1   2  17        248.67        269.88        15.80 o
   2   2  17         56.12         33.75         8.16 o
   3   2  17          0.36         13.29         9.31 o
   4   2  17         85.60         78.50        17.85 o
   5   2  17         41.99         31.08        14.93 o
   6   2  17         42.79         56.88        14.31 o
   7   2  17        194.13        184.77        28.75 o
   8   2  17        125.08        122.47        28.19 o
   9   2  17         73.30         78.23        24.34 o
  10   2  17          0.54         34.07        25.84 o
 -16   3  17          4.63        -22.02        35.17 o
 -15   3  17         56.35         32.97        51.15 o
 -14   3  17         61.98          9.32        21.85 o
 -13   3  17         62.64         48.45        21.08 o
 -12   3  17         22.09         35.84        23.17 o
 -11   3  17          8.33         11.70        16.02 o
 -10   3  17        416.23        372.09        41.23 o
  -9   3  17         67.43         73.87        20.27 o
  -8   3  17         31.32         44.67        17.83 o
  -7   3  17        136.66        141.65        25.14 o
  -6   3  17        310.01        296.44        29.68 o
  -5   3  17         50.14         46.85        13.43 o
  -4   3  17          1.36         10.12        13.64 o
  -3   3  17        773.94        784.93        27.87 o
  -2   3  17         96.15        151.23        41.08 o
  -1   3  17         20.33         22.55        10.45 o
   0   3  17        330.90        387.82        29.05 o
   1   3  17        166.19        201.08        18.97 o
   2   3  17        115.84        129.13        24.58 o
   3   3  17        439.53        443.06        29.98 o
   4   3  17         66.23         82.81        16.44 o
   5   3  17         13.86         15.42        13.35 o
   6   3  17         13.45         18.55        19.39 o
   7   3  17          2.10          7.30        27.61 o
   8   3  17          0.05         18.50        45.14 o
   9   3  17          1.02          3.73        21.18 o
  10   3  17          6.31         55.78        38.58 o
 -16   4  17         27.41         85.68        51.75 o
 -15   4  17          2.67         26.46        31.20 o
 -14   4  17          6.25         21.15        25.74 o
 -13   4  17        122.84        158.81        33.48 o
 -12   4  17        119.72        259.13        67.56 o
 -11   4  17        193.94        191.86        32.85 o
 -10   4  17         58.44         64.14        22.95 o
  -9   4  17         91.92        139.77        24.97 o
  -8   4  17          0.49         23.05        17.53 o
  -7   4  17        178.75        142.38        22.10 o
  -6   4  17        650.85        604.00        42.34 o
  -5   4  17        325.26        304.82        27.34 o
  -4   4  17        373.89        328.41        31.75 o
  -3   4  17        177.21        144.10        20.99 o
  -2   4  17        513.79        443.37        31.76 o
  -1   4  17         14.68         -9.97        13.35 o
   0   4  17         52.20         59.24        13.61 o
   1   4  17        148.00        146.32        19.41 o
   2   4  17         95.50        134.38        22.23 o
   3   4  17         18.50         34.81        15.56 o
   4   4  17        138.59        137.61        19.16 o
   5   4  17         36.50         27.09        21.69 o
   6   4  17          0.42        -11.17        19.12 o
   7   4  17         21.98         51.00        24.87 o
   8   4  17         46.15         32.37        26.80 o
   9   4  17         32.46         51.91        40.43 o
 -15   5  17         45.20         52.78        41.50 o
 -14   5  17          3.94         27.10        36.70 o
 -13   5  17        226.69        285.57        51.38 o
 -12   5  17         21.92         35.67        17.18 o
 -11   5  17          1.35          9.45        15.74 o
 -10   5  17        172.97        177.75        27.51 o
  -9   5  17          5.94        -15.72        15.72 o
  -8   5  17        414.83        449.50        39.81 o
  -7   5  17         13.89         36.09        17.85 o
  -6   5  17         14.91         26.28        15.97 o
  -5   5  17         36.69         17.05        12.38 o
  -4   5  17        151.84        241.76        38.11 o
  -3   5  17        256.57        310.57        29.30 o
  -2   5  17        186.08        182.22        23.75 o
  -1   5  17        269.94        270.22        26.71 o
   0   5  17          3.50         12.78        13.91 o
   1   5  17        229.09        304.40        28.62 o
   2   5  17          0.84         25.09        14.74 o
   3   5  17         60.56         72.12        19.91 o
   4   5  17        328.61        359.07        37.45 o
   5   5  17         49.89         51.70        21.10 o
   6   5  17          6.96          9.02        22.03 o
   7   5  17          4.17         41.84        28.08 o
   8   5  17        142.39        202.88        50.91 o
 -13   6  17          6.70         24.45        36.93 o
 -12   6  17         37.72         89.47        33.32 o
 -11   6  17         20.07          0.29        14.21 o
 -10   6  17        100.70        101.70        23.33 o
  -9   6  17         60.10         58.92        18.93 o
  -8   6  17          0.16         -8.59        15.16 o
  -7   6  17          1.55         -1.09        16.11 o
  -6   6  17        391.31        378.25        34.18 o
  -5   6  17         46.90         58.71        14.99 o
  -4   6  17         49.54         90.35        20.26 o
  -3   6  17        145.65        163.27        23.63 o
  -2   6  17          6.85          2.69        13.54 o
  -1   6  17          3.80         31.09        18.51 o
   0   6  17          4.53          2.00        14.55 o
   1   6  17         57.67         45.51        16.10 o
   2   6  17         20.00         19.26        14.21 o
   3   6  17         28.62         23.68        17.17 o
   4   6  17         32.80         -0.53        21.94 o
   5   6  17         12.38          0.24        46.40 o
   6   6  17         14.75         54.77        31.74 o
 -12   7  17         34.16         57.58        41.58 o
 -11   7  17         63.83         52.75        40.02 o
 -10   7  17        132.40        134.76        39.20 o
  -9   7  17         47.26         40.75        17.16 o
  -8   7  17         45.18         45.10        16.48 o
  -7   7  17        212.43        225.56        28.49 o
  -6   7  17          6.18         20.22        13.51 o
  -5   7  17         66.18         56.11        16.09 o
  -4   7  17        310.44        381.47        36.19 o
  -3   7  17         84.53         82.93        19.38 o
  -2   7  17          0.06          0.97        15.77 o
  -1   7  17        173.68        205.61        26.53 o
   0   7  17          6.15         13.17        15.49 o
   1   7  17        119.30         98.72        20.45 o
   2   7  17        196.92        200.53        30.70 o
   3   7  17          0.03         28.87        19.66 o
   4   7  17         11.92         11.47        17.61 o
   5   7  17         18.72        157.33        77.59 o
  -9   8  17         16.81         34.77        41.08 o
  -8   8  17         27.11         33.13        28.85 o
  -7   8  17        177.29        199.97        36.00 o
  -6   8  17          5.85         11.88        12.88 o
  -5   8  17         79.56         75.49        19.94 o
  -4   8  17         19.35         17.34        15.81 o
  -3   8  17          6.36         20.18        15.42 o
  -2   8  17        641.14        745.92        51.46 o
  -1   8  17          0.02          9.48        12.20 o
   0   8  17         98.30        100.40        21.53 o
   1   8  17          9.23         -2.83        24.09 o
   2   8  17         19.26         12.31        22.96 o
   3   8  17          5.01        -39.58        39.58 o
   4   8  17         87.62         71.93        39.31 o
  -6   9  17         75.44         96.01        49.77 o
  -5   9  17          8.56         18.93        39.36 o
  -4   9  17        221.78        252.26        70.26 o
  -3   9  17        190.67        194.27        62.84 o
  -2   9  17          1.05         29.01        36.66 o
  -1   9  17        122.95        195.02        69.05 o
 -15   0  18         37.15         86.71        53.91 o
 -14   0  18        158.41        493.03       114.55 o
 -13   0  18        355.76        387.12        87.61 o
 -12   0  18        560.52        519.58        94.21 o
 -11   0  18        547.75        485.73        48.59 o
 -10   0  18       2244.08       2166.81        94.89 o
  -9   0  18         19.15         11.44        11.43 o
  -8   0  18        644.79        510.96        38.83 o
  -7   0  18        985.95        782.82        40.00 o
  -6   0  18       3394.10       3282.74       158.53 o
  -5   0  18       6218.61       6000.29       199.46 o
  -4   0  18        111.01        121.28        24.10 o
  -3   0  18       2971.96       3017.49        96.48 o
  -2   0  18        326.17        286.11        28.15 o
  -1   0  18         41.89         47.02        13.49 o
   0   0  18       8346.41       8387.86       194.08 o
   1   0  18          0.04          6.18        16.96 o
   2   0  18       2001.05       1857.11        54.78 o
   3   0  18          5.20        -18.51        25.31 o
   4   0  18          1.24        -27.07        55.20 o
   5   0  18        181.01        141.77        45.15 o
   6   0  18         74.69         76.20        26.24 o
   7   0  18         35.58         56.81        24.36 o
   8   0  18         80.16        148.93        52.83 o
   9   0  18        205.64        306.45        52.63 o
 -15   1  18        279.65        338.59        60.78 o
 -14   1  18          0.42         61.03        35.57 o
 -13   1  18         59.71         68.71        24.87 o
 -12   1  18        463.08        387.22        57.33 o
 -11   1  18         29.45         61.05        21.90 o
 -10   1  18        949.54        931.93        57.06 o
  -9   1  18         33.15         61.37        29.68 o
  -8   1  18         78.44         65.19        34.84 o
  -7   1  18          0.40         45.72        13.43 o
  -6   1  18          3.73          7.73         6.72 o
  -5   1  18        483.15        474.78        37.47 o
  -4   1  18        812.80        840.96        33.63 o
  -3   1  18         24.72         35.01         9.07 o
  -2   1  18        169.11        168.58        12.82 o
  -1   1  18       5655.05       5669.37        89.17 o
   0   1  18        209.19        217.01        21.26 o
   1   1  18        112.21        109.20        12.37 o
   2   1  18          5.49          5.25         7.23 o
   3   1  18          1.37         -3.01         9.55 o
   4   1  18        263.86        284.90        26.76 o
   5   1  18          1.46         17.43        16.50 o
   6   1  18         25.44         22.88        11.75 o
   7   1  18         32.42         52.84        14.87 o
   8   1  18          4.53         11.86        38.20 o
   9   1  18          0.01         18.20        32.97 o
  10   1  18         19.41         23.17        33.31 o
 -14   2  18         47.14         -6.94        23.18 o
 -13   2  18          0.03        -17.44        38.41 o
 -12   2  18        127.79        127.02        45.51 o
 -11   2  18         74.10         34.39        35.36 o
 -10   2  18        237.01        222.16        32.48 o
  -9   2  18        166.53        164.83        26.37 o
  -8   2  18          6.71         12.06        13.27 o
  -7   2  18          7.38         56.00        17.50 o
  -6   2  18          0.00         37.76        13.41 o
  -5   2  18         27.98         40.50        13.62 o
  -4   2  18         65.57         63.98        15.60 o
  -3   2  18        166.81        167.22        36.34 o
  -2   2  18        344.71        351.57        35.02 o
  -1   2  18          4.64         10.82        13.98 o
   0   2  18         45.49         70.88        14.87 o
   1   2  18        114.90         99.04        14.65 o
   2   2  18         53.59         64.55        11.87 o
   3   2  18        186.68        221.45        26.02 o
   4   2  18         15.99         21.06        12.90 o
   5   2  18          9.61          8.57        20.15 o
   6   2  18         43.74         34.98        18.00 o
   7   2  18        172.84        213.95        45.02 o
   8   2  18         17.56         31.96        24.28 o
   9   2  18         71.03         88.59        32.94 o
 -14   3  18         27.35         23.38        31.09 o
 -13   3  18        213.92        172.81        65.00 o
 -12   3  18        154.45        175.50        29.47 o
 -11   3  18        189.19        174.51        31.53 o
 -10   3  18        406.93        446.90        44.90 o
  -9   3  18          3.20         27.84        18.09 o
  -8   3  18          2.26          3.47        14.97 o
  -7   3  18         27.57         22.71        16.13 o
  -6   3  18          1.92         13.66        14.91 o
  -5   3  18        187.42        185.06        24.86 o
  -4   3  18         19.37         30.22        16.53 o
  -3   3  18        476.31        497.95        26.41 o
  -2   3  18        265.12        252.56        37.09 o
  -1   3  18        324.81        342.69        26.18 o
   0   3  18        104.10        134.00        19.44 o
   1   3  18         55.50         48.18        11.92 o
   2   3  18          5.14          9.99        14.95 o
   3   3  18          0.59         20.43        11.95 o
   4   3  18          3.62         20.88        16.15 o
   5   3  18        195.49        187.10        33.84 o
   6   3  18          4.12         27.14        25.37 o
   7   3  18         28.44         -2.00        34.61 o
   8   3  18         29.18         17.85        19.58 o
   9   3  18        147.01        184.77        59.81 o
  10   3  18         81.17         36.59        38.07 o
 -15   4  18          0.44         17.15        31.69 o
 -14   4  18          0.52         17.48        30.06 o
 -13   4  18         42.52         60.29        31.53 o
 -12   4  18          2.72         19.63        20.17 o
 -11   4  18        224.18        273.79        33.67 o
 -10   4  18         75.11        123.07        34.15 o
  -9   4  18         44.77         41.21        15.94 o
  -8   4  18         11.16          8.11        15.46 o
  -7   4  18          1.72         24.23        16.11 o
  -6   4  18        109.67        175.82        39.36 o
  -5   4  18         14.90         25.79        12.29 o
  -4   4  18        548.06        465.46        37.36 o
  -3   4  18          1.70         11.09        12.82 o
  -2   4  18         14.00         -1.71        11.63 o
  -1   4  18         82.98         36.79        13.90 o
   0   4  18        355.61        359.90        29.68 o
   1   4  18        116.80        119.66        20.20 o
   2   4  18         56.50         96.86        23.05 o
   3   4  18          4.39         20.02        13.01 o
   4   4  18         65.98         66.93        23.32 o
   5   4  18          5.30         -0.42        19.61 o
   6   4  18         99.06        123.52        29.79 o
   7   4  18          9.80          9.82        23.19 o
   8   4  18         19.79        101.09        46.27 o
   9   4  18         13.96         32.59        34.88 o
 -14   5  18          7.52         14.58        34.04 o
 -13   5  18          7.69        -11.87        32.64 o
 -12   5  18         33.82         51.56        18.67 o
 -11   5  18          3.03         22.75        17.32 o
 -10   5  18         20.12         19.55        14.77 o
  -9   5  18         40.09         88.42        21.86 o
  -8   5  18         16.34         14.65        17.76 o
  -7   5  18         88.86        240.49        35.93 o
  -6   5  18          0.35        122.84        41.79 o
  -5   5  18        135.33        136.02        20.41 o
  -4   5  18          1.40         83.75        36.76 o
  -3   5  18        666.08        598.50        39.60 o
  -2   5  18        126.38        207.48        26.63 o
  -1   5  18          7.72         -1.96        13.55 o
   0   5  18         42.59         42.02        15.07 o
   1   5  18         63.24         63.98        16.46 o
   2   5  18         19.92         39.96        19.89 o
   3   5  18        125.10        131.23        24.68 o
   4   5  18         23.36         97.43        30.50 o
   5   5  18          0.21        -28.74        51.72 o
   6   5  18          2.20        -21.57        25.08 o
   7   5  18         61.71         96.28        38.46 o
 -13   6  18         47.04          1.39        32.00 o
 -12   6  18         13.13         -6.77        27.33 o
 -11   6  18          1.74         -2.54        14.58 o
 -10   6  18         58.93         88.37        22.99 o
  -9   6  18        147.72        148.48        26.26 o
  -8   6  18          9.24         19.70        14.79 o
  -7   6  18        260.86        227.72        30.60 o
  -6   6  18         41.25         29.10        14.04 o
  -5   6  18         59.28         88.76        25.54 o
  -4   6  18        440.88        496.11        38.85 o
  -3   6  18         12.37         92.19        21.14 o
  -2   6  18         89.23         99.88        20.38 o
  -1   6  18         95.58        113.36        20.18 o
   0   6  18         84.84         79.92        20.00 o
   1   6  18          2.03          2.26        18.45 o
   2   6  18        347.14        395.74        40.19 o
   3   6  18        115.77        196.25        30.76 o
   4   6  18          4.02          6.07        34.40 o
   5   6  18         26.13         54.33        50.63 o
   6   6  18         22.00         27.04        41.54 o
 -11   7  18         20.68         49.85        45.83 o
 -10   7  18         43.89         54.60        27.38 o
  -9   7  18          5.41         12.31        16.88 o
  -8   7  18         28.87         38.67        20.35 o
  -7   7  18          5.76         15.54        14.84 o
  -6   7  18        178.73        199.15        24.59 o
  -5   7  18         47.44         52.08        18.07 o
  -4   7  18        116.01        139.70        23.71 o
  -3   7  18          0.66         19.98        14.94 o
  -2   7  18         42.96         41.69        16.80 o
  -1   7  18        191.20        228.57        29.14 o
   0   7  18          0.55         -0.73        14.02 o
   1   7  18        171.50        187.39        26.50 o
   2   7  18         17.61         13.82        19.02 o
   3   7  18          9.03         25.11        24.87 o
   4   7  18         57.02         97.24        61.88 o
  -9   8  18         96.49        103.64        51.39 o
  -8   8  18         25.67         54.99        29.23 o
  -7   8  18         27.71         16.45        21.45 o
  -6   8  18         18.78         -3.03        16.23 o
  -5   8  18          9.68         19.61        15.47 o
  -4   8  18        172.50        207.44        32.87 o
  -3   8  18         69.79         46.40        18.22 o
  -2   8  18         60.39         45.82        17.59 o
  -1   8  18          2.85        -10.66        15.38 o
   0   8  18          2.17         -7.05        30.08 o
   1   8  18          6.23         -9.22        26.24 o
   2   8  18          0.01        -26.99        26.99 o
   3   8  18          6.32        -11.26        30.96 o
  -3   9  18        107.58         69.36        44.39 o
 -15   1  19          2.78          5.77        40.92 o
 -14   1  19          1.50         25.98        41.38 o
 -13   1  19         49.48         82.74        35.33 o
 -12   1  19          0.66         38.53        31.77 o
 -11   1  19        128.67        124.99        70.29 o
 -10   1  19         44.73         -3.33       111.25 o
  -9   1  19        111.13         90.27        39.51 o
  -8   1  19         13.92         32.85        19.22 o
  -7   1  19         97.24         85.16        15.20 o
  -6   1  19         27.14         15.94        27.05 o
  -5   1  19       2306.12       2305.63        76.99 o
  -4   1  19        225.67        223.42        22.90 o
  -3   1  19       1009.34        967.59        34.78 o
  -2   1  19       1624.87       1566.70        59.44 o
  -1   1  19       2084.16       2052.05        55.33 o
   0   1  19       1204.23       1217.27        62.53 o
   1   1  19         64.33         64.38        12.83 o
   2   1  19        146.19        134.13        20.02 o
   3   1  19       1087.98       1019.10        59.20 o
   4   1  19          0.05         -9.13        20.81 o
   5   1  19          0.02         32.98        21.82 o
   6   1  19         23.30         46.94        15.63 o
   7   1  19        118.59         89.95        22.98 o
   8   1  19         90.53         47.50        22.46 o
   9   1  19         42.92         72.17        42.84 o
 -14   2  19         29.98         33.35        28.51 o
 -13   2  19          3.23        -11.35        40.81 o
 -12   2  19        204.47        136.92        76.86 o
 -11   2  19         26.91         30.52        21.02 o
 -10   2  19         44.13         50.74        18.28 o
  -9   2  19        634.49        624.93        41.20 o
  -8   2  19        189.73        168.43        22.76 o
  -7   2  19       1146.45       1099.25        48.76 o
  -6   2  19        205.43        195.09        20.93 o
  -5   2  19         34.01         28.75        16.65 o
  -4   2  19        644.64        640.92        30.08 o
  -3   2  19        104.96        133.67        22.21 o
  -2   2  19        742.21        790.79        58.82 o
  -1   2  19        110.44        122.85        20.19 o
   0   2  19          0.07          7.66         9.41 o
   1   2  19        105.61        122.94        16.57 o
   2   2  19       1140.61       1166.20        40.63 o
   3   2  19          5.52         44.83        17.90 o
   4   2  19          0.61          9.01        17.94 o
   5   2  19        489.17        500.56        46.91 o
   6   2  19         43.37         13.76        20.81 o
   7   2  19        174.02        190.51        62.23 o
   8   2  19         24.56         23.26        24.32 o
   9   2  19          0.26          8.80        20.30 o
 -14   3  19          0.84        -62.22        62.22 o
 -13   3  19         76.52        108.01        36.00 o
 -12   3  19          0.09          1.59        20.09 o
 -11   3  19        122.23        130.04        27.48 o
 -10   3  19         23.97         18.13        14.90 o
  -9   3  19         80.20         64.13        20.17 o
  -8   3  19        506.51        473.10        43.13 o
  -7   3  19         19.02          2.02        11.00 o
  -6   3  19         26.24         37.27        12.67 o
  -5   3  19         22.53         30.59        13.36 o
  -4   3  19         61.00         73.81        22.29 o
  -3   3  19         40.32         53.35        19.58 o
  -2   3  19          0.35         -6.29        12.96 o
  -1   3  19        323.76        344.93        27.45 o
   0   3  19        154.59        214.65        30.37 o
   1   3  19        289.87        302.72        22.00 o
   2   3  19        218.25        206.22        23.56 o
   3   3  19        555.26        571.46        42.47 o
   4   3  19        178.84        192.83        31.08 o
   5   3  19          5.81         14.39        21.04 o
   6   3  19         21.61         19.92        24.61 o
   7   3  19         45.52         17.22        48.34 o
   8   3  19         12.86         16.20        24.19 o
   9   3  19         12.47         19.56        32.68 o
 -13   4  19         54.31        123.63        66.12 o
 -12   4  19        137.04        165.97        28.74 o
 -11   4  19        190.31        220.21        31.82 o
 -10   4  19         79.27        173.48        27.60 o
  -9   4  19         13.44         22.05        19.06 o
  -8   4  19         23.94        113.59        56.26 o
  -7   4  19         49.66         35.39        16.35 o
  -6   4  19         77.24         65.61        14.32 o
  -5   4  19        257.24        219.10        26.98 o
  -4   4  19         11.39         19.18        14.75 o
  -3   4  19        145.17        128.50        22.31 o
  -2   4  19        339.68        306.65        27.33 o
  -1   4  19          5.30         -8.03        12.64 o
   0   4  19        713.12        717.25        40.85 o
   1   4  19         27.21         39.57        14.13 o
   2   4  19         43.08         77.40        22.05 o
   3   4  19        131.64        185.56        27.17 o
   4   4  19          2.96         33.64        21.70 o
   5   4  19         23.29         21.40        20.38 o
   6   4  19         11.66         14.71        23.16 o
   7   4  19         53.83         46.24        75.88 o
   8   4  19          2.49          7.24        27.89 o
 -13   5  19         59.77         26.16        35.15 o
 -12   5  19        104.30         85.21        21.68 o
 -11   5  19          0.94         19.73        18.40 o
 -10   5  19        202.35        234.54        32.04 o
  -9   5  19        112.74        153.95        26.43 o
  -8   5  19         80.78         56.03        16.48 o
  -7   5  19          8.84         -6.74        13.22 o
  -6   5  19        140.73        355.83        36.15 o
  -5   5  19         16.58         41.58        17.36 o
  -4   5  19        111.78        161.75        23.16 o
  -3   5  19        179.58        201.38        24.99 o
  -2   5  19         12.72        -13.06        13.06 o
  -1   5  19         68.88         61.50        16.75 o
   0   5  19          2.27          3.66        12.76 o
   1   5  19        153.69        172.14        23.03 o
   2   5  19          0.08         21.96        15.64 o
   3   5  19        152.86        165.88        43.31 o
   4   5  19         27.93         24.55        27.76 o
   5   5  19         51.30         74.91        34.07 o
   6   5  19         34.52         10.22        84.15 o
   7   5  19          7.44         88.90        67.77 o
 -13   6  19          5.10         -8.49        31.92 o
 -12   6  19         17.37         17.94        27.81 o
 -11   6  19          0.69        -21.00        21.88 o
 -10   6  19          5.63         35.94        19.39 o
  -9   6  19         13.84        -16.45        16.45 o
  -8   6  19          0.58          4.00        21.32 o
  -7   6  19         37.66         54.20        17.19 o
  -6   6  19          0.87         -6.54        12.36 o
  -5   6  19         39.42         63.83        18.52 o
  -4   6  19          0.76        120.18        39.01 o
  -3   6  19         21.03         66.58        19.06 o
  -2   6  19         50.34         29.54        15.42 o
  -1   6  19          1.57         67.05        26.00 o
   0   6  19         47.04         82.90        18.25 o
   1   6  19          0.06         45.90        17.45 o
   2   6  19          9.16         56.88        25.80 o
   3   6  19          0.24         16.55        26.13 o
   4   6  19         17.24         39.19        98.20 o
   5   6  19          0.37          2.99        49.39 o
 -11   7  19         53.24         53.15        36.43 o
 -10   7  19         74.32         36.56        22.46 o
  -9   7  19          0.21          3.49        20.89 o
  -8   7  19         83.14        165.87        29.11 o
  -7   7  19          1.47          8.04        13.19 o
  -6   7  19        133.43        134.68        21.25 o
  -5   7  19          5.11          7.18        15.22 o
  -4   7  19         20.12         22.01        16.59 o
  -3   7  19         32.49         18.90        14.43 o
  -2   7  19         12.73         95.16        26.10 o
  -1   7  19        298.94        301.85        32.27 o
   0   7  19          1.28         11.80        15.54 o
   1   7  19        228.26        272.66        31.65 o
   2   7  19          1.65          3.43        21.63 o
   3   7  19          1.73         45.00        47.99 o
  -8   8  19         11.80          6.81        21.29 o
  -7   8  19        197.42        169.34        34.50 o
  -6   8  19         70.97         97.80        34.37 o
  -5   8  19          5.31         24.88        25.91 o
  -4   8  19         20.09         58.25        22.35 o
  -3   8  19        429.28        552.45        59.53 o
  -2   8  19        676.85        843.09        72.43 o
  -1   8  19          0.08        -17.97        17.97 o
   0   8  19        109.65         98.21        27.00 o
   1   8  19         63.32         47.88        38.64 o
   2   8  19         17.30         62.01        42.07 o
 -15   0  20          9.31        112.69        61.48 o
 -14   0  20          9.41        100.17        56.68 o
 -13   0  20        314.83        303.00        77.88 o
 -12   0  20          4.90         53.03        38.48 o
 -11   0  20        262.49        282.76        68.92 o
 -10   0  20          7.21         51.81        34.81 o
  -9   0  20         17.53        -36.02        36.02 o
  -8   0  20         11.81        -48.43        48.43 o
  -7   0  20         38.81         62.96        26.88 o
  -6   0  20         12.60         18.55        20.54 o
  -5   0  20        563.92        616.16        52.35 o
  -4   0  20        182.47        118.93        23.86 o
  -3   0  20       1516.23       1435.50        68.10 o
  -2   0  20       2528.95       2637.33        83.89 o
  -1   0  20        151.40        177.97        39.25 o
   0   0  20        725.06        782.47        65.66 o
   1   0  20        393.37        436.95        48.75 o
   2   0  20       2143.20       2018.59        98.57 o
   3   0  20        130.08        102.23        23.81 o
   4   0  20        481.54        488.31        80.31 o
   5   0  20         94.41        146.05        48.34 o
   6   0  20        682.71        738.86        71.54 o
   7   0  20         27.19         10.93        20.34 o
   8   0  20        141.92         93.12        46.28 o
 -15   1  20         26.92         80.59        51.81 o
 -14   1  20          4.11         77.86        36.50 o
 -13   1  20        124.35        153.80        41.43 o
 -12   1  20          9.22         -0.12       110.27 o
 -11   1  20          2.50          2.11        45.73 o
 -10   1  20         42.42         21.74        56.89 o
  -9   1  20        267.84        264.92        36.60 o
  -8   1  20        280.93        249.64        32.99 o
  -7   1  20         21.40         15.87        23.14 o
  -6   1  20         45.04         61.52        32.80 o
  -5   1  20          6.69          9.57        11.15 o
  -4   1  20          0.04          1.08        10.32 o
  -3   1  20        748.47        715.00        45.94 o
  -2   1  20         68.97         76.32        15.12 o
  -1   1  20       1408.67       1413.58        53.85 o
   0   1  20         16.68         34.36        14.19 o
   1   1  20         69.63         57.57        16.16 o
   2   1  20         85.88         80.78        17.31 o
   3   1  20         10.30         27.48        17.64 o
   4   1  20        161.09        130.33        42.86 o
   5   1  20        134.23        139.56        28.64 o
   6   1  20          0.45         -0.85        13.51 o
   7   1  20          6.96        -12.06        22.56 o
   8   1  20        239.68        344.52        81.96 o
   9   1  20         30.89         19.87        33.49 o
 -15   2  20          2.60        201.17        80.30 o
 -14   2  20         24.86        -26.85       156.83 o
 -13   2  20         32.45         37.20        48.07 o
 -12   2  20          0.02        -35.26        45.55 o
 -11   2  20        277.20        350.89        47.92 o
 -10   2  20         17.85         41.04        22.23 o
  -9   2  20        133.91        164.11        31.90 o
  -8   2  20        179.02        172.89        29.22 o
  -7   2  20         14.41         18.19        18.14 o
  -6   2  20        170.43        168.38        26.12 o
  -5   2  20        716.51        727.81        45.34 o
  -4   2  20         19.21         23.09        23.54 o
  -3   2  20        173.97        181.58        28.25 o
  -2   2  20          2.85         13.92        13.42 o
  -1   2  20        323.17        314.38        28.09 o
   0   2  20          4.05          3.61         8.56 o
   1   2  20        352.48        326.96        23.84 o
   2   2  20         14.10         39.20        17.10 o
   3   2  20          0.42          7.75        16.97 o
   4   2  20          5.26         25.24        21.16 o
   5   2  20         23.94         32.85        18.09 o
   6   2  20         83.78         48.94        23.37 o
   7   2  20          1.56        -16.10        23.21 o
   8   2  20         67.98         48.40        28.77 o
 -13   3  20        105.64        140.79        41.88 o
 -12   3  20         82.17         57.34        48.53 o
 -11   3  20        178.62        149.56        41.67 o
 -10   3  20        262.01        279.62        50.34 o
  -9   3  20        255.55        242.62        33.01 o
  -8   3  20        332.90        360.08        31.90 o
  -7   3  20         11.18         29.96        13.49 o
  -6   3  20         14.65         22.65        19.91 o
  -5   3  20        102.79        149.10        28.79 o
  -4   3  20        419.53        404.19        42.33 o
  -3   3  20          0.49         -6.10        17.17 o
  -2   3  20        698.95        721.81        45.40 o
  -1   3  20        289.85        295.77        25.88 o
   0   3  20         67.62        108.15        18.18 o
   1   3  20        745.82        836.66        48.13 o
   2   3  20         22.56         62.61        19.86 o
   3   3  20        223.72        246.31        30.80 o
   4   3  20         77.96         82.94        30.73 o
   5   3  20        198.98        222.49        37.95 o
   6   3  20          1.20          2.45        40.73 o
   7   3  20         28.23          4.55        26.12 o
   8   3  20         97.20        108.29        51.75 o
 -13   4  20         82.04        169.22        45.24 o
 -12   4  20          9.31          2.52        24.65 o
 -11   4  20        132.12        163.09        35.46 o
 -10   4  20        112.91        106.55        22.84 o
  -9   4  20          0.23         13.97        14.23 o
  -8   4  20         10.24         29.64        17.28 o
  -7   4  20        112.74        123.97        23.16 o
  -6   4  20         30.72         34.22        15.25 o
  -5   4  20        320.34        301.58        32.61 o
  -4   4  20         20.26         19.64        14.04 o
  -3   4  20         14.30         36.32        16.24 o
  -2   4  20         87.41         56.06        14.98 o
  -1   4  20          7.97         -2.04        14.40 o
   0   4  20         89.76        113.02        18.42 o
   1   4  20        109.42        122.90        19.89 o
   2   4  20          7.02          2.90        19.96 o
   3   4  20         16.22         40.65        20.23 o
   4   4  20        404.74        414.97        49.85 o
   5   4  20          4.45         24.41        21.76 o
   6   4  20        158.52        156.81        47.86 o
   7   4  20          0.37         15.27        50.93 o
 -12   5  20         36.82         73.07        47.73 o
 -11   5  20         68.01         74.43        21.20 o
 -10   5  20         80.28         95.93        24.12 o
  -9   5  20         78.06         81.01        23.55 o
  -8   5  20         57.66         41.09        17.35 o
  -7   5  20          0.30         99.60        28.44 o
  -6   5  20         12.83         17.05        13.90 o
  -5   5  20        102.23        122.80        23.43 o
  -4   5  20         31.67        238.90        34.58 o
  -3   5  20         80.95        104.62        19.48 o
  -2   5  20         51.48         43.78        17.06 o
  -1   5  20         15.11         24.42        14.24 o
   0   5  20         60.18         71.19        17.22 o
   1   5  20        156.74        122.97        21.14 o
   2   5  20         64.35        109.37        23.32 o
   3   5  20          6.67         40.14        38.12 o
   4   5  20          0.11         -9.75        19.85 o
   5   5  20         41.48         45.28        26.94 o
   6   5  20          7.03         79.05        57.19 o
 -11   6  20         48.13         25.18        18.99 o
 -10   6  20         89.14         66.18        22.36 o
  -9   6  20        165.71        151.52        28.23 o
  -8   6  20         74.06         65.42        22.67 o
  -7   6  20        416.74        463.11        38.93 o
  -6   6  20         67.54         90.03        21.52 o
  -5   6  20        220.56        225.65        28.25 o
  -4   6  20        372.06        472.43        39.00 o
  -3   6  20          0.18         -3.53        13.47 o
  -2   6  20          0.04          5.67        14.22 o
  -1   6  20         10.17         79.51        21.09 o
   0   6  20        193.27        159.34        23.21 o
   1   6  20          4.92         86.67        21.05 o
   2   6  20        393.53        429.78        43.60 o
   3   6  20          7.49        102.82        62.11 o
   4   6  20        179.36        265.95        79.08 o
   5   6  20          0.89        -55.63        55.63 o
 -11   7  20        304.87        285.58        75.21 o
 -10   7  20          0.81        -18.94        21.46 o
  -9   7  20        110.99        100.47        34.81 o
  -8   7  20        172.30        195.42        36.24 o
  -7   7  20         29.45         31.85        16.38 o
  -6   7  20        339.13        420.27        43.53 o
  -5   7  20          6.58          2.84        14.41 o
  -4   7  20        119.68        101.20        21.66 o
  -3   7  20         49.03         72.63        18.18 o
  -2   7  20         38.74         24.53        16.16 o
  -1   7  20         72.01         64.24        20.63 o
   0   7  20         32.66         28.61        17.37 o
   1   7  20         61.81         82.13        23.90 o
   2   7  20         29.18         25.12        46.07 o
   3   7  20        100.71        176.81        71.82 o
  -8   8  20         16.28          9.18        26.41 o
  -7   8  20         21.27        -12.73        43.41 o
  -6   8  20          0.38          4.30        34.28 o
  -5   8  20         31.65         34.13        40.55 o
  -4   8  20          8.60         28.38        35.81 o
  -3   8  20         29.89         40.26        31.27 o
  -2   8  20         51.54         63.65        24.72 o
  -1   8  20          5.17        -10.70        34.46 o
   0   8  20          7.56         38.52        26.30 o
   1   8  20          2.98         12.18        34.45 o
 -15   1  21        317.69        367.90        88.22 o
 -14   1  21          0.05        -20.54        57.49 o
 -13   1  21        521.15        527.03        82.99 o
 -12   1  21         16.18          5.76        29.41 o
 -11   1  21         27.85         32.21        35.46 o
 -10   1  21        174.74        116.25        44.77 o
  -9   1  21         18.50          1.58        15.32 o
  -8   1  21         77.03        101.09        22.20 o
  -7   1  21        122.34        100.98        26.87 o
  -6   1  21        256.48        248.47        29.53 o
  -5   1  21        327.16        324.10        30.31 o
  -4   1  21        113.54        106.96        21.67 o
  -3   1  21        637.84        654.12        41.20 o
  -2   1  21         28.39         46.03        13.61 o
  -1   1  21        824.30        859.74        56.53 o
   0   1  21        150.42        123.73        16.79 o
   1   1  21        548.81        630.64        41.95 o
   2   1  21        691.47        752.08        54.97 o
   3   1  21         67.68         68.99        20.34 o
   4   1  21          3.43         12.94        20.90 o
   5   1  21        111.19        110.97        26.10 o
   6   1  21        222.94        204.52        33.99 o
   7   1  21          9.71        -10.56        20.34 o
   8   1  21          2.71         36.87        36.96 o
 -14   2  21         10.27        -42.91       100.70 o
 -13   2  21          0.11        -33.07       134.16 o
 -12   2  21        135.71        213.97        34.69 o
 -11   2  21         19.08         82.36        28.00 o
 -10   2  21         41.28         88.26        26.53 o
  -9   2  21        446.27        470.91        47.05 o
  -8   2  21        220.65        264.19        35.46 o
  -7   2  21        111.72         94.32        20.11 o
  -6   2  21        115.55        105.11        28.20 o
  -5   2  21         10.81         33.54        17.89 o
  -4   2  21        109.55        146.79        30.30 o
  -3   2  21         48.29         47.30        16.04 o
  -2   2  21        465.62        481.83        36.68 o
  -1   2  21        130.48        148.68        19.03 o
   0   2  21        214.51        194.59        23.50 o
   1   2  21        578.86        544.33        48.67 o
   2   2  21        518.53        531.30        48.25 o
   3   2  21         39.56         48.78        17.93 o
   4   2  21         17.64         31.50        24.17 o
   5   2  21         83.06         59.94        22.48 o
   6   2  21        203.73        169.56        40.34 o
   7   2  21          5.78         -4.73        22.02 o
   8   2  21         40.50         -0.36        28.63 o
 -13   3  21         58.75         88.51        55.23 o
 -12   3  21          4.33         21.82        29.64 o
 -11   3  21          0.85         42.18        25.53 o
 -10   3  21         13.01         56.39        22.78 o
  -9   3  21         12.06         30.42        18.21 o
  -8   3  21          1.00         -5.26        17.62 o
  -7   3  21         25.47         27.54        17.59 o
  -6   3  21         82.51         76.20        22.34 o
  -5   3  21         21.46         11.97        17.42 o
  -4   3  21        154.41        146.88        27.62 o
  -3   3  21        124.40         98.43        22.50 o
  -2   3  21        108.24        107.43        20.49 o
  -1   3  21        151.07        120.50        18.11 o
   0   3  21        249.40        248.96        23.47 o
   1   3  21        281.77        300.68        38.66 o
   2   3  21         27.74         47.36        17.50 o
   3   3  21          1.49         34.70        17.81 o
   4   3  21          1.64         72.02        36.16 o
   5   3  21          5.60          2.19        22.06 o
   6   3  21          0.90         22.15        25.95 o
   7   3  21         63.71         11.98        29.97 o
 -14   4  21         87.26        127.62        62.60 o
 -13   4  21          2.34         62.11        49.83 o
 -12   4  21          0.08         34.79        31.87 o
 -11   4  21         26.21         46.32        25.11 o
 -10   4  21        161.04        211.82        39.38 o
  -9   4  21         79.57        124.69        31.14 o
  -8   4  21        128.98        168.82        34.79 o
  -7   4  21         71.46         90.29        24.50 o
  -6   4  21        141.35        144.57        28.78 o
  -5   4  21         48.31         59.27        23.01 o
  -4   4  21         60.90         73.41        23.07 o
  -3   4  21         12.74         23.52        15.94 o
  -2   4  21        108.40         77.00        16.41 o
  -1   4  21        212.55        246.70        24.94 o
   0   4  21         31.51         43.14        21.60 o
   1   4  21        110.74        102.70        27.74 o
   2   4  21          6.53         27.06        17.86 o
   3   4  21          4.22         35.15        20.15 o
   4   4  21        304.60        346.24        47.75 o
   5   4  21         16.00         36.29        64.58 o
   6   4  21          0.96         87.80        57.69 o
 -12   5  21         22.27         54.03        45.19 o
 -11   5  21         81.62        103.95        35.15 o
 -10   5  21        123.12         93.80        34.71 o
  -9   5  21        148.47        149.46        33.34 o
  -8   5  21         63.59         47.34        18.13 o
  -7   5  21         79.56         63.68        18.73 o
  -6   5  21        134.68        160.33        31.71 o
  -5   5  21          0.38         22.04        16.66 o
  -4   5  21        153.25        183.51        27.63 o
  -3   5  21          8.86          8.84        19.35 o
  -2   5  21         88.55         89.14        17.26 o
  -1   5  21        106.49        116.92        20.82 o
   0   5  21         10.02         23.42        13.35 o
   1   5  21          0.09          9.23        15.11 o
   2   5  21         24.45         89.15        29.07 o
   3   5  21        185.58        153.96        32.58 o
   4   5  21         31.46         32.98        44.09 o
   5   5  21         22.24         57.26        48.95 o
   6   5  21          0.01         40.63        51.06 o
 -11   6  21          0.67         13.77        31.97 o
 -10   6  21          1.92         28.40        34.52 o
  -9   6  21         38.03         25.76        24.19 o
  -8   6  21         11.06         -3.48        17.18 o
  -7   6  21          4.88         30.83        15.56 o
  -6   6  21         26.26         30.46        19.78 o
  -5   6  21         31.38         49.29        24.16 o
  -4   6  21         41.83         55.26        17.89 o
  -3   6  21          4.95         28.49        14.90 o
  -2   6  21         64.79         40.20        16.55 o
  -1   6  21          6.81        169.66        24.99 o
   0   6  21          6.10         12.13        13.42 o
   1   6  21         56.98        178.96        29.25 o
   2   6  21          5.98         56.23        55.44 o
   3   6  21         68.01        189.23        75.90 o
   4   6  21          1.14        -48.77        48.77 o
  -8   7  21         18.83         55.73        28.01 o
  -7   7  21          4.71          3.97        32.77 o
  -6   7  21         66.18         96.67        29.51 o
  -5   7  21          1.92         17.54        30.18 o
  -4   7  21          6.55         33.26        41.54 o
  -3   7  21          8.33         37.44        23.81 o
  -2   7  21          0.55         91.19        47.81 o
  -1   7  21        321.92        323.79        43.80 o
   0   7  21         36.30         48.32        30.24 o
   1   7  21         55.42         90.54        35.71 o
   2   7  21          1.47         39.46        40.68 o
  -4   8  21          8.14          7.96        36.74 o
  -3   8  21        242.74        354.77        92.00 o
  -2   8  21         52.46          7.89        44.97 o
 -14   0  22        473.79        617.58       109.68 o
 -13   0  22          0.03         40.85        45.52 o
 -12   0  22        662.65        719.15       105.37 o
 -11   0  22         54.08         50.86        32.18 o
 -10   0  22        270.92        143.87        45.26 o
  -9   0  22          1.32        -46.84        46.84 o
  -8   0  22         10.43         19.84        25.01 o
  -7   0  22        474.34        509.98        55.02 o
  -6   0  22          0.96         -4.05        14.51 o
  -5   0  22        407.43        519.83        83.36 o
  -4   0  22        171.10        154.70        50.36 o
  -3   0  22        366.63        383.27        69.20 o
  -2   0  22        109.29        137.86        35.37 o
  -1   0  22        463.64        511.21        56.83 o
   0   0  22        380.69        392.96        49.58 o
   1   0  22        420.34        358.67        46.30 o
   2   0  22         98.76         77.30        42.15 o
   3   0  22          0.00        -26.66        35.71 o
   4   0  22        105.54        163.93        56.97 o
   5   0  22         51.64        169.39        56.96 o
   6   0  22        172.70        114.55        33.52 o
   7   0  22         95.22         26.54        33.13 o
 -14   1  22        110.47         62.39        53.86 o
 -13   1  22         40.13         15.39        32.60 o
 -12   1  22          0.01         77.34        34.15 o
 -11   1  22         25.32         18.66        25.31 o
 -10   1  22        192.88        250.02        37.25 o
  -9   1  22        103.97        113.45        26.59 o
  -8   1  22          1.99         -5.53        16.45 o
  -7   1  22          5.71         10.46        14.78 o
  -6   1  22         13.46          5.41        16.37 o
  -5   1  22        150.23        158.91        34.49 o
  -4   1  22         20.26         37.69        15.38 o
  -3   1  22         10.37         20.99        18.49 o
  -2   1  22         11.13         21.54        16.75 o
  -1   1  22          9.24         13.09        13.91 o
   0   1  22         12.07          6.75        11.88 o
   1   1  22         53.14         42.54        13.30 o
   2   1  22         24.14         39.07        18.06 o
   3   1  22         29.68         30.88        24.74 o
   4   1  22          0.07        -21.58        22.15 o
   5   1  22         52.23         53.70        21.43 o
   6   1  22          8.14          3.35        21.23 o
   7   1  22         12.94         27.09        26.47 o
 -14   2  22         51.76        154.15        66.24 o
 -13   2  22          0.02         44.32        27.42 o
 -12   2  22        106.95        259.55        46.60 o
 -11   2  22          0.02         11.03        18.03 o
 -10   2  22          0.04         22.14        16.86 o
  -9   2  22         95.27         77.24        22.45 o
  -8   2  22          8.57         -5.49        19.77 o
  -7   2  22        228.55        222.08        39.69 o
  -6   2  22          9.17          3.70        23.59 o
  -5   2  22         64.29         77.39        21.65 o
  -4   2  22         30.75         39.80        16.22 o
  -3   2  22        725.58        785.07        47.51 o
  -2   2  22        270.39        295.85        37.15 o
  -1   2  22        231.56        233.50        26.31 o
   0   2  22        156.78        165.48        26.98 o
   1   2  22        181.88        228.92        37.38 o
   2   2  22        197.39        162.91        28.83 o
   3   2  22         50.58         76.26        23.04 o
   4   2  22          0.09         19.43        21.14 o
   5   2  22          2.01        -15.57        22.17 o
   6   2  22         80.71         72.79        30.05 o
   7   2  22         42.07        -38.16        40.45 o
 -14   3  22          2.92        204.24        75.68 o
 -13   3  22         71.79        200.82        55.59 o
 -12   3  22         49.12         52.67        64.25 o
 -11   3  22          3.10         10.60        25.46 o
 -10   3  22         21.95         12.84        21.49 o
  -9   3  22          1.12        -13.73        37.51 o
  -8   3  22        409.48        477.85        51.40 o
  -7   3  22        220.41        212.75        33.24 o
  -6   3  22        492.98        442.24        47.65 o
  -5   3  22        104.03        106.74        25.92 o
  -4   3  22         96.05        128.29        26.20 o
  -3   3  22         15.56          8.62        17.55 o
  -2   3  22         16.31         31.21        19.64 o
  -1   3  22        228.51        259.64        29.30 o
   0   3  22        382.56        331.67        51.24 o
   1   3  22        668.05        708.23        58.68 o
   2   3  22         22.95         26.93        18.63 o
   3   3  22          6.57         18.13        14.72 o
   4   3  22         21.45         33.27        33.37 o
   5   3  22         65.55         65.77        46.46 o
   6   3  22         54.08         36.40        40.55 o
 -13   4  22        335.79        334.16        84.19 o
 -12   4  22         24.29         21.21        25.91 o
 -11   4  22        113.75        165.31        46.07 o
 -10   4  22        278.90        299.46        43.78 o
  -9   4  22          3.37         13.23        18.63 o
  -8   4  22          5.69         12.09        29.15 o
  -7   4  22         14.49         14.89        19.81 o
  -6   4  22         11.84         -2.48        17.42 o
  -5   4  22         81.00        104.69        27.24 o
  -4   4  22        175.83        187.45        32.56 o
  -3   4  22        438.96        461.96        40.83 o
  -2   4  22         67.90         68.42        18.81 o
  -1   4  22          5.47         -6.26        13.32 o
   0   4  22         10.43         10.86        23.63 o
   1   4  22         33.09         80.38        32.64 o
   2   4  22         32.28         48.04        25.73 o
   3   4  22         13.18         67.54        40.91 o
   4   4  22        186.88        176.39        62.13 o
 -11   5  22         52.05         48.41        28.46 o
 -10   5  22         60.36        103.47        37.52 o
  -9   5  22         10.56         15.04        50.55 o
  -8   5  22        128.08        156.83        33.04 o
  -7   5  22         41.02         78.02        26.45 o
  -6   5  22         43.38         54.86        24.73 o
  -5   5  22         55.18         94.90        22.81 o
  -4   5  22         58.11        127.83        26.22 o
  -3   5  22          8.96        -10.13        15.51 o
  -2   5  22         10.64         14.42        13.26 o
  -1   5  22          0.66          1.25        18.55 o
   0   5  22         94.01        131.76        24.68 o
   1   5  22         49.40         55.64        28.83 o
   2   5  22          0.18         27.30        29.81 o
  -9   6  22        698.33        754.11        83.57 o
  -8   6  22         34.75         44.60        28.56 o
  -7   6  22        204.09        227.72        40.22 o
  -6   6  22         50.87         62.31        26.90 o
  -5   6  22         28.28         20.27        26.67 o
  -4   6  22         23.56         56.33        21.85 o
  -3   6  22        122.73        159.50        28.30 o
  -2   6  22         37.87         18.14        14.91 o
  -1   6  22          1.32          7.79        17.66 o
   0   6  22         93.79         75.14        22.29 o
   1   6  22         43.10         49.05        43.50 o
  -6   7  22          5.79         -1.17        29.24 o
  -5   7  22         20.43          5.98        25.66 o
  -4   7  22         63.52         45.36        27.60 o
  -3   7  22         79.74         62.73        29.15 o
  -2   7  22         48.19         58.09        31.48 o
  -1   7  22          1.45        -14.58        23.47 o
   0   7  22         51.56         63.02        28.64 o
 -14   1  23          2.09        -71.93        82.06 o
 -13   1  23          2.11        -66.79        69.62 o
 -12   1  23         30.82        -21.27        35.18 o
 -11   1  23        326.00        360.16        47.20 o
 -10   1  23         41.85         32.56        21.70 o
  -9   1  23        334.41        370.04        53.01 o
  -8   1  23         66.82         65.10        28.93 o
  -7   1  23         16.92         39.04        19.21 o
  -6   1  23         30.89         -0.71        19.28 o
  -5   1  23         93.82        124.09        36.46 o
  -4   1  23        142.85        171.58        31.02 o
  -3   1  23         52.24         42.81        22.99 o
  -2   1  23        121.45        137.63        27.32 o
  -1   1  23         32.98         37.92        15.36 o
   0   1  23         39.97         39.20        16.05 o
   1   1  23         82.61        123.98        26.68 o
   2   1  23         96.91         96.16        29.20 o
   3   1  23        208.40        248.34        45.54 o
   4   1  23         18.36         -3.79        48.85 o
   5   1  23        226.92        253.82        48.22 o
   6   1  23          0.25        -26.08        26.08 o
 -14   2  23         27.10         99.48        51.67 o
 -13   2  23         18.66         72.66        33.95 o
 -12   2  23        148.48        271.55        49.89 o
 -11   2  23         30.43         97.81        34.01 o
 -10   2  23         15.96          5.76        20.72 o
  -9   2  23        217.15        234.43        43.91 o
  -8   2  23        149.34        128.77        33.70 o
  -7   2  23        219.50        215.92        40.08 o
  -6   2  23        101.29        132.88        27.55 o
  -5   2  23         30.53         21.77        15.71 o
  -4   2  23        102.29        107.67        35.72 o
  -3   2  23         36.09         27.26        20.89 o
  -2   2  23          1.44         -3.66        15.01 o
  -1   2  23          0.39        -13.59        13.59 o
   0   2  23          9.53         15.14        25.51 o
   1   2  23         27.78         31.46        18.19 o
   2   2  23        182.48        191.55        31.83 o
   3   2  23          2.95         49.02        34.87 o
   4   2  23        286.18        289.21        74.22 o
   5   2  23          0.25          5.64        22.61 o
   6   2  23          8.03        -21.16        37.61 o
 -12   3  23         75.70         60.04        43.65 o
 -11   3  23          3.22        -17.68        31.09 o
 -10   3  23        171.26        207.75        45.05 o
  -9   3  23         33.71         35.40        22.02 o
  -8   3  23         32.84         34.51        21.41 o
  -7   3  23          0.01         10.00        17.56 o
  -6   3  23         26.80         62.93        21.84 o
  -5   3  23        283.17        282.67        37.83 o
  -4   3  23         87.31         83.77        23.33 o
  -3   3  23          5.36         -8.56        23.21 o
  -2   3  23          0.45         18.77        17.99 o
  -1   3  23        195.94         99.74        39.28 o
   0   3  23         23.43         18.06        31.56 o
   1   3  23         52.98         68.76        24.02 o
   2   3  23          9.14         40.42        20.91 o
   3   3  23         94.81        131.07        52.17 o
   4   3  23        118.56        101.97        55.02 o
   5   3  23         41.56         39.48        41.37 o
 -11   4  23         34.13         61.80        28.78 o
 -10   4  23         47.07         60.71        56.66 o
  -9   4  23          5.81         26.37        23.39 o
  -8   4  23         94.66        110.71        29.04 o
  -7   4  23        329.49        360.11        46.41 o
  -6   4  23         69.85         40.16        21.62 o
  -5   4  23        397.90        408.50        47.06 o
  -4   4  23        113.08         89.86        31.11 o
  -3   4  23          1.03          1.00        14.62 o
  -2   4  23          8.62          4.47        25.69 o
  -1   4  23          8.39         21.80        19.42 o
   0   4  23        242.77        241.85        46.57 o
   1   4  23          4.59         29.98        34.32 o
   2   4  23        146.89        148.41        39.92 o
 -10   5  23        257.82        209.76        62.34 o
  -9   5  23        184.02        213.95        47.62 o
  -8   5  23         66.57         74.04        32.86 o
  -7   5  23        124.40        183.01        36.89 o
  -6   5  23        122.74        136.92        30.71 o
  -5   5  23         94.62         84.56        29.35 o
  -4   5  23        283.65        285.08        35.17 o
  -3   5  23          9.28          5.35        15.42 o
  -2   5  23        171.53        204.58        29.57 o
  -1   5  23         95.50         81.47        24.18 o
   0   5  23        173.90        127.30        48.24 o
   1   5  23        237.18        315.73        73.01 o
   2   5  23          1.89         34.95        30.30 o
  -8   6  23          0.07         13.24        30.19 o
  -7   6  23         10.02        -37.48        40.35 o
  -6   6  23          0.00         49.69        28.61 o
  -5   6  23         70.57         91.23        32.74 o
  -4   6  23          0.15        -23.21        23.21 o
  -3   6  23          0.41          2.90        21.03 o
  -2   6  23         18.92         18.03        18.98 o
  -1   6  23        229.89        247.49        46.29 o
  -5   7  23        189.94        240.28        70.18 o
  -4   7  23         19.76         45.56        37.66 o
  -3   7  23         36.97         47.45        26.30 o
  -2   7  23         78.73        130.97        36.95 o
  -1   7  23        350.18        395.36        58.97 o
 -14   0  24        248.25        227.76        66.78 o
 -13   0  24         41.71        -27.84        43.48 o
 -12   0  24         82.99        -13.77        37.98 o
 -11   0  24         50.10        -47.78        47.78 o
 -10   0  24        272.45        359.81        55.77 o
  -9   0  24          4.05         30.80        46.99 o
  -8   0  24         59.73         36.79        37.88 o
  -7   0  24        363.50        471.60        90.82 o
  -6   0  24        285.67        354.54        78.72 o
  -5   0  24         45.37         34.62        28.69 o
  -4   0  24         74.41         54.23        34.91 o
  -3   0  24          4.37         33.30        27.35 o
  -2   0  24          2.54         13.87        20.73 o
  -1   0  24         43.35         50.99        34.92 o
   0   0  24        101.00        110.07        31.03 o
   1   0  24        257.54        240.65        67.64 o
   2   0  24          0.76         -4.00        33.66 o
   3   0  24        263.11        234.90        63.60 o
   4   0  24          8.02         60.96        46.33 o
   5   0  24         84.50        124.37        35.36 o
 -14   1  24          3.51          1.67        35.40 o
 -13   1  24         10.90        -52.04        52.04 o
 -12   1  24         35.91        118.92        56.36 o
 -11   1  24         47.09        127.53        49.38 o
 -10   1  24          0.63         22.82        20.69 o
  -9   1  24        327.39        382.67        55.38 o
  -8   1  24          1.49         13.12        29.39 o
  -7   1  24        107.16         77.28        41.41 o
  -6   1  24        361.05        486.57        62.33 o
  -5   1  24         61.70         60.69        26.94 o
  -4   1  24        151.18        165.77        31.62 o
  -3   1  24         85.61         95.21        24.55 o
  -2   1  24          5.02         29.56        18.94 o
  -1   1  24         17.01          5.97        13.95 o
   0   1  24          2.62         19.44        25.80 o
   1   1  24         25.93         46.77        21.05 o
   2   1  24         32.18         27.11        23.30 o
   3   1  24         76.62         78.93        31.91 o
   4   1  24          7.62         13.78        22.22 o
   5   1  24         81.53         60.94        37.29 o
   6   1  24          0.26          5.51        28.47 o
 -13   2  24         32.24         24.15        35.93 o
 -12   2  24         16.80         94.05        46.65 o
 -11   2  24          0.01          1.74        26.80 o
 -10   2  24          1.76         17.85        21.69 o
  -9   2  24         24.64        -18.81        25.48 o
  -8   2  24         17.44         31.92        19.13 o
  -7   2  24        117.05        125.68        31.81 o
  -6   2  24         41.03         48.70        30.12 o
  -5   2  24          2.12          5.04        50.17 o
  -4   2  24         25.79         46.46        22.28 o
  -3   2  24         10.89         48.21        20.95 o
  -2   2  24          8.36          9.55        15.44 o
  -1   2  24         23.90         18.65        36.13 o
   0   2  24          1.67         12.44        21.08 o
   1   2  24        127.71        113.24        28.17 o
   2   2  24        364.85        393.27        58.84 o
   3   2  24          0.12          8.42        21.27 o
   4   2  24          3.10          4.17        31.26 o
   5   2  24          4.29         24.06        34.47 o
 -12   3  24          4.47         -3.40        29.29 o
 -11   3  24          0.14         -8.88        29.26 o
 -10   3  24          5.41         46.31        30.41 o
  -9   3  24         75.24         69.22        46.32 o
  -8   3  24        294.46        355.25        46.63 o
  -7   3  24        126.05        131.60        28.13 o
  -6   3  24        204.87        198.02        34.49 o
  -5   3  24          2.45         22.32        24.58 o
  -4   3  24        122.06        163.52        44.36 o
  -3   3  24          0.15         16.06        18.86 o
  -2   3  24         57.52         18.85        27.99 o
  -1   3  24        129.60         92.07        64.06 o
   0   3  24         37.71         14.85        21.68 o
   1   3  24         43.78         97.03        27.87 o
   2   3  24        137.74        203.17        35.06 o
   3   3  24        146.83        215.43        71.05 o
 -11   4  24         37.90         70.34        45.28 o
 -10   4  24          9.07        -13.66        32.56 o
  -9   4  24          0.05         38.09        35.14 o
  -8   4  24         86.22        145.41        40.83 o
  -7   4  24        196.55        230.77        38.33 o
  -6   4  24         24.59         10.25        15.88 o
  -5   4  24         66.29         53.22        22.60 o
  -4   4  24         68.63        123.20        32.13 o
  -3   4  24        198.53        195.83        34.76 o
  -2   4  24          3.41        -15.66        25.34 o
  -1   4  24         59.48         49.73        25.22 o
   0   4  24         16.46         36.67        36.96 o
   1   4  24         44.25         60.36        42.86 o
   2   4  24         31.65         46.01        38.78 o
 -10   5  24          2.92          2.49        30.47 o
  -9   5  24         86.13        146.82        57.92 o
  -8   5  24          0.91         -7.60        31.99 o
  -7   5  24         54.22         60.41        38.16 o
  -6   5  24         26.01         69.63        29.13 o
  -5   5  24          0.14          7.28        19.85 o
  -4   5  24         52.89         77.15        24.04 o
  -3   5  24          6.29          3.74        20.50 o
  -2   5  24          1.50          4.15        19.12 o
  -1   5  24         17.33          4.43        25.91 o
   0   5  24         16.11         41.18        38.57 o
   1   5  24         16.27          3.14        31.08 o
   2   5  24         26.03         49.79        43.29 o
  -7   6  24         32.78         25.27        28.66 o
  -6   6  24          9.80        -12.42        37.63 o
  -5   6  24        166.95        223.65        46.92 o
  -4   6  24         36.86         45.44        26.23 o
  -3   6  24         89.50         84.26        41.84 o
  -2   6  24         50.02        -15.50        32.71 o
 -13   1  25        322.00        391.81        86.08 o
 -12   1  25         11.45         -8.66        31.85 o
  -9   1  25          5.77         -2.93        31.42 o
  -8   1  25         17.49        -11.11        34.60 o
  -7   1  25          1.84          5.12        28.45 o
  -6   1  25        305.93        283.99        49.91 o
  -5   1  25         23.53         24.95        19.58 o
  -4   1  25        160.62        214.50        35.93 o
  -3   1  25         72.38         68.10        20.09 o
  -2   1  25         25.06         32.93        18.02 o
  -1   1  25          4.38          6.06        21.74 o
   0   1  25          8.88         -8.08        17.18 o
   1   1  25         69.96         85.58        56.28 o
   2   1  25          1.56        -12.91        36.51 o
   3   1  25          1.01         38.92        67.29 o
   4   1  25         62.98        170.34        62.30 o
   5   1  25         10.83         14.08        34.19 o
 -12   2  25         84.54         90.48        51.34 o
 -11   2  25         20.96        -12.24        28.01 o
 -10   2  25         15.88         -7.13        29.50 o
  -9   2  25         98.35        170.90        65.00 o
  -8   2  25         85.88         92.12        49.45 o
  -7   2  25         43.76         93.32        33.51 o
  -6   2  25        569.26        641.54        77.42 o
  -5   2  25         97.67        136.16        31.26 o
  -4   2  25        102.14        111.24        38.97 o
  -3   2  25        290.56        307.91        41.31 o
  -2   2  25         15.09          3.98        16.00 o
  -1   2  25         43.71         25.62        19.74 o
   0   2  25          4.94         24.29        21.94 o
   1   2  25          0.79        -19.89        68.20 o
   2   2  25          7.18         62.71        30.49 o
   3   2  25         11.24          4.84        31.45 o
 -12   3  25          5.19         25.99        35.61 o
 -11   3  25          5.42         16.04        33.60 o
 -10   3  25         52.36         44.24        35.16 o
  -9   3  25         32.00         13.82        25.08 o
  -8   3  25         77.84        137.88        39.24 o
  -7   3  25         12.77          2.76        23.08 o
  -6   3  25         91.97         73.02        33.32 o
  -5   3  25         90.57         85.35        38.25 o
  -4   3  25         75.63         96.10        33.67 o
  -3   3  25        201.96        215.45        36.76 o
  -2   3  25         13.85          8.78        31.22 o
  -1   3  25        110.18        109.91        35.33 o
   0   3  25         12.73         19.23        20.38 o
   1   3  25          5.17         28.05        24.69 o
 -11   4  25          2.14        -20.93        34.49 o
 -10   4  25         67.30         20.70        29.25 o
  -9   4  25         19.36         31.61        36.43 o
  -8   4  25          5.40         -4.31        24.18 o
  -7   4  25        206.26        217.97        58.86 o
  -6   4  25         31.38         12.48        33.47 o
  -5   4  25        384.11        470.86        96.37 o
  -4   4  25         41.63         54.47        34.56 o
  -3   4  25        167.85        236.56        45.22 o
  -2   4  25        116.71        135.35        54.15 o
  -1   4  25         12.57         -2.10        25.45 o
   0   4  25         62.69         53.00        39.14 o
   1   4  25         36.85         48.87        35.49 o
  -9   5  25          8.51         -3.12        28.40 o
  -8   5  25         34.39         31.75        37.60 o
  -7   5  25         87.90         31.62        31.13 o
  -6   5  25        336.49        377.25        57.35 o
  -5   5  25         31.47        114.99        53.18 o
  -4   5  25        138.93        188.39        59.78 o
  -3   5  25          3.07        -14.71        29.14 o
  -7   6  25         45.06        125.39        57.94 o
  -6   6  25        308.87        293.42        74.06 o
  -4   6  25          9.67         19.83        28.72 o
  -3   6  25          3.32         25.42        31.15 o
  -9   0  26         30.03         29.05        40.76 o
  -8   0  26         51.32         54.67        47.41 o
  -7   0  26        354.51        423.49        87.80 o
  -6   0  26          1.43        -24.19        35.60 o
  -5   0  26        321.92        269.57        67.79 o
  -4   0  26          0.45         25.37        22.86 o
  -3   0  26        205.96        238.96        61.67 o
  -2   0  26         56.83         55.96        33.47 o
  -1   0  26         17.41        -10.74        41.56 o
   0   0  26          0.00          9.62        37.69 o
   1   0  26         13.18        -47.76        47.76 o
   2   0  26         25.27         31.28        38.15 o
   3   0  26         40.57        100.52        54.80 o
   4   0  26        213.18        306.93        77.35 o
  -9   1  26         14.34         54.69        47.79 o
  -8   1  26         47.82        135.79        40.69 o
  -7   1  26          6.10         -3.89        24.77 o
  -6   1  26        118.88        199.27        44.52 o
  -5   1  26          8.79          9.81        18.94 o
  -4   1  26          8.92         30.90        21.93 o
  -3   1  26         78.63         43.50        18.87 o
  -2   1  26          9.99         33.29        21.06 o
  -1   1  26          0.75         22.19        18.29 o
   0   1  26         38.57         63.55        33.33 o
   1   1  26          0.06         -6.50        23.20 o
   2   1  26          4.28        -11.00        27.49 o
   3   1  26          3.85        -20.68        34.43 o
  -7   2  26          8.62          0.32        37.99 o
  -6   2  26         66.02        124.90        32.00 o
  -5   2  26        327.48        475.48        54.72 o
  -4   2  26         95.86        178.98        34.95 o
  -3   2  26        126.50        158.87        31.73 o
  -2   2  26         29.84         29.18        23.58 o
  -1   2  26          3.45         24.53        18.55 o
   0   2  26         22.37         -3.28        19.55 o
   1   2  26         12.22         29.22        38.70 o
   2   2  26        127.00        126.22        52.42 o
  -6   3  26         16.47         19.55        36.70 o
  -5   3  26        412.62        443.91        91.04 o
  -4   3  26        177.87        260.94        61.16 o
  -3   3  26        212.42        272.19        72.14 o
  -2   3  26        218.91        204.36        59.70 o
  -1   3  26        158.98        180.36        57.50 o
   0   3  26         53.99         93.53        45.99 o
   1   3  26         91.41        113.58        53.06 o
  -5   4  26         21.38        120.49        52.17 o
  -4   4  26         55.84         68.59        39.24 o
  -3   4  26         31.99         42.07        36.29 o
  -2   4  26          3.12          0.38        27.63 o
  -1   4  26         36.00         37.10        32.13 o
   0   4  26         15.84         22.76        31.53 o
   1   4  26          1.80         35.51        35.40 o
  -6   5  26         10.00         30.22        33.76 o
  -5   5  26          3.24         42.55        39.86 o
  -4   5  26         51.35         51.55        33.63 o
  -8   1  27         39.16         44.46        44.06 o
  -7   1  27        126.82        195.30        47.34 o
  -6   1  27          6.36          1.05        42.75 o
  -5   1  27          2.16         -8.29        21.67 o
  -4   1  27        406.85        467.77        61.05 o
  -3   1  27          0.37         13.94        24.23 o
  -2   1  27        290.16        330.18        54.23 o
  -1   1  27        152.69        138.92        59.31 o
   0   1  27        127.97         93.51        51.66 o
   1   1  27          0.07          1.33        31.12 o
   2   1  27         39.29         17.96        32.38 o
  -7   2  27         24.43         37.33        35.75 o
  -6   2  27         26.90         22.51        31.18 o
  -5   2  27         13.03         25.83        36.74 o
  -4   2  27         11.45         32.21        25.20 o
  -3   2  27        410.22        472.86        90.93 o
  -2   2  27        239.41        299.42        53.55 o
  -1   2  27        263.11        325.96        54.72 o
   0   2  27         70.54        114.11        55.23 o
   1   2  27         81.94         58.46        42.12 o
  -5   3  27         86.24        175.62        59.96 o
  -4   3  27         50.54         90.24        47.60 o
  -3   3  27         35.85         46.61        37.61 o
  -2   3  27         10.85         21.24        31.08 o
  -1   3  27          2.24         35.55        24.15 o
   0   3  27         34.60         77.16        45.42 o
  -6   0  28        102.55         87.60        47.34 o
  -5   0  28          0.08        -20.97        41.04 o
  -4   0  28          0.45         23.36        34.32 o
  -3   0  28         20.29         25.64        28.52 o
  -7   1  28         51.45        101.68        50.98 o
  -6   1  28         37.79          9.86        24.55 o
  -5   1  28          2.90          1.57        21.04 o
  -4   1  28         27.14         22.62        22.05 o
  -3   1  28         34.09         46.39        35.39 o
  -7   2  28          7.34         52.39        41.22 o
  -6   2  28         14.38          7.25        27.77 o
  -5   2  28          0.22         32.87        35.12 o
  -4   2  28          2.18         -5.92        27.76 o
  -3   2  28         23.02         10.16        24.53 o
  -2   2  28         67.83        164.03        56.09 o
  -6   3  28        161.15        259.88        73.81 o
  -5   1  29         79.81         96.45        44.43 o
  -4   1  29        195.18        217.42        65.95 o
  -3   1  29          3.98         21.89        32.33 o
                                                
